# Supplementary material for: Development and application of an integrated allele-specific pipeline for methylomic and epigenomic analysis (MEA)
Source: BMC Genomics. 2018 Jun 15;19:463. doi: 10.1186/s12864-018-4835-2 (PMC6003194; doi:10.1186/s12864-018-4835-2)
Supplement: Supplementary file 2 — Table S1. BWA and Bowtie2 allele-specific alignment results. (XLSX 49 kb) [file 12864_2018_4835_MOESM2_ESM.xlsx]

## Sheet: chip comparisons
H3K4me3 ChIP-seq from Zhang et al. 2016
	BWA aln				Bowtie2
cell	fully grown oocyte (C57BL6J)		spermatozoa (PWKPhJ)		fully grown oocyte (C57BL6J)		spermatozoa (PWKPhJ)
C57BL6J x PWKPhJ	C57BL6J	PWKPhJ	C57BL6J	PWKPhJ	C57BL6J	PWKPhJ	C57BL6J	PWKPhJ								C57BL6J (99.84%)	PWKPhJ (0.16%)	# allelic alignments												C57BL6J (99.83%)	PWKPhJ (0.17%)	# allelic alignments
chr1	1415751	2669	24708	502120	819587	1606	15494	293574								1415751	2669	1418420											0.998266	819587	1606	821193
chr2	1430507	2206	27412	561950	828425	1349	17377	328384							0.00164752	1430507	2206	1432713											0.00173425	828425	1349	829774
chr3	1202275	1804	21025	421322	695178	1090	13166	246381							0.998352	1202275	1804	1204079												695178	1090	696268
chr4	1192318	2136	19773	475394	690739	1282	12450	278090								1192318	2136	1194454												690739	1282	692021
chr5	1255820	2038	22921	529972	727943	1239	14545	310425								1255820	2038	1257858												727943	1239	729182
chr6	1096558	1634	23013	414517	634619	999	14441	242336								1096558	1634	1098192												634619	999	635618
chr7	1045279	2023	17366	451659	605729	1220	11095	264010								1045279	2023	1047302												605729	1220	606949
chr8	946175	2009	20855	375316	547967	1226	13204	219668								946175	2009	948184												547967	1226	549193
chr9	1084653	1675	17971	397775	628304	1044	11376	232734								1084653	1675	1086328												628304	1044	629348
chr10	1082014	1575	21215	395077	626102	970	13276	231153								1082014	1575	1083589												626102	970	627072
chr11	1147072	1893	21765	451628	664755	1153	13753	264601								1147072	1893	1148965												664755	1153	665908
chr12	868789	1385	15433	331016	503180	848	9784	193484								868789	1385	870174												503180	848	504028
chr13	882767	1231	16028	317274	510913	755	10089	184943								882767	1231	883998												510913	755	511668
chr14	624054	1148	8766	261634	361280	695	5537	153330								624054	1148	625202												361280	695	361975
chr15	821135	1339	13639	313827	475435	805	8623	183730								821135	1339	822474												475435	805	476240
chr16	753781	1162	14326	301166	436190	711	8986	176004								753781	1162	754943												436190	711	436901
chr17	707850	1370	12218	293523	409913	834	7708	171735								707850	1370	709220												409913	834	410747
chr18	825471	1157	12384	276470	477748	717	7867	161878								825471	1157	826628												477748	717	478465
chr19	641066	939	9748	213302	371034	593	6138	124746								641066	939	642005												371034	593	371627
chrX	825867	1838	11165	162330	477587	1108	7048	94998
chrY	294	20	52	76	161	11	28	41
																														spermatozoa (PWKPhJ)
																C57BL6J (4.47%)	PWKPhJ (95.53%)	# allelic alignments												C57BL6J (4.80%)	PWKPhJ (95.20%)	# allelic alignments
															0.0446614	24708	502120	526828											chr1	15494	293574	309068
															0.955339	27412	561950	589362										0.0480124	chr2	17377	328384	345761
																21025	421322	442347										0.951988	chr3	13166	246381	259547
																19773	475394	495167											chr4	12450	278090	290540
																22921	529972	552893											chr5	14545	310425	324970
																23013	414517	437530											chr6	14441	242336	256777
																17366	451659	469025											chr7	11095	264010	275105
																20855	375316	396171											chr8	13204	219668	232872
																17971	397775	415746											chr9	11376	232734	244110
																21215	395077	416292											chr10	13276	231153	244429
																21765	451628	473393											chr11	13753	264601	278354
																15433	331016	346449											chr12	9784	193484	203268
																16028	317274	333302											chr13	10089	184943	195032
																8766	261634	270400											chr14	5537	153330	158867
																13639	313827	327466											chr15	8623	183730	192353
																14326	301166	315492											chr16	8986	176004	184990
																12218	293523	305741											chr17	7708	171735	179443
																12384	276470	288854											chr18	7867	161878	169745
																9748	213302	223050											chr19	6138	124746	130884

## Sheet: enrichment (chi-squared tests)
K27ac allelic ratio			RNA allelic ratio
mean	0.500667		mean	0.501374
stdev	0.118508		stdev	0.112784		hap1	observed	expected		chi test p val
hap1 bias	0.737684		hap1 bias	0.726942		overlap	14	1.4963		1.3818e-24
hap2 bias	0.26365		hap2 bias	0.275806		no-overlap	42	45.5037
										chi test p val
						hap2	observed	expected		4.79513e-38
bias	hap1	hap2	total			overlap	18	1.65549
RNA	56	52	1759			no-overlap	38	54.3445
K27ac	47	56
overlap	14	18
