# Supplementary material for: Development and application of an integrated allele-specific pipeline for methylomic and epigenomic analysis (MEA)
Source: BMC Genomics. 2018 Jun 15;19:463. doi: 10.1186/s12864-018-4835-2 (PMC6003194; doi:10.1186/s12864-018-4835-2)
Supplement: Supplementary file 3 — Table S2. Human RNAseq, ChIPseq and WGBS allele-specific alignment results. (TXT 6957 kb) [file 12864_2018_4835_MOESM3_ESM.txt]

chr	start	end	strand	name	ID	Exon Length	CEMT_19_RNA_total.bw__RPKM	CEMT_19_RNA_hap1.bw_Count	CEMT_19_RNA_hap2.bw_Count	CEMT_19_H3K27ac_total.bw_RPKM	CEMT_19_H3K4me1_total.bw_RPKM	CEMT_19_input_total.bw_RPKM	CEMT_19_H3K27ac_hap1.bw_Count	CEMT_19_H3K27ac_hap2.bw_Count	CEMT_19_H3K4me1_hap1.bw_Count	CEMT_19_H3K4me1_hap2.bw_Count	CEMT_19_input_hap1.bw_Count	CEMT_19_input_hap2.bw_Count	CEMT_19_RNA_allelic_total	CEMT_19_H3K27ac_allelic_total	CEMT_19_H3K4me1_allelic_total	CEMT_19_input_allelic_total	CEMT_19_RNA_ratio	CEMT_19_H3K27ac_ratio	CEMT_19_H3K4me1_ratio	CEMT_19_input_ratio	CEMT_19_met_total.bw_Count	CEMT_19_met_hap1.bw_Count	CEMT_19_met_hap2.bw_Count	CEMT_19_met_hap1_LOC.bw_Count	CEMT_19_met_hap2_LOC.bw_Count	CEMT_19_met_total_LOC.bw_Count	CEMT_19_total_%met	CEMT_19_hap1_%met	CEMT_19_hap2_%met
chr1	11873	14409	+	DDX11L1	NR_046018	1652	0.24603244498912746	0.0	0.0	0.0	0.0	0.0	0.0	0.0	0.0	0.0	0.0	0.0	0.0	0.0	0.0	0.0	0.0	0.0	0.0	0.0	1149.9998931884766	0.0	0.0	0.0	0.0	15.0	76.66665954589844	0.0	0.0
chr1	14361	29370	-	WASH7P	NR_024540	1769	84.06622763148381	0.0	0.0	0.4105917740934833	0.0	0.0	0.0	0.0	0.0	0.0	0.0	0.0	0.0	0.0	0.0	0.0	0.0	0.0	0.0	0.0	0.0	0.0	0.0	0.0	0.0	0.0	0.0	0.0	0.0
chr1	34610	36081	-	FAM138F	NR_026820	1130	0.2012604081072243	0.0	0.0	0.0	0.0	0.0	0.0	0.0	0.0	0.0	0.0	0.0	0.0	0.0	0.0	0.0	0.0	0.0	0.0	0.0	0.0	0.0	0.0	0.0	0.0	0.0	0.0	0.0	0.0
chr1	34610	36081	-	FAM138A	NR_026818	1130	0.2012604081072243	0.0	0.0	0.0	0.0	0.0	0.0	0.0	0.0	0.0	0.0	0.0	0.0	0.0	0.0	0.0	0.0	0.0	0.0	0.0	0.0	0.0	0.0	0.0	0.0	0.0	0.0	0.0	0.0
chr1	69090	70008	+	OR4F5	NM_001005484	918	0.0914094114844931	0.0	0.0	0.0	0.0	0.0	0.0	0.0	0.0	0.0	0.0	0.0	0.0	0.0	0.0	0.0	0.0	0.0	0.0	0.0	1200.0	0.0	0.0	0.0	0.0	15.0	80.0	0.0	0.0
chr1	134772	140566	-	LOC729737	NR_039983	5474	9.58850028847638	63.57	9.36	0.0	0.0	0.0	0.0	0.0	0.0	0.0	0.0	0.0	72.93	0.0	0.0	0.0	0.8716577540106951	0.0	0.0	0.0	1500.0	0.0	0.0	0.0	0.0	15.0	100.0	0.0	0.0
chr1	323891	665731	+	NR_028327	merged: NR_028327, NR_028327	8546	18.368875127751227	0.0	0.0	0.0	0.0	0.0	0.0	0.0	0.0	0.0	0.0	0.0	0.0	0.0	0.0	0.0	0.0	0.0	0.0	0.0	0.0	0.0	0.0	0.0	0.0	0.0	0.0	0.0	0.0
chr1	323891	328581	+	NR_028325	NR_028325	4370	18.109383857213935	0.0	0.0	0.0	0.0	0.0	0.0	0.0	0.0	0.0	0.0	0.0	0.0	0.0	0.0	0.0	0.0	0.0	0.0	0.0	0.0	0.0	0.0	0.0	0.0	0.0	0.0	0.0	0.0
chr1	323891	328581	+	NR_028322	NR_028322	4370	18.109383857213935	0.0	0.0	0.0	0.0	0.0	0.0	0.0	0.0	0.0	0.0	0.0	0.0	0.0	0.0	0.0	0.0	0.0	0.0	0.0	0.0	0.0	0.0	0.0	0.0	0.0	0.0	0.0	0.0
chr1	367658	622034	+	OR4F29	merged: NM_001005221, NM_001005221	1878	0.08541890606943761	0.0	0.0	0.0	0.0	0.0	0.0	0.0	0.0	0.0	0.0	0.0	0.0	0.0	0.0	0.0	0.0	0.0	0.0	0.0	0.0	0.0	0.0	0.0	0.0	0.0	0.0	0.0	0.0
chr1	367658	622034	+	OR4F3	merged: NM_001005224, NM_001005224	1878	0.08541890606943761	0.0	0.0	0.0	0.0	0.0	0.0	0.0	0.0	0.0	0.0	0.0	0.0	0.0	0.0	0.0	0.0	0.0	0.0	0.0	0.0	0.0	0.0	0.0	0.0	0.0	0.0	0.0	0.0
chr1	367658	622034	+	OR4F16	merged: NM_001005277, NM_001005277	1878	0.08541890606943761	0.0	0.0	0.0	0.0	0.0	0.0	0.0	0.0	0.0	0.0	0.0	0.0	0.0	0.0	0.0	0.0	0.0	0.0	0.0	0.0	0.0	0.0	0.0	0.0	0.0	0.0	0.0	0.0
chr1	700244	714068	-	NR_033908	NR_033908	1371	3.6450126398703917	0.0	0.0	15.852492184667065	0.4649001239831828	0.6539194279038921	0.0	0.0	0.0	0.0	0.0	0.0	0.0	0.0	0.0	0.0	0.0	0.0	0.0	0.0	75.0	0.0	0.0	0.0	0.0	98.0	0.7653061224489796	0.0	0.0
chr1	752750	755214	+	FAM87B	NR_103536	1944	0.28436848425553857	1.47	15.54	2.3485849478147243	0.37530119099733306	0.54105586393102	2.86	6.25	1.52	0.76	3.06	1.52	17.009999999999998	9.11	2.2800000000000002	4.58	0.08641975308641976	0.31394072447859495	0.6666666666666666	0.6681222707423581	1976.1540241241455	0.0	0.0	0.0	24.0	44.0	44.91259145736694	0.0	0.0
chr1	761585	762902	-	LINC00115	NR_024321	1317	0.5518723040629467	0.0	12.78	13.859753441066692	0.12960851941349338	0.3894223734025813	0.76	8.11	0.0	0.0	0.0	0.0	12.78	8.87	0.0	0.0	0.0	0.08568207440811726	0.0	0.0	0.0	0.0	0.0	0.0	0.0	52.0	0.0	0.0	0.0
chr1	762970	794826	+	LOC643837	merged: NR_015368, NR_047526, NR_047524, NR_047523, NR_047522, NR_047521, NR_047520, NR_047519, NR_047525	9233	4.7021417294904095	29.66	60.0	11.600586257387882	0.11833821337753744	0.39933024352233726	0.67	4.47	0.0	0.0	0.0	0.0	89.66	5.14	0.0	0.0	0.3308052643319206	0.1303501945525292	0.0	0.0	0.0	0.0	0.0	0.0	0.0	71.0	0.0	0.0	0.0
chr1	803450	812182	-	FAM41C	NR_027055	1706	0.17005202146723325	0.0	0.0	0.5346817324861804	0.3471254259074432	0.9623557325015119	0.0	0.0	0.0	0.0	0.0	0.0	0.0	0.0	0.0	0.0	0.0	0.0	0.0	0.0	1350.0	0.0	0.0	0.0	0.0	21.0	64.28571428571429	0.0	0.0
chr1	852952	854817	-	NR_026874	NR_026874	496	4.74360849571175	0.46	31.13	0.197084051564872	0.37530119099733306	0.4665314495519863	0.0	1.76	0.0	0.76	1.42	2.74	31.59	1.76	0.76	4.16	0.014561570117125673	0.0	0.0	0.3413461538461538	6420.0	1800.0	1200.0	21.0	12.0	75.0	85.6	85.71428571428571	100.0
chr1	861120	879961	+	SAMD11	NM_152486	2554	8.94274563274453	0.05	0.0	1.6295931300688027	2.140794631529832	0.5811181213717723	0.0	0.0	0.0	0.0	0.0	0.0	0.05	0.0	0.0	0.0	1.0	0.0	0.0	0.0	450.0	0.0	0.0	0.0	0.0	88.0	5.113636363636363	0.0	0.0
chr1	879582	894679	-	NOC2L	NM_015658	2800	29.995144831693842	39.62	360.76	4.65154858739684	0.4637730933795873	0.5104706996482952	0.0	0.0	0.0	0.0	0.0	0.0	400.38	0.0	0.0	0.0	0.0989559918077826	0.0	0.0	0.0	1600.0002250671387	0.0	0.0	0.0	0.0	196.0	8.163266454424177	0.0	0.0
chr1	895966	901099	+	KLHL17	NM_198317	2564	2.873715441491889	0.0	0.0	3.5493377804970003	0.38544446642969343	0.2089268264383318	0.0	0.0	0.0	0.0	0.0	0.0	0.0	0.0	0.0	0.0	0.0	0.0	0.0	0.0	900.0	0.0	0.0	0.0	0.0	9.0	100.0	0.0	0.0
chr1	901876	910484	+	PLEKHN1	merged: NM_032129, NM_001160184	2436	0.05850034976923258	0.0	0.0	0.788336206259488	1.293267617625945	0.6362575724730228	0.0	0.0	0.0	0.0	0.0	0.0	0.0	0.0	0.0	0.0	0.0	0.0	0.0	0.0	5350.000213623047	0.0	0.0	0.0	0.0	60.0	89.16667022705079	0.0	0.0
chr1	910578	917473	-	C1orf170	NR_027693	3040	0.09672560148047214	0.0	0.0	0.9580474728847944	0.3195131761193511	0.749982690369352	0.0	0.0	0.0	0.0	0.0	0.0	0.0	0.0	0.0	0.0	0.0	0.0	0.0	0.0	6600.0	0.0	0.0	0.0	0.0	69.0	95.65217391304348	0.0	0.0
chr1	934341	935552	-	HES4	merged: NM_021170, NM_001142467	1040	49.46179281667302	0.0	0.0	16.625317146127465	0.664948056121401	0.43551550830753283	0.0	0.0	0.0	0.0	0.0	0.0	0.0	0.0	0.0	0.0	0.0	0.0	0.0	0.0	150.0	0.0	0.0	0.0	0.0	123.0	1.2195121951219512	0.0	0.0
chr1	948846	949919	+	ISG15	NM_005101	666	21.921349185641464	0.0	0.0	7.928070944662836	1.0498290072492964	0.48290097409766997	0.0	0.0	0.0	0.0	0.0	0.0	0.0	0.0	0.0	0.0	0.0	0.0	0.0	0.0	0.0	0.0	0.0	0.0	0.0	50.0	0.0	0.0	0.0
chr1	955502	991499	+	AGRN	NM_198576	7326	51.10575752484875	84.77	671.3	4.112304724087398	0.10425033083259252	0.13052541940374132	0.0	0.0	0.0	0.0	0.0	0.0	756.0699999999999	0.0	0.0	0.0	0.11211924821775762	0.0	0.0	0.0	0.0	0.0	0.0	0.0	0.0	90.0	0.0	0.0	0.0
chr1	1007125	1009687	-	RNF223	NM_001205252	1122	0.0030273586140218503	0.0	0.0	0.38595626764787433	0.5009651032982418	0.8266609895570283	0.0	0.0	0.0	0.0	0.0	1.91	0.0	0.0	0.0	1.91	0.0	0.0	0.0	0.0	4800.0	0.0	0.0	0.0	0.0	51.0	94.11764705882354	0.0	0.0
chr1	1017197	1051736	-	C1orf159	NM_017891	2104	5.079084007747616	19.91	44.01	4.021062107622179	0.46433660868138504	0.4333616234988903	0.0	0.0	0.0	0.0	0.0	0.0	63.92	0.0	0.0	0.0	0.3114831038798498	0.0	0.0	0.0	0.0	0.0	0.0	0.0	0.0	198.0	0.0	0.0	0.0
chr1	1072396	1079434	+	LOC254099	NR_038869	1618	0.0	0.0	0.0	0.7637006998138789	0.30655232417800177	0.2761280324679808	4.64	1.47	0.0	1.39	1.52	0.0	0.0	6.109999999999999	1.39	1.52	0.0	0.7594108019639935	0.0	1.0	10900.0	0.0	5600.0	0.0	62.0	148.0	73.64864864864865	0.0	90.3225806451613
chr1	1102483	1102578	+	MIR200B	NR_029639	95	0.0	0.0	0.0	0.5949018593532247	0.28964686512406784	0.7676445458002212	0.0	0.0	0.0	0.0	0.0	0.0	0.0	0.0	0.0	0.0	0.0	0.0	0.0	0.0	4500.0	0.0	0.0	0.0	0.0	45.0	100.0	0.0	0.0
chr1	1103242	1103332	+	MIR200A	NR_029834	90	0.0	0.0	0.0	0.5036592428880061	0.0428271629366326	0.6608118592915484	0.0	0.0	0.0	0.0	0.0	0.0	0.0	0.0	0.0	0.0	0.0	0.0	0.0	0.0	7050.0	0.0	0.0	0.0	0.0	75.0	94.0	0.0	0.0
chr1	1104384	1104467	+	MIR429	NR_029957	83	0.0	0.0	0.0	0.37044502284878716	0.17750732006630618	0.8830927715434643	0.0	0.0	0.0	0.0	0.0	0.0	0.0	0.0	0.0	0.0	0.0	0.0	0.0	0.0	4650.0	0.0	0.0	0.0	0.0	54.0	86.11111111111111	0.0	0.0
chr1	1109285	1133313	+	TTLL10	merged: NM_001130045, NM_153254	3129	0.06071697139733085	0.0	0.0	0.6824947711598345	1.045320884834914	0.8749080092706223	0.0	0.0	0.0	0.0	0.0	0.0	0.0	0.0	0.0	0.0	0.0	0.0	0.0	0.0	6750.00032043457	0.0	0.0	0.0	0.0	72.0	93.75000445048015	0.0	0.0
chr1	1138887	1142089	-	TNFRSF18	merged: NM_148901, NM_148902, NM_004195	1200	0.4420851784056108	0.0	0.0	0.5346817324861804	0.7336969229407322	0.9042008426681618	0.0	0.0	0.0	0.0	0.0	0.0	0.0	0.0	0.0	0.0	0.0	0.0	0.0	0.0	12250.000213623047	0.0	0.0	0.0	0.0	125.0	98.00000170898437	0.0	0.0
chr1	1146705	1149548	-	TNFRSF4	NM_003327	1104	0.5989110747209939	0.0	0.0	0.8120592865404447	0.3989688336728406	0.7392132663261389	0.0	0.0	0.0	0.0	0.0	0.0	0.0	0.0	0.0	0.0	0.0	0.0	0.0	0.0	6750.0	0.0	0.0	0.0	0.0	71.0	95.07042253521126	0.0	0.0
chr1	1152287	1167447	-	SDF4	merged: NM_016547, NM_016176	2138	54.31497013574445	0.0	0.0	10.892543553617786	0.3386726963804762	0.38166838809146797	0.0	0.0	0.0	0.0	0.0	0.0	0.0	0.0	0.0	0.0	0.0	0.0	0.0	0.0	0.0	0.0	0.0	0.0	0.0	221.0	0.0	0.0	0.0
chr1	1167628	1170420	+	B3GALT6	NM_080605	2792	17.478575315077414	0.0	0.0	3.4872928013006512	0.12566391230090881	0.24209665249142778	0.0	0.0	0.0	0.0	0.0	0.0	0.0	0.0	0.0	0.0	0.0	0.0	0.0	0.0	0.0	0.0	0.0	0.0	0.0	214.0	0.0	0.0	0.0
chr1	1177825	1182102	-	FAM132A	NM_001014980	1043	0.5893074273858776	0.0	0.0	0.6888817543123997	0.6350817451261177	0.2274502357926581	0.0	0.0	0.0	0.0	0.0	0.0	0.0	0.0	0.0	0.0	0.0	0.0	0.0	0.0	0.0	0.0	0.0	0.0	0.0	0.0	0.0	0.0	0.0
chr1	1189291	1209234	-	UBE2J2	merged: NM_194458, NM_194457, NM_058167, NM_194315	2437	15.52404403858832	0.0	0.0	10.319539922216213	0.11044899915236828	0.2567430691901974	0.0	0.0	0.0	0.0	0.0	0.0	0.0	0.0	0.0	0.0	0.0	0.0	0.0	0.0	300.0	0.0	0.0	0.0	0.0	66.0	4.545454545454546	0.0	0.0
chr1	1215815	1227409	+	SCNN1D	merged: NM_001130413, NR_037668	3054	9.931373347230391	13.79	152.42	0.9343243926038376	0.22540612071911895	0.6918278005360018	0.0	0.0	0.0	0.0	0.0	0.0	166.20999999999998	0.0	0.0	0.0	0.08296733048553036	0.0	0.0	0.0	6549.999893188477	0.0	0.0	0.0	0.0	65.0	100.76922912597657	0.0	0.0
chr1	1227763	1243269	-	ACAP3	NM_030649	3759	108.42387628566013	0.0	0.0	16.15997980215485	0.2969725640474392	0.5535483958211471	0.0	0.0	0.0	0.0	0.0	0.0	0.0	0.0	0.0	0.0	0.0	0.0	0.0	0.0	0.0	0.0	0.0	0.0	0.0	60.0	0.0	0.0	0.0
chr1	1243993	1247057	+	PUSL1	NM_153339	1240	9.525629045257139	0.0	0.0	12.33052718910963	0.29471850284024803	0.5259786702705219	0.0	0.0	0.0	0.0	0.0	0.0	0.0	0.0	0.0	0.0	0.0	0.0	0.0	0.0	300.0	0.0	0.0	0.0	0.0	76.0	3.9473684210526314	0.0	0.0
chr1	1246964	1260067	-	CPSF3L	merged: NM_017871, NM_001256456, NM_001256460, NM_001256462, NM_001256463	2629	33.40784598027817	0.0	0.0	14.020340446045475	0.20681011575979166	0.32006728256428973	0.0	0.0	0.0	0.0	0.0	0.0	0.0	0.0	0.0	0.0	0.0	0.0	0.0	0.0	0.0	0.0	0.0	0.0	0.0	167.0	0.0	0.0	0.0
chr1	1260142	1264276	+	GLTPD1	NM_001029885	2193	15.672072315281534	0.0	0.0	14.384398485741697	0.18314247308428416	0.336006030148245	0.0	0.0	0.0	0.0	0.0	0.0	0.0	0.0	0.0	0.0	0.0	0.0	0.0	0.0	0.0	0.0	0.0	0.0	0.0	185.0	0.0	0.0	0.0
chr1	1266725	1269844	+	TAS1R3	NM_152228	2559	0.20661456360281716	0.0	0.0	1.0292167137276649	0.784413300102534	0.6875200309187166	0.0	0.0	0.0	0.0	0.0	0.0	0.0	0.0	0.0	0.0	0.0	0.0	0.0	0.0	6175.0	0.0	0.0	0.0	0.0	63.0	98.01587301587301	0.0	0.0
chr1	1270657	1284492	-	DVL1	NM_004421	2924	42.78233271767982	0.3	0.0	4.948999517073452	0.13693421833686475	0.21452692694080255	0.0	0.0	0.0	0.0	0.0	0.0	0.3	0.0	0.0	0.0	1.0	0.0	0.0	0.0	450.0	0.0	0.0	0.0	0.0	172.0	2.616279069767442	0.0	0.0
chr1	1288070	1293915	-	MXRA8	NM_032348	2273	21.228876800394787	0.0	0.0	2.3202997367105067	1.0391222165151384	0.4803163123272988	0.0	0.0	0.0	0.0	0.0	0.0	0.0	0.0	0.0	0.0	0.0	0.0	0.0	0.0	2400.0	0.0	0.0	0.0	0.0	54.0	44.44444444444444	0.0	0.0
chr1	1309109	1310818	-	AURKAIP1	merged: NM_001127229, NM_017900, NM_001127230	1147	68.40323782715699	0.0	0.0	12.24658398196163	0.4525027873436313	0.5703486973285593	0.0	0.0	0.0	0.0	0.0	0.0	0.0	0.0	0.0	0.0	0.0	0.0	0.0	0.0	300.0	0.0	0.0	0.0	0.0	149.0	2.0134228187919465	0.0	0.0
chr1	1321090	1334718	-	CCNL2	merged: NM_030937, NM_001039577	3631	19.900345184286255	0.0	0.0	12.976524913683376	0.08340026466607402	0.4088073366803647	0.0	0.0	0.0	0.0	0.0	0.0	0.0	0.0	0.0	0.0	0.0	0.0	0.0	0.0	0.0	0.0	0.0	0.0	0.0	134.0	0.0	0.0	0.0
chr1	1334909	1337426	+	LOC148413	NR_015434	1748	13.034389498988231	0.0	0.0	9.751098421637902	0.16905459053933922	0.4006225744075228	0.0	0.0	0.0	0.0	0.0	0.0	0.0	0.0	0.0	0.0	0.0	0.0	0.0	0.0	0.0	0.0	0.0	0.0	0.0	113.0	0.0	0.0	0.0
chr1	1337275	1342693	-	MRPL20	NM_017971	733	64.7331212735037	0.0	0.0	21.590740334164657	0.21075472287237623	0.7232745187421836	0.0	0.0	0.0	0.0	0.0	0.0	0.0	0.0	0.0	0.0	0.0	0.0	0.0	0.0	0.0	0.0	0.0	0.0	0.0	163.0	0.0	0.0	0.0
chr1	1353799	1356824	-	ANKRD65	merged: NM_001243536, NM_001243535, NM_001145210	2192	3.607827696922505	0.0	0.0	3.5538999113202614	1.117450843465032	0.9322013451805155	0.0	0.0	0.0	0.0	0.0	0.0	0.0	0.0	0.0	0.0	0.0	0.0	0.0	0.0	3300.0	0.0	0.0	0.0	0.0	33.0	100.0	0.0	0.0
chr1	1361507	1363167	+	TMEM88B	NM_001146685	492	0.6484915962798452	0.0	0.0	4.571255084907447	0.42489053755553924	1.2996540935349423	0.0	0.0	0.0	0.0	0.0	0.0	0.0	0.0	0.0	0.0	0.0	0.0	0.0	0.0	2850.0	0.0	0.0	0.0	0.0	39.0	73.07692307692308	0.0	0.0
chr1	1370902	1378262	+	VWA1	merged: NM_199121, NM_022834	4659	5.625502885253901	0.83	0.0	6.193548805659033	2.3966305785460325	0.5445020796248482	0.0	0.0	0.0	0.0	0.0	0.0	0.83	0.0	0.0	0.0	1.0	0.0	0.0	0.0	13050.0	0.0	0.0	0.0	0.0	171.0	76.3157894736842	0.0	0.0
chr1	1385068	1405538	+	ATAD3C	NM_001039211	3859	1.1957333024400534	0.0	0.0	0.04379645590330489	0.27048734486294274	0.4290538538816051	0.0	0.1	0.0	0.0	0.0	0.0	0.0	0.1	0.0	0.0	0.0	0.0	0.0	0.0	3705.4947052001953	0.0	0.0	0.0	0.0	41.0	90.37791963902916	0.0	0.0
chr1	1407163	1431582	+	ATAD3B	NM_031921	2433	12.099374367968055	2.27	4.19	8.374247339177755	0.5049097104108264	0.43508473134580433	0.0	0.0	0.0	0.0	0.0	0.0	6.460000000000001	0.0	0.0	0.0	0.3513931888544891	0.0	0.0	0.0	300.0	0.0	0.0	0.0	0.0	186.0	1.6129032258064515	0.0	0.0
chr1	1447522	1470067	+	ATAD3A	merged: NM_001170535, NM_018188, NM_001170536	2807	17.020939320930335	0.92	0.0	13.628909621409688	0.22202502890833217	0.7680753227619497	0.0	0.0	0.0	0.0	0.0	0.0	0.92	0.0	0.0	0.0	1.0	0.0	0.0	0.0	300.0	0.0	0.0	0.0	0.0	228.0	1.3157894736842106	0.0	0.0
chr1	1470157	1475740	-	TMEM240	NM_001114748	1117	6.799820107620764	0.0	0.0	2.9051649082525572	0.025358188580900883	0.0	0.0	0.0	0.0	0.0	0.0	0.0	0.0	0.0	0.0	0.0	0.0	0.0	0.0	0.0	0.0	0.0	0.0	0.0	0.0	0.0	0.0	0.0	0.0
chr1	1477052	1510262	-	SSU72	NM_014188	1303	61.586005858255874	0.0	0.29	29.87192020454789	0.15383967739079868	0.980017587932381	0.0	0.0	0.0	0.0	0.0	0.0	0.29	0.0	0.0	0.0	0.0	0.0	0.0	0.0	0.0	0.0	0.0	0.0	0.0	132.0	0.0	0.0	0.0
chr1	1533387	1535476	-	C1orf233	NM_001242659	2089	15.168875245790064	0.0	0.0	0.8348699406567494	0.18088841187709298	0.2451120912235274	0.0	0.0	0.0	0.0	0.0	0.0	0.0	0.0	0.0	0.0	0.0	0.0	0.0	0.0	0.0	0.0	0.0	0.0	0.0	177.0	0.0	0.0	0.0
chr1	1550794	1565990	+	MIB2	merged: NM_001170688, NM_001170687, NM_001170686, NR_033183, NM_080875, NM_001170689	3574	20.836754522211617	115.73	33.69	24.637331297938303	0.13749773363866255	0.5479482953186764	5.72	3.0	0.0	0.0	0.0	0.76	149.42000000000002	8.719999999999999	0.0	0.76	0.7745281756123678	0.6559633027522936	0.0	0.0	99.99990463256836	0.0	0.0	0.0	0.0	129.0	0.7751930591671966	0.0	0.0
chr1	1567559	1570030	+	MMP23B	NM_006983	1240	3.27847190750937	0.0	0.0	0.5657042220843548	0.6548047806890406	0.5246863393853364	0.0	0.0	0.0	0.0	0.0	0.0	0.0	0.0	0.0	0.0	0.0	0.0	0.0	0.0	9300.0	0.0	0.0	0.0	0.0	98.0	94.89795918367346	0.0	0.0
chr1	1568158	1633247	+	MMP23A	merged: NR_002946, NR_002946	1812	3.716137832726315	0.0	0.0	0.10584143509965348	0.11946524398113305	0.12018677232225684	0.0	0.0	0.0	0.0	0.0	0.0	0.0	0.0	0.0	0.0	0.0	0.0	0.0	0.0	1500.0	0.0	0.0	0.0	0.0	15.0	100.0	0.0	0.0
chr1	1571099	1655775	-	CDK11B	merged: NM_033489, NM_033488, NM_033487, NM_033486, NM_033492, NM_033493	2527	95.82341701611197	496.17	1968.87	11.370654863895531	0.20962769226878064	0.6569348666359918	20.26	7.12	0.0	0.0	4.14	0.0	2465.04	27.380000000000003	0.0	4.14	0.20128273780547173	0.7399561723886048	0.0	1.0	0.0	0.0	0.0	0.0	0.0	170.0	0.0	0.0	0.0
chr1	1592938	1624243	-	SLC35E2B	NM_001110781	6003	56.331467236428125	1550.31	177.48	44.84665841881955	0.4637730933795873	0.9580479628842267	0.0	0.0	0.0	0.0	0.0	0.0	1727.79	0.0	0.0	0.0	0.8972791832340735	0.0	0.0	0.0	0.0	0.0	0.0	0.0	0.0	150.0	0.0	0.0	0.0
chr1	1634169	1655791	-	CDK11A	merged: NM_024011, NM_033529	2627	78.17391422391171	503.48	1962.28	11.471934168171924	0.20962769226878064	0.6707197294113043	21.02	7.18	0.0	0.0	4.3	0.0	2465.76	28.2	0.0	4.3	0.2041885666082668	0.7453900709219858	0.0	1.0	0.0	0.0	0.0	0.0	0.0	170.0	0.0	0.0	0.0
chr1	1656276	1677438	-	SLC35E2	merged: NM_001199787, NM_182838	7297	27.820827202561954	509.49	44.7	5.7099629383933745	0.0	0.06461654425927787	0.0	0.0	0.0	0.0	0.0	0.0	554.19	0.0	0.0	0.0	0.9193417420018405	0.0	0.0	0.0	0.0	0.0	0.0	0.0	0.0	30.0	0.0	0.0	0.0
chr1	1682670	1711508	-	NADK	merged: NM_001198995, NM_023018, NM_001198993, NM_001198994	4226	13.970015319472349	303.59	54.49	1.9863517604478071	1.6032010336147335	0.7986604870446745	0.0	0.0	0.0	0.0	0.0	0.0	358.08	0.0	0.0	0.0	0.8478273011617515	0.0	0.0	0.0	1500.0	0.0	0.0	0.0	0.0	23.0	65.21739130434783	0.0	0.0
chr1	1716724	1822526	-	GNB1	NM_002074	3163	230.24926052057634	4.29	0.0	7.9910283500238375	0.16567349872855244	0.1865264244284488	1.31	0.0	0.0	0.0	0.0	0.0	4.29	1.31	0.0	0.0	1.0	1.0	0.0	0.0	249.99990463256836	0.0	0.0	0.0	0.0	171.0	1.4619877463892887	0.0	0.0
chr1	1846265	1848733	+	CALML6	NM_138705	1101	0.04648686503901945	0.0	0.0	0.21168287019930696	0.48631370545149916	0.5720718051754735	0.0	0.0	2.3	0.0	1.52	1.52	0.0	0.0	2.3	3.04	0.0	0.0	1.0	0.5	3275.0001068115234	300.0	1800.0	3.0	21.0	36.0	90.97222518920898	100.0	85.71428571428571
chr1	1849028	1850740	-	TMEM52	NM_178545	958	0.28469653295944625	0.0	0.0	1.601307918964585	1.1388644249333486	0.7547212369483656	0.0	0.71	0.08	0.0	0.0	0.12	0.0	0.71	0.08	0.12	0.0	0.0	1.0	0.0	3600.0	0.0	0.0	0.0	0.0	180.0	20.0	0.0	0.0
chr1	1884751	1935276	-	KIAA1751	NM_001080484	4710	0.23218297966432166	3.01	0.0	1.946205009203111	1.2380431180497609	0.717674418239713	0.0	0.0	0.0	0.0	0.0	0.0	3.01	0.0	0.0	0.0	1.0	0.0	0.0	0.0	1500.0	0.0	0.0	0.0	0.0	70.0	21.428571428571427	0.0	0.0
chr1	1950767	1962192	+	GABRD	NM_000815	1925	30.827766544832215	0.0	0.0	1.1158971993696225	0.16736404463394583	0.09994025512101645	0.0	0.0	0.0	0.0	0.0	0.0	0.0	0.0	0.0	0.0	0.0	0.0	0.0	0.0	2200.0	0.0	0.0	0.0	0.0	149.0	14.765100671140939	0.0	0.0
chr1	1981908	2116834	+	PRKCZ	merged: NM_002744, NM_001033581, NM_001242874, NM_001033582	3079	43.55203281452494	2.99	3.08	0.2828521110421774	0.3657214308667705	0.14732572091115356	0.0	0.86	0.0	0.0	0.0	0.37	6.07	0.86	0.0	0.37	0.4925864909390445	0.0	0.0	0.0	2400.0	0.0	0.0	0.0	0.0	95.0	25.263157894736842	0.0	0.0
chr1	2115898	2144159	-	C1orf86	merged: NM_001146310, NM_001256945, NR_046425, NR_046426, NM_182533, NM_001256947, NR_046427, NR_046424, NM_001256946	6992	10.224978190495184	6.68	33.6	4.282928416877357	0.8294945242463578	0.37606828758899724	0.01	0.0	0.0	0.0	0.0	0.08	40.28	0.01	0.0	0.08	0.16583912611717974	1.0	0.0	0.0	8600.000106811523	0.0	0.0	0.0	0.0	83.0	103.61445911821113	0.0	0.0
chr1	2160133	2241652	+	SKI	NM_003036	5707	68.06946618063188	1161.79	250.99	6.976410454930607	0.18990465670585774	0.10381724777657313	0.0	0.0	0.0	0.0	0.0	0.0	1412.78	0.0	0.0	0.0	0.8223431815286173	0.0	0.0	0.0	0.0	0.0	0.0	0.0	0.0	84.0	0.0	0.0	0.0
chr1	2252695	2322993	-	MORN1	NM_024848	1641	2.3255261218779295	9.73	3.08	10.164427474225342	0.5342125061043119	0.7827217394607193	0.0	0.0	0.0	0.0	0.0	0.0	12.81	0.0	0.0	0.0	0.7595628415300546	0.0	0.0	0.0	0.0	0.0	0.0	0.0	0.0	183.0	0.0	0.0	0.0
chr1	2281852	2284100	-	NR_024489	NR_024489	2248	0.9452247193946892	34.2	14.25	0.6204497919634858	0.6181762860721837	0.765921437953307	0.0	0.0	0.0	0.0	0.0	0.0	48.45	0.0	0.0	0.0	0.7058823529411765	0.0	0.0	0.0	3225.0	0.0	0.0	0.0	0.0	39.0	82.6923076923077	0.0	0.0
chr1	2323213	2336885	+	RER1	NM_007033	3104	40.35255683684162	0.0	0.0	9.108750401722764	0.397841803069245	0.7129358716606993	0.0	0.0	0.0	0.0	0.0	0.0	0.0	0.0	0.0	0.0	0.0	0.0	0.0	0.0	0.0	0.0	0.0	0.0	0.0	205.0	0.0	0.0	0.0
chr1	2336240	2344010	-	PEX10	merged: NM_153818, NM_002617	2074	43.02112327466305	0.0	0.0	12.267569783748629	0.5511179651582458	0.40277645921616545	0.0	0.0	0.0	0.0	0.0	0.0	0.0	0.0	0.0	0.0	0.0	0.0	0.0	0.0	450.0	0.0	0.0	0.0	0.0	68.0	6.617647058823529	0.0	0.0
chr1	2407753	2436964	+	PLCH2	NM_014638	4837	5.025539535514619	0.0	0.21	0.8859658058772717	0.46602715458677846	0.7913372786952897	0.0	0.0	0.0	0.0	0.0	0.0	0.21	0.0	0.0	0.0	0.0	0.0	0.0	0.0	6625.000213623047	0.0	0.0	0.0	0.0	69.0	96.01449584960938	0.0	0.0
chr1	2439974	2458035	-	PANK4	NM_018216	2642	14.157966215886736	220.71	35.72	4.442602995691489	0.2648521918449648	0.4096688906038217	0.0	0.0	0.0	0.0	0.0	0.0	256.43	0.0	0.0	0.0	0.8607027258901064	0.0	0.0	0.0	99.99990463256836	0.0	0.0	0.0	0.0	82.0	1.2195110321044922	0.0	0.0
chr1	2460183	2461684	-	HES5	NM_001010926	1306	6.913977105899807	0.0	0.0	7.793944298458966	1.5986929112003512	0.6715812833347614	0.0	0.0	0.0	0.0	0.0	0.0	0.0	0.0	0.0	0.0	0.0	0.0	0.0	0.0	2700.0	0.0	0.0	0.0	0.0	104.0	25.96153846153846	0.0	0.0
chr1	2481358	2484284	-	LOC115110	NR_026927	2209	0.16075562038241875	0.0	0.0	0.6377858890918774	0.3482524565110388	0.42862307691987656	0.0	0.0	0.0	0.76	0.0	0.0	0.0	0.0	0.76	0.0	0.0	0.0	0.0	0.0	1800.0000114440918	0.0	0.0	0.0	0.0	20.0	90.00000057220458	0.0	0.0
chr1	2487207	2488450	-	NR_037844	NR_037844	963	0.5650739327010598	9.39	1.69	4.068508268184093	0.6474790817656692	0.42086909160876323	5.6	4.52	0.0	1.28	1.5	0.0	11.08	10.12	1.28	1.5	0.8474729241877257	0.5533596837944664	0.0	1.0	5250.0	0.0	0.0	0.0	0.0	54.0	97.22222222222223	0.0	0.0
chr1	2487804	2495267	+	TNFRSF14	NM_003820	1706	2.812555453511411	58.41	38.13	5.955405576684812	0.6457885358602757	0.6384114572816654	1.13	1.94	0.0	0.8	0.0	0.0	96.53999999999999	3.07	0.8	0.0	0.6050341827221877	0.36807817589576547	0.0	0.0	3900.0	0.0	0.0	0.0	0.0	39.0	100.0	0.0	0.0
chr1	2517898	2522908	+	FAM213B	merged: NR_036638, NR_036637, NM_152371, NM_001195741, NM_001195740, NM_001195738, NM_001195737, NM_001195736	2981	17.222299898809506	146.17	266.42	6.4563275410788625	0.20681011575979166	0.16757223811239397	0.0	0.0	0.0	0.0	0.0	0.0	412.59000000000003	0.0	0.0	0.0	0.3542742189582878	0.0	0.0	0.0	0.0	0.0	0.0	0.0	0.0	213.0	0.0	0.0	0.0
chr1	2522080	2564481	-	MMEL1	NM_033467	2902	3.665930466096932	134.64	247.58	0.20438346088208945	0.22822369722810795	0.5703486973285593	0.0	0.0	0.0	0.0	0.0	0.0	382.22	0.0	0.0	0.0	0.3522578619643137	0.0	0.0	0.0	900.0	0.0	0.0	0.0	0.0	9.0	100.0	0.0	0.0
chr1	2572806	2706230	-	TTC34	NM_001242672	1775	0.17305319892530707	0.0	0.0	0.6642462478667908	0.5668963936085842	0.6302266950088236	0.0	0.0	0.0	0.0	0.0	0.0	0.0	0.0	0.0	0.0	0.0	0.0	0.0	0.0	4200.0	0.0	0.0	0.0	0.0	143.0	29.37062937062937	0.0	0.0
chr1	2938045	2939467	+	ACTRT2	NM_080431	1422	0.0	0.0	0.0	0.09580474728847944	0.21019120757057844	1.3453164514781655	0.0	0.0	0.0	0.0	0.0	0.0	0.0	0.0	0.0	0.0	0.0	0.0	0.0	0.0	3200.0001068115234	0.0	0.0	0.0	0.0	36.0	88.88889185587566	0.0	0.0
chr1	2976180	2984289	-	FLJ42875	merged: NR_015440, NR_024371	3848	3.941593773078023	0.0	0.0	2.6159258140578148	1.121395450577617	0.4152689911062925	0.0	0.0	0.0	0.0	0.0	0.0	0.0	0.0	0.0	0.0	0.0	0.0	0.0	0.0	13200.0	0.0	0.0	0.0	0.0	146.0	90.41095890410959	0.0	0.0
chr1	2985741	3355185	+	PRDM16	merged: NM_199454, NM_022114	8723	1.3833095771103345	0.0	0.0	2.360446487955203	0.7601821421252287	0.42819229995814806	0.0	0.0	0.0	0.0	0.0	0.0	0.0	0.0	0.0	0.0	0.0	0.0	0.0	0.0	150.0	0.0	0.0	0.0	0.0	67.0	2.2388059701492535	0.0	0.0
chr1	3044538	3044599	+	MIR4251	NR_036215	61	0.0	0.0	0.0	1.6752144383014118	0.5798572455499335	0.8115837958965301	0.0	0.0	0.0	0.0	0.0	0.0	0.0	0.0	0.0	0.0	0.0	0.0	0.0	0.0	4839.999904632568	0.0	0.0	0.0	0.0	51.0	94.90195891436409	0.0	0.0
chr1	3371146	3397677	+	ARHGEF16	NM_014448	2904	0.08783092904565046	0.0	0.0	0.4571255084907447	1.082512894753569	0.5656101507495457	0.0	0.0	0.0	0.0	0.0	0.0	0.0	0.0	0.0	0.0	0.0	0.0	0.0	0.0	2700.0	0.0	0.0	0.0	0.0	139.0	19.424460431654676	0.0	0.0
chr1	3404505	3528059	-	MEGF6	NM_001409	7439	1.1814591540016437	0.0	0.0	0.9991066502941427	1.618979462065072	0.4023456822544369	0.0	0.0	0.0	0.0	0.0	0.0	0.0	0.0	0.0	0.0	0.0	0.0	0.0	0.0	0.0	0.0	0.0	0.0	0.0	96.0	0.0	0.0	0.0
chr1	3477259	3477354	-	MIR551A	NR_030277	95	0.0	0.0	0.0	0.4598627869847013	0.5099813481270066	1.0515265635793152	0.0	0.0	0.0	0.0	0.0	0.0	0.0	0.0	0.0	0.0	0.0	0.0	0.0	0.0	2100.0	0.0	0.0	0.0	0.0	21.0	100.0	0.0	0.0
chr1	3541555	3546694	+	TPRG1L	NM_182752	2427	40.6962317596477	230.08	300.7	3.79569284495309	0.06649480561214009	0.36788352531615537	0.0	0.0	0.0	0.0	0.0	0.0	530.78	0.0	0.0	0.0	0.4334752628207544	0.0	0.0	0.0	0.0	0.0	0.0	0.0	0.0	80.0	0.0	0.0	0.0
chr1	3547330	3566671	-	WRAP73	NM_017818	1699	8.459026195348688	11.26	126.43	3.0119187695168628	0.3758647062991308	0.9011854039360621	0.0	0.0	0.0	0.0	0.0	0.0	137.69	0.0	0.0	0.0	0.08177790689229428	0.0	0.0	0.0	226.1904001235962	0.0	0.0	0.0	0.0	142.0	1.5928901417154662	0.0	0.0
chr1	3569128	3652765	+	TP73	merged: NM_001204184, NM_005427, NM_001204188, NM_001204185, NM_001204186, NM_001204187, NM_001204190, NM_001126241, NM_001126240, NM_001204189, NM_001126242, NM_001204191, NM_001204192	5522	1.8084268231822314	0.0	0.0	1.5520369060733668	0.8819014473135528	0.42733074603469107	0.0	0.0	0.0	0.0	0.0	0.0	0.0	0.0	0.0	0.0	0.0	0.0	0.0	0.0	900.0	0.0	0.0	0.0	0.0	130.0	6.923076923076923	0.0	0.0
chr1	3652547	3663937	-	TP73-AS1	merged: NR_033712, NR_033711, NR_033710, NR_033709, NR_033708	6455	1.223418226673708	0.0	0.0	4.477275189948272	0.43728787419509074	0.8400150753706124	0.0	0.0	0.0	0.0	0.0	0.0	0.0	0.0	0.0	0.0	0.0	0.0	0.0	0.0	7400.000106811523	0.0	0.0	0.0	0.0	76.0	97.36842245804637	0.0	0.0
chr1	3668964	3688209	+	CCDC27	NM_152492	2174	0.03231364150799312	0.0	1.14	0.438876985197701	0.8199147641157952	0.8641385852274095	0.0	0.0	0.0	0.0	0.0	0.0	1.14	0.0	0.0	0.0	0.0	0.0	0.0	0.0	3099.9998931884766	0.0	0.0	0.0	0.0	32.0	96.87499666213989	0.0	0.0
chr1	3689351	3692546	+	SMIM1	NM_001163724	546	0.2420556184134394	0.0	0.0	1.9489422876970672	0.2761224978809207	0.15809514495436655	0.2	0.0	0.0	0.0	0.0	0.0	0.0	0.2	0.0	0.0	0.0	1.0	0.0	0.0	8050.000225067139	0.0	0.0	0.0	0.0	105.0	76.66666881016323	0.0	0.0
chr1	3696783	3713068	-	LRRC47	NM_020710	2648	42.029773690868446	116.49	729.27	16.612543179822335	0.5144894705413889	0.8693079087681518	0.0	0.0	0.0	0.0	0.0	0.0	845.76	0.0	0.0	0.0	0.13773410896708285	0.0	0.0	0.0	0.0	0.0	0.0	0.0	0.0	47.0	0.0	0.0	0.0
chr1	3728644	3773797	-	CEP104	NM_014704	6458	6.704432545358754	3.07	74.5	12.491114194088414	0.2654157071467626	0.9636480633866974	15.61	36.42	0.76	2.44	1.98	8.42	77.57	52.03	3.2	10.4	0.03957715611705556	0.3000192196809533	0.2375	0.19038461538461537	0.0	0.0	0.0	57.0	89.0	147.0	0.0	0.0	0.0
chr1	3773844	3801993	+	DFFB	NM_004402	3028	1.8169490553021088	0.0	34.92	12.26392007909002	0.3082428700833951	1.0989120293694525	16.3	35.05	0.61	3.35	2.12	10.82	34.92	51.349999999999994	3.96	12.940000000000001	0.0	0.31742940603700104	0.15404040404040403	0.16383307573415765	0.0	0.0	0.0	57.0	75.0	130.0	0.0	0.0	0.0
chr1	3805696	3816857	-	C1orf174	NM_207356	1666	5.570092718484775	0.0	0.0	13.239303649103206	0.37811876750632206	0.5432097487396627	0.0	0.0	0.0	0.0	0.0	0.0	0.0	0.0	0.0	0.0	0.0	0.0	0.0	0.0	0.0	0.0	0.0	0.0	0.0	38.0	0.0	0.0	0.0
chr1	3816967	3832011	+	NR_024455	NR_024455	1952	0.03353668169549615	0.0	0.0	11.283974378253573	0.2558359470162	0.5345942095050923	0.0	0.0	0.0	0.0	0.0	0.0	0.0	0.0	0.0	0.0	0.0	0.0	0.0	0.0	0.0	0.0	0.0	0.0	0.0	44.0	0.0	0.0	0.0
chr1	4000671	4012643	+	LOC728716	NR_040065	568	0.127756665454408	0.0	0.0	0.4224533142339617	0.39840531837104276	0.7921988326187468	0.0	0.0	0.0	0.0	0.0	0.0	0.0	0.0	0.0	0.0	0.0	0.0	0.0	0.0	849.9999046325684	0.0	0.0	0.0	0.0	33.0	25.757572867653586	0.0	0.0
chr1	4472110	4484744	+	LOC284661	NR_027088	2074	0.0	0.0	0.0	0.0	0.09692463190922115	0.6857969230718025	0.0	0.0	0.0	0.0	0.0	0.0	0.0	0.0	0.0	0.0	0.0	0.0	0.0	0.0	4539.999893188477	0.0	0.0	0.0	0.0	54.0	84.0740720960829	0.0	0.0
chr1	4715104	4843851	+	AJAP1	merged: NM_018836, NM_001042478	3317	3.5999889263083866	31.41	36.53	5.0940752772531495	0.517307047050378	0.4583466872791444	0.0	0.0	0.0	0.0	0.0	0.0	67.94	0.0	0.0	0.0	0.46231969384751254	0.0	0.0	0.0	0.0	0.0	0.0	0.0	0.0	63.0	0.0	0.0	0.0
chr1	5624130	5624203	+	MIR4417	NR_039612	73	0.0	0.0	0.0	0.0	0.13862476424225817	1.3069773018843271	0.0	0.0	0.0	0.0	0.0	0.0	0.0	0.0	0.0	0.0	0.0	0.0	0.0	0.0	2270.0001068115234	0.0	0.0	0.0	0.0	30.0	75.66667022705079	0.0	0.0
chr1	5922731	5922801	-	MIR4689	NR_039838	70	0.0	0.0	0.0	0.6633338217021386	0.14031531014765156	0.8990315191274195	0.0	0.0	0.0	0.0	0.0	0.0	0.0	0.0	0.0	0.0	0.0	0.0	0.0	0.0	4715.952598571777	0.0	0.0	0.0	0.0	51.0	92.46965879552505	0.0	0.0
chr1	5922869	6052533	-	NPHP4	NM_015102	5004	4.550742529251705	0.0	0.0	18.468417998724878	0.2716143754665383	0.7547212369483656	1.22	5.23	0.0	0.0	0.0	0.04	0.0	6.45	0.0	0.04	0.0	0.18914728682170542	0.0	0.0	60.0	0.0	0.0	0.0	0.0	117.0	0.5128205128205128	0.0	0.0
chr1	6052357	6161253	+	KCNAB2	merged: NM_001199861, NM_003636, NM_172130, NM_001199860, NM_001199862, NM_001199863	5758	47.893094295565724	0.0	0.0	20.850762714631735	0.17243568235012602	0.6931201314211873	5.38	15.44	0.0	0.0	0.0	1.36	0.0	20.82	0.0	1.36	0.0	0.2584053794428434	0.0	0.0	0.0	0.0	0.0	0.0	0.0	73.0	0.0	0.0	0.0
chr1	6161846	6240194	-	CHD5	NM_015557	9663	16.5547684638783	0.0	0.0	2.766476131225425	0.5280138377845361	0.1680030150741225	0.0	0.0	0.0	0.0	0.0	0.0	0.0	0.0	0.0	0.0	0.0	0.0	0.0	0.0	0.0	0.0	0.0	0.0	0.0	20.0	0.0	0.0	0.0
chr1	6245079	6259679	-	RPL22	NM_000983	2085	181.63617213768597	0.0	0.0	8.230996431327362	0.4677177004921719	0.7336131658236681	0.0	0.0	0.0	0.0	0.0	0.0	0.0	0.0	0.0	0.0	0.0	0.0	0.0	0.0	75.0	0.0	0.0	0.0	0.0	128.0	0.5859375	0.0	0.0
chr1	6266188	6281359	+	RNF207	NM_207396	3971	3.1093679368190195	0.0	0.0	1.9151825196049368	1.4702114223904532	0.48850107460014075	0.0	0.0	0.0	0.0	0.0	0.0	0.0	0.0	0.0	0.0	0.0	0.0	0.0	0.0	12925.0	0.0	0.0	0.0	0.0	136.0	95.03676470588235	0.0	0.0
chr1	6281252	6296044	-	ICMT	NM_012405	4815	13.048951152838598	0.0	0.0	4.283840843042009	0.22202502890833217	0.3902839273260384	0.0	0.0	0.0	0.0	0.0	0.0	0.0	0.0	0.0	0.0	0.0	0.0	0.0	0.0	0.0	0.0	0.0	0.0	0.0	86.0	0.0	0.0	0.0
chr1	6296299	6299502	+	LINC00337	NR_103534	1640	0.017463613517044948	0.0	0.0	2.277415706971854	0.4508122414382379	0.4523158098149452	0.0	0.0	0.0	0.0	0.0	0.0	0.0	0.0	0.0	0.0	0.0	0.0	0.0	0.0	1575.0	0.0	0.0	0.0	0.0	108.0	14.583333333333334	0.0	0.0
chr1	6304251	6305638	+	HES3	NM_001024598	697	0.017942637639202674	0.0	0.0	0.6551219862202688	0.7793416623863537	0.6388422342433939	0.0	0.0	0.0	0.0	0.0	0.0	0.0	0.0	0.0	0.0	0.0	0.0	0.0	0.0	1599.9999046325684	0.0	0.0	0.0	0.0	51.0	31.372547149658203	0.0	0.0
chr1	6307405	6321035	-	GPR153	NM_207370	4082	17.96980371576259	145.57	389.74	3.3832762185303022	0.45926497096520486	0.4083765597186362	0.0	0.0	0.0	0.0	0.0	0.0	535.31	0.0	0.0	0.0	0.27193588761652127	0.0	0.0	0.0	0.0	0.0	0.0	0.0	0.0	84.0	0.0	0.0	0.0
chr1	6324331	6453826	-	ACOT7	merged: NM_007274, NM_181866, NM_181865, NM_181864	2389	40.957987519719964	0.27	0.0	19.00309973121106	0.46208254747419386	0.5096091457248382	0.0	0.0	0.0	0.0	0.0	0.0	0.27	0.0	0.0	0.0	1.0	0.0	0.0	0.0	600.0	0.0	0.0	0.0	0.0	174.0	3.4482758620689653	0.0	0.0
chr1	6475293	6479979	-	HES2	NM_019089	4260	0.03225629283813422	0.0	0.0	0.6058509733290509	1.2667823984414486	0.7801370776903482	0.0	0.0	0.0	0.0	0.0	0.0	0.0	0.0	0.0	0.0	0.0	0.0	0.0	0.0	600.0	0.0	0.0	0.0	0.0	158.0	3.7974683544303796	0.0	0.0
chr1	6484847	6521004	+	ESPN	NM_031475	3531	0.21180707489164938	0.0	0.0	0.1833976590950892	0.46602715458677846	0.37434517974208315	0.0	0.0	0.0	0.0	0.0	0.0	0.0	0.0	0.0	0.0	0.0	0.0	0.0	0.0	8400.0	0.0	0.0	0.0	0.0	118.0	71.1864406779661	0.0	0.0
chr1	6489893	6489956	-	MIR4252	NR_036218	63	0.0	0.0	0.0	1.1551315244496663	1.2972122247385296	0.4988397216816252	0.0	0.0	0.0	0.0	0.0	0.0	0.0	0.0	0.0	0.0	0.0	0.0	0.0	0.0	99.99990463256836	0.0	0.0	0.0	0.0	21.0	4.761900220598493	0.0	0.0
chr1	6521213	6526255	-	TNFRSF25	merged: NM_148970, NM_148967, NM_148966, NM_148965, NM_003790, NM_001039664	1913	3.0544924827076936	3.37	3.26	0.4224533142339617	0.20568308515619604	0.8240763277866572	0.0	1.42	0.0	1.52	0.0	2.73	6.63	1.42	1.52	2.73	0.5082956259426847	0.0	0.0	0.0	3000.0	0.0	0.0	0.0	0.0	28.0	107.14285714285714	0.0	0.0
chr1	6526151	6580121	-	PLEKHG5	merged: NM_001042663, NM_198681, NM_020631, NM_001042664, NM_001042665, NM_001265594, NM_001265592, NM_001265593	5996	6.646580731527787	173.76	165.04	3.074876174877864	1.7429528284605873	0.5686255894816453	0.0	0.0	0.0	0.0	0.0	0.0	338.79999999999995	0.0	0.0	0.0	0.5128689492325856	0.0	0.0	0.0	1710.0	0.0	0.0	0.0	0.0	45.0	38.0	0.0	0.0
chr1	6581406	6614658	-	NOL9	NM_024654	6712	8.484610021436223	0.0	0.0	9.243789474091288	0.23216830434069252	0.19384963277783362	0.0	0.0	0.0	0.0	0.0	0.0	0.0	0.0	0.0	0.0	0.0	0.0	0.0	0.0	900.0	0.0	0.0	0.0	0.0	149.0	6.040268456375839	0.0	0.0
chr1	6615337	6639817	+	TAS1R1	merged: NM_177540, NM_138697	2795	0.05833324705429723	0.0	0.0	1.3777635086247995	2.1058566828183687	0.8861082102755639	0.0	0.0	0.0	0.0	0.0	0.0	0.0	0.0	0.0	0.0	0.0	0.0	0.0	0.0	4025.0001068115234	0.0	0.0	0.0	0.0	47.0	85.63830014492603	0.0	0.0
chr1	6640050	6649340	+	ZBTB48	merged: NM_005341, NM_001278647, NM_001278648	2350	7.329932785265832	0.0	0.0	16.378962081671375	0.5866194291715071	0.4725623270161855	0.0	0.0	0.0	0.0	0.0	0.0	0.0	0.0	0.0	0.0	0.0	0.0	0.0	0.0	0.0	0.0	0.0	0.0	0.0	130.0	0.0	0.0	0.0
chr1	6650783	6662929	-	KLHL21	NM_014851	4487	13.037283437729235	492.84	105.79	20.99492604864678	0.29753607934923704	0.46997766524581436	0.0	0.0	0.0	0.0	0.0	0.0	598.63	0.0	0.0	0.0	0.8232798222608289	0.0	0.0	0.0	300.0	0.0	0.0	0.0	0.0	198.0	1.5151515151515151	0.0	0.0
chr1	6673755	6684093	+	PHF13	NM_153812	3670	6.671201689588261	0.0	0.0	10.164427474225342	0.4434865425148665	0.3502216698852861	0.0	0.0	0.0	0.0	0.0	0.0	0.0	0.0	0.0	0.0	0.0	0.0	0.0	0.0	0.0	0.0	0.0	0.0	0.0	156.0	0.0	0.0	0.0
chr1	6684924	6695646	+	THAP3	merged: NM_001195753, NM_138350, NM_001195752	2972	17.104940837589478	408.93	75.89	9.441785951820812	0.99009638525873	1.1049429068336518	2.29	0.24	1.33	0.0	0.76	0.0	484.82	2.5300000000000002	1.33	0.76	0.8434676787261252	0.9051383399209485	1.0	1.0	989.9999046325684	0.0	0.0	0.0	0.0	74.0	13.378377089629302	0.0	0.0
chr1	6694227	6761966	-	DNAJC11	NM_018198	3293	24.83994215012016	822.61	122.43	7.355067313261264	0.4068580478980097	0.9399553304916287	0.0	0.0	0.0	0.0	0.0	0.0	945.04	0.0	0.0	0.0	0.8704499280453738	0.0	0.0	0.0	450.0	0.0	0.0	0.0	0.0	147.0	3.061224489795918	0.0	0.0
chr1	6845383	7829766	+	CAMTA1	merged: NM_015215, NM_001195563, NM_001242701, NR_038934	9283	17.7243480279263	327.25	82.63	3.691676262182741	0.08001917285528723	0.795645048312575	0.0	0.0	0.0	0.0	0.0	0.0	409.88	0.0	0.0	0.0	0.7984044110471358	0.0	0.0	0.0	0.0	0.0	0.0	0.0	0.0	85.0	0.0	0.0	0.0
chr1	7831328	7841492	+	VAMP3	NM_004781	2205	33.43228681068107	1.88	0.41	13.969244580824956	0.45137575674003566	0.35452943950257126	0.0	0.0	0.0	0.0	0.0	0.0	2.29	0.0	0.0	0.0	0.8209606986899562	0.0	0.0	0.0	0.0	0.0	0.0	0.0	0.0	63.0	0.0	0.0	0.0
chr1	7844762	7905237	+	PER3	NM_016831	6203	16.87742373538776	280.25	24.94	13.701903714581864	0.7889214225169163	0.8257994356335713	22.29	16.19	1.52	1.52	4.17	1.52	305.19	38.480000000000004	3.04	5.6899999999999995	0.9182804154788821	0.5792619542619541	0.5	0.7328646748681898	8250.0	4200.0	0.0	58.0	0.0	113.0	73.00884955752213	72.41379310344827	0.0
chr1	7907671	7913551	-	UTS2	merged: NM_006786, NM_021995	755	0.02085870133793598	0.0	0.0	0.3175243052989604	0.05240692306719516	0.08012451488150456	0.0	0.0	0.0	0.0	0.76	0.0	0.0	0.0	0.0	0.76	0.0	0.0	0.0	1.0	2157.727300643921	0.0	1129.1667022705078	0.0	12.0	27.0	79.91582594977484	0.0	94.09722518920898
chr1	7975930	8003225	-	TNFRSF9	NM_001561	5993	0.009776908442363742	0.0	0.0	0.31296217447569946	0.6317006533153309	0.06720120602964899	0.0	0.0	0.0	0.0	0.0	0.0	0.0	0.0	0.0	0.0	0.0	0.0	0.0	0.0	1367.4998931884766	0.0	0.0	0.0	0.0	18.0	75.9722162882487	0.0	0.0
chr1	8021713	8045342	+	PARK7	merged: NM_001123377, NM_007262	961	222.8844612754432	0.0	0.0	23.686583234370726	0.18145192717889078	0.5165015771124944	0.0	0.0	0.0	0.0	0.0	0.0	0.0	0.0	0.0	0.0	0.0	0.0	0.0	0.0	99.99990463256836	0.0	0.0	0.0	0.0	115.0	0.86956438810929	0.0	0.0
chr1	8071778	8086393	-	ERRFI1	NM_018948	3129	9.50031864119065	0.61	0.0	16.35523900139042	0.4801150371317234	0.7891833938866472	0.0	0.0	0.0	0.0	0.0	0.0	0.61	0.0	0.0	0.0	1.0	0.0	0.0	0.0	2100.0	0.0	0.0	0.0	0.0	23.0	91.30434782608695	0.0	0.0
chr1	8384389	8404227	+	SLC45A1	NM_001080397	2401	8.386184949228099	82.78	19.31	1.3385291835447555	0.6919967906076953	0.2205578044050018	0.0	0.0	1.54	0.0	0.0	0.0	102.09	0.0	1.54	0.0	0.8108531687726516	0.0	1.0	0.0	6324.999904632568	0.0	0.0	0.0	0.0	75.0	84.33333206176758	0.0	0.0
chr1	8412463	8877699	-	RERE	merged: NM_001042682, NM_001042681, NM_012102	8321	47.43036832834367	2623.13	556.5	14.987512180576793	0.10932196854877269	0.6371191263964798	0.0	0.0	0.0	0.0	0.0	0.0	3179.63	0.0	0.0	0.0	0.8249796359953832	0.0	0.0	0.0	0.0	0.0	0.0	0.0	0.0	19.0	0.0	0.0	0.0
chr1	8921058	8939151	-	ENO1	merged: NM_001201483, NM_001428	3253	225.80823656594498	0.0	6.97	27.214935213080725	0.775960570575567	0.3480677850766435	0.0	0.0	0.0	0.0	0.0	0.0	6.97	0.0	0.0	0.0	0.0	0.0	0.0	0.0	3050.0001068115234	0.0	0.0	0.0	0.0	164.0	18.597561626899534	0.0	0.0
chr1	8938893	8939943	+	ENO1-AS1	NR_038351	446	0.5580385793183058	0.0	0.0	23.71121874081633	0.6271925309009485	0.5078860378779241	0.0	0.0	0.0	0.0	0.0	0.0	0.0	0.0	0.0	0.0	0.0	0.0	0.0	0.0	225.0	0.0	0.0	0.0	0.0	147.0	1.530612244897959	0.0	0.0
chr1	9005892	9035148	+	CA6	merged: NM_001215, NM_001270502, NM_001270501, NM_001270500	1463	0.0	0.0	0.0	0.10675386126430565	0.44292302721306875	1.3647014147559489	0.0	0.0	0.0	0.0	0.0	0.0	0.0	0.0	0.0	0.0	0.0	0.0	0.0	0.0	3000.0	0.0	0.0	0.0	0.0	29.0	103.44827586206897	0.0	0.0
chr1	9063358	9086404	-	SLC2A7	NM_207420	1539	0.0	0.0	0.0	0.1651491358020455	0.1735627129537216	1.1488821569299608	0.0	0.0	0.0	0.0	0.0	0.0	0.0	0.0	0.0	0.0	0.0	0.0	0.0	0.0	3600.0	0.0	0.0	0.0	0.0	39.0	92.3076923076923	0.0	0.0
chr1	9097004	9129887	-	SLC2A5	merged: NM_003039, NM_001135585	2855	5.17464870357105	0.0	0.0	2.203509187635027	0.42883514466812384	0.4751469887865566	0.0	0.0	0.0	0.0	0.0	0.0	0.0	0.0	0.0	0.0	0.0	0.0	0.0	0.0	975.0	0.0	0.0	0.0	0.0	26.0	37.5	0.0	0.0
chr1	9164475	9189229	-	GPR157	NM_024980	1153	0.07820195052907788	0.0	1.08	0.7126048345933566	0.261471100034178	0.2274502357926581	0.0	0.0	0.0	0.0	0.0	0.0	1.08	0.0	0.0	0.0	0.0	0.0	0.0	0.0	9750.0	0.0	0.0	0.0	0.0	146.0	66.78082191780823	0.0	0.0
chr1	9211726	9211836	-	MIR34A	NR_029610	110	0.021755699858038845	0.0	0.0	0.541981141803398	0.7770876011791625	0.8352765287915986	0.0	0.0	0.0	0.0	0.0	0.0	0.0	0.0	0.0	0.0	0.0	0.0	0.0	0.0	5257.142906188965	0.0	0.0	0.0	0.0	56.0	93.87755189623151	0.0	0.0
chr1	9294862	9331394	+	H6PD	NM_004285	9115	10.324081846978263	424.21	59.21	5.38240194528324	0.21864393709754537	0.13009464244201277	20.2	1.95	1.33	0.0	0.0	0.09	483.41999999999996	22.15	1.33	0.09	0.8775185139216417	0.9119638826185101	1.0	0.0	0.0	0.0	0.0	90.0	0.0	113.0	0.0	0.0	0.0
chr1	9352940	9429590	+	SPSB1	NM_025106	3117	24.064762081476424	16.25	601.29	6.69355834388843	0.07382050453551146	0.13784862775312615	0.0	0.0	0.0	0.0	0.0	0.0	617.54	0.0	0.0	0.0	0.02631408491757619	0.0	0.0	0.0	0.0	0.0	0.0	0.0	0.0	58.0	0.0	0.0	0.0
chr1	9599527	9642831	+	SLC25A33	NM_032315	1461	18.7711277617293	0.0	0.0	10.996560136388133	0.3674119767721639	0.16972612292103656	0.0	0.0	0.0	0.0	0.0	0.0	0.0	0.0	0.0	0.0	0.0	0.0	0.0	0.0	1050.0	0.0	0.0	0.0	0.0	149.0	7.046979865771812	0.0	0.0
chr1	9648931	9674935	+	TMEM201	merged: NM_001010866, NM_001130924	6542	5.742574897893852	0.0	0.0	4.1360278043683545	0.1070679073415815	0.4191459837618492	0.0	0.0	0.0	0.0	0.0	0.0	0.0	0.0	0.0	0.0	0.0	0.0	0.0	0.0	300.0	0.0	0.0	0.0	0.0	146.0	2.0547945205479454	0.0	0.0
chr1	9711789	9789172	+	PIK3CD	NM_005026	5411	4.063940246468146	0.0	0.76	5.678028022630548	1.3591989079362872	0.7370593815174963	0.0	0.0	0.0	0.0	0.0	0.0	0.76	0.0	0.0	0.0	0.0	0.0	0.0	0.0	1200.0	0.0	0.0	0.0	0.0	101.0	11.881188118811881	0.0	0.0
chr1	9712667	9714644	-	C1orf200	NR_027045	1823	0.03218332964330414	0.0	0.0	0.7773870922836618	0.2558359470162	0.4846240819445841	0.0	0.0	0.0	0.0	0.0	0.0	0.0	0.0	0.0	0.0	0.0	0.0	0.0	0.0	4000.0	0.0	0.0	0.0	0.0	48.0	83.33333333333333	0.0	0.0
chr1	9789078	9884550	-	CLSTN1	merged: NM_014944, NM_001009566	5192	223.22092969986787	1280.61	2991.11	8.908929071663936	0.8802109014081594	0.49323962117915443	0.0	0.0	0.0	0.0	0.0	0.0	4271.72	0.0	0.0	0.0	0.29978790744711725	0.0	0.0	0.0	6179.999393463135	0.0	0.0	0.0	0.0	125.0	49.439995147705076	0.0	0.0
chr1	9908333	9970316	-	CTNNBIP1	merged: NM_001012329, NM_020248	2995	37.41987639589311	1212.95	241.41	3.207177968752431	0.21244526877776962	0.4079457827569076	2.83	0.0	0.0	0.0	0.76	1.45	1454.3600000000001	2.83	0.0	2.21	0.8340094612063038	1.0	0.0	0.3438914027149321	0.0	0.0	0.0	0.0	0.0	0.0	0.0	0.0	0.0
chr1	9989775	10002826	-	LZIC	NM_032368	1407	22.50100104431664	0.0	0.0	5.531127410121546	0.44630411902385553	0.46696222651371483	0.0	0.0	0.0	0.0	0.0	0.0	0.0	0.0	0.0	0.0	0.0	0.0	0.0	0.0	99.99990463256836	0.0	0.0	0.0	0.0	66.0	1.5151500701904297	0.0	0.0
chr1	10003485	10045556	+	NMNAT1	NM_022787	3781	2.085296016782583	1.16	0.0	9.293060486982505	0.39051610414587357	0.7771216389582486	0.0	0.0	0.0	0.0	0.0	0.0	1.16	0.0	0.0	0.0	1.0	0.0	0.0	0.0	0.0	0.0	0.0	0.0	0.0	125.0	0.0	0.0	0.0
chr1	10057254	10076078	+	RBP7	NM_052960	655	0.5215260726865504	0.0	0.0	1.6177315899283242	0.28006710499350534	0.4256076381877769	2.02	3.84	0.31	0.0	4.49	0.0	0.0	5.859999999999999	0.31	4.49	0.0	0.3447098976109215	1.0	1.0	2339.99991607666	0.0	0.0	0.0	0.0	79.0	29.620252102236204	0.0	0.0
chr1	10093040	10241296	+	UBE4B	merged: NM_001105562, NM_006048	5879	23.774156420075474	550.45	62.28	14.658126335137355	0.21582636058855642	0.6814891534545173	0.0	0.0	0.0	0.0	0.0	0.0	612.73	0.0	0.0	0.0	0.8983565355050349	0.0	0.0	0.0	0.0	0.0	0.0	0.0	0.0	44.0	0.0	0.0	0.0
chr1	10270763	10441661	+	KIF1B	merged: NM_183416, NM_015074	16016	85.1421383306377	5747.64	1222.09	24.51597861803956	0.11777469807573965	0.30412853498033454	17.92	8.56	0.58	0.73	1.53	0.0	6969.7300000000005	26.480000000000004	1.31	1.53	0.8246574831449712	0.6767371601208458	0.4427480916030534	1.0	0.0	0.0	0.0	0.0	0.0	161.0	0.0	0.0	0.0
chr1	10459084	10480201	+	PGD	NM_002631	1937	75.52197353229803	1.8	0.0	13.94643392670865	0.23160478903889475	0.873615678385437	0.32	0.0	0.0	0.0	0.0	0.0	1.8	0.32	0.0	0.0	1.0	1.0	0.0	0.0	0.0	0.0	0.0	0.0	0.0	109.0	0.0	0.0	0.0
chr1	10490158	10512060	+	APITD1-CORT	merged: NM_199006, NM_001270517, NM_198544, NR_037187, NM_001243768	2151	3.493310060617381	0.0	0.0	4.215408880693095	1.2160660212796468	0.4549004715853162	0.0	0.0	0.0	0.0	0.0	0.0	0.0	0.0	0.0	0.0	0.0	0.0	0.0	0.0	900.0000114440918	0.0	0.0	0.0	0.0	100.0	9.000000114440917	0.0	0.0
chr1	10490158	10502872	+	APITD1	merged: NM_199294, NR_036462	1898	3.6094169558487565	0.0	0.0	4.215408880693095	1.2160660212796468	0.4549004715853162	0.0	0.0	0.0	0.0	0.0	0.0	0.0	0.0	0.0	0.0	0.0	0.0	0.0	0.0	900.0000114440918	0.0	0.0	0.0	0.0	100.0	9.000000114440917	0.0	0.0
chr1	10509775	10512060	+	CORT	NM_001302	1231	1.6614739216550123	0.0	0.0	1.1542190982850142	0.4733528535101498	0.3420369076124442	0.0	0.0	0.0	0.0	0.0	0.0	0.0	0.0	0.0	0.0	0.0	0.0	0.0	0.0	3744.9998931884766	0.0	0.0	0.0	0.0	42.0	89.16666412353516	0.0	0.0
chr1	10520602	10532613	-	DFFA	merged: NM_004401, NM_213566	3393	16.381030768698107	0.0	0.0	4.850457491291016	0.389389073542278	0.6784737147224177	0.0	0.0	0.0	0.0	0.0	0.0	0.0	0.0	0.0	0.0	0.0	0.0	0.0	0.0	0.0	0.0	0.0	0.0	0.0	134.0	0.0	0.0	0.0
chr1	10535002	10690815	+	PEX14	NM_004565	1926	14.80743814425823	0.0	0.0	6.365997350778295	0.4778609759245322	0.6216111557742532	0.0	0.0	0.0	0.0	0.0	0.0	0.0	0.0	0.0	0.0	0.0	0.0	0.0	0.0	1500.0	0.0	0.0	0.0	0.0	56.0	26.785714285714285	0.0	0.0
chr1	10696665	10856733	-	CASZ1	merged: NM_001079843, NM_017766	8554	0.17310357986633204	0.0	0.0	1.005493633446708	0.6001437964146542	0.5470867413952194	0.0	0.0	0.0	0.0	0.0	0.0	0.0	0.0	0.0	0.0	0.0	0.0	0.0	0.0	0.0	0.0	0.0	0.0	0.0	108.0	0.0	0.0	0.0
chr1	11006529	11042094	-	C1orf127	NM_001170754	2761	0.019376301248709572	0.0	0.0	0.9270249832866201	0.6717102397429745	0.843892068026169	0.0	0.0	0.0	0.0	0.0	0.0	0.0	0.0	0.0	0.0	0.0	0.0	0.0	0.0	1725.0	0.0	0.0	0.0	0.0	21.0	82.14285714285714	0.0	0.0
chr1	11072678	11085549	+	TARDBP	NM_007375	4217	78.80250259310237	0.0	0.0	17.062369278995863	0.20455605455260045	0.7710907614940493	0.0	0.0	0.0	0.0	0.0	0.0	0.0	0.0	0.0	0.0	0.0	0.0	0.0	0.0	150.0	0.0	0.0	0.0	0.0	158.0	0.9493670886075949	0.0	0.0
chr1	11086579	11107296	-	MASP2	merged: NM_006610, NM_139208	2611	5.190248077003268	0.0	0.0	0.645997724573747	0.1284814888098978	0.8680155778829661	0.0	0.0	0.0	0.0	0.0	0.0	0.0	0.0	0.0	0.0	0.0	0.0	0.0	0.0	5000.000106811523	0.0	0.0	0.0	0.0	51.0	98.0392177806181	0.0	0.0
chr1	11114648	11120091	-	SRM	NM_003132	1273	91.02566517655494	0.0	0.0	4.29296510468853	0.24231157977305287	0.46050057208778694	0.0	0.0	0.0	0.0	0.0	0.0	0.0	0.0	0.0	0.0	0.0	0.0	0.0	0.0	0.0	0.0	0.0	0.0	0.0	33.0	0.0	0.0	0.0
chr1	11126675	11159938	-	EXOSC10	merged: NM_002685, NM_001001998	2807	31.873331624086166	0.0	0.0	9.013858080598936	0.31387802310137314	0.6608118592915484	0.0	0.0	0.0	0.0	0.0	0.0	0.0	0.0	0.0	0.0	0.0	0.0	0.0	0.0	399.99990463256836	0.0	0.0	0.0	0.0	150.0	2.666666030883789	0.0	0.0
chr1	11166587	11322608	-	MTOR	NM_004958	8725	19.26263942671631	0.0	0.0	11.867927123630972	0.3876985276368846	0.9231550289842166	0.0	0.0	0.0	0.0	0.0	0.0	0.0	0.0	0.0	0.0	0.0	0.0	0.0	0.0	0.0	0.0	0.0	0.0	0.0	120.0	0.0	0.0	0.0
chr1	11203954	11209595	+	MTOR-AS1	NR_046600	706	2.401874592844053	0.0	0.0	0.0428840297386527	0.18596004959327314	0.0	0.0	0.0	0.0	0.0	0.0	0.0	0.0	0.0	0.0	0.0	0.0	0.0	0.0	0.0	2012.4998931884766	0.0	0.0	0.0	0.0	21.0	95.83332824707031	0.0	0.0
chr1	11249345	11256038	+	ANGPTL7	NM_021146	2290	0.15601340588435575	0.0	0.0	0.867717282584228	0.9912234158623257	1.0101719752533773	0.0	0.0	0.0	0.0	0.0	0.0	0.0	0.0	0.0	0.0	0.0	0.0	0.0	0.0	2175.0	0.0	0.0	0.0	0.0	27.0	80.55555555555556	0.0	0.0
chr1	11333254	11348491	+	UBIAD1	NM_013319	3654	8.556304678634929	0.0	0.0	5.802117981023245	0.11270306035955947	0.3329905914161453	0.0	0.0	0.0	0.0	0.0	0.0	0.0	0.0	0.0	0.0	0.0	0.0	0.0	0.0	99.99990463256836	0.0	0.0	0.0	0.0	70.0	1.428570066179548	0.0	0.0
chr1	11539294	11597640	+	PTCHD2	NM_020780	5214	33.59785408252176	126.55	1357.92	16.663639045042856	0.9636111660742336	1.036449369918817	0.0	0.0	0.0	0.0	0.0	0.0	1484.47	0.0	0.0	0.0	0.08524928088812841	0.0	0.0	0.0	0.0	0.0	0.0	0.0	0.0	173.0	0.0	0.0	0.0
chr1	11708417	11714888	-	FBXO2	NM_012168	1715	90.82710263456734	0.0	0.0	4.745528482356015	0.6643845408196032	0.35280633165565717	0.0	0.0	0.0	0.0	0.0	0.0	0.0	0.0	0.0	0.0	0.0	0.0	0.0	0.0	0.0	0.0	0.0	0.0	0.0	99.0	0.0	0.0	0.0
chr1	11714431	11723384	+	FBXO44	merged: NM_183412, NM_001014765, NM_183413, NM_033182	3527	24.90564113593813	0.0	0.0	4.934400698439017	1.0549006449654768	0.5208093467297796	0.0	0.0	0.0	0.0	0.0	0.0	0.0	0.0	0.0	0.0	0.0	0.0	0.0	0.0	4700.000106811523	0.0	0.0	0.0	0.0	186.0	25.268817778556578	0.0	0.0
chr1	11724149	11734409	+	FBXO6	NM_018438	1549	7.7839546312295305	40.07	11.44	7.7738709228366165	0.981643655731763	0.6827814843397029	0.0	0.0	0.0	0.0	0.0	0.0	51.51	0.0	0.0	0.0	0.7779072024849544	0.0	0.0	0.0	2400.0	0.0	0.0	0.0	0.0	33.0	72.72727272727273	0.0	0.0
chr1	11734536	11751678	-	MAD2L2	merged: NM_006341, NM_001127325	1328	40.54614454141678	20.98	1.95	6.911628197240302	0.5127989246359956	0.3773606184741828	0.0	0.0	0.0	0.0	0.0	0.0	22.93	0.0	0.0	0.0	0.914958569559529	0.0	0.0	0.0	600.0	0.0	0.0	0.0	0.0	130.0	4.615384615384615	0.0	0.0
chr1	11751780	11780336	+	DRAXIN	NM_198545	1773	2.5523552903699955	0.0	0.0	5.180755762895107	0.49251237377127494	0.3670219713926983	0.0	0.0	0.0	0.0	0.0	0.0	0.0	0.0	0.0	0.0	0.0	0.0	0.0	0.0	600.0	0.0	0.0	0.0	0.0	90.0	6.666666666666667	0.0	0.0
chr1	11796141	11810828	+	AGTRAP	merged: NM_001040197, NM_001040196, NM_001040195, NM_001040194, NM_020350	1280	6.558362088278704	0.39	0.0	4.059384006537571	1.3000298012475187	1.1152815539151362	0.0	0.0	0.0	0.0	0.0	0.0	0.39	0.0	0.0	0.0	1.0	0.0	0.0	0.0	300.0	0.0	0.0	0.0	0.0	94.0	3.1914893617021276	0.0	0.0
chr1	11845786	11866160	-	MTHFR	NM_005957	7150	7.423087979056367	6.53	0.63	16.058700497878455	0.10932196854877269	0.5703486973285593	0.0	0.0	0.0	0.0	0.0	0.0	7.16	0.0	0.0	0.0	0.9120111731843575	0.0	0.0	0.0	0.0	0.0	0.0	0.0	0.0	121.0	0.0	0.0	0.0
chr1	11866152	11903201	+	CLCN6	merged: NM_001286, NM_001256959, NR_046428	5708	36.06182208863625	1.39	0.0	16.214725372033982	0.11833821337753744	0.573364136060659	0.0	0.0	0.0	0.0	0.0	0.0	1.39	0.0	0.0	0.0	1.0	0.0	0.0	0.0	0.0	0.0	0.0	0.0	0.0	125.0	0.0	0.0	0.0
chr1	11900375	11907673	+	NPPA-AS1	NR_037806	1662	24.897262272208078	0.0	0.0	1.0118806165992733	0.8080809427780414	0.8714617935767942	0.0	0.0	0.0	0.0	0.0	0.0	0.0	0.0	0.0	0.0	0.0	0.0	0.0	0.0	2422.5	0.0	0.0	0.0	0.0	39.0	62.11538461538461	0.0	0.0
chr1	11905766	11907840	-	NPPA	NM_006172	854	56.47965897605894	0.0	0.0	3.4307223790922166	1.2673459137432463	0.7934911635039322	0.0	0.0	0.0	0.0	0.0	0.0	0.0	0.0	0.0	0.0	0.0	0.0	0.0	0.0	2503.3332176208496	0.0	0.0	0.0	0.0	37.0	67.65765453029323	0.0	0.0
chr1	11917520	11918992	-	NPPB	NM_002521	698	0.0	0.0	0.0	0.3494592210617869	0.30260771706541717	0.9972486664015219	0.0	0.47	0.0	0.0	4.29	1.74	0.0	0.47	0.0	6.03	0.0	0.0	0.0	0.7114427860696517	7325.000106811523	0.0	0.0	0.0	0.0	76.0	96.3815803527832	0.0	0.0
chr1	11979644	11986485	-	KIAA2013	NM_138346	2823	22.370553877303315	517.25	104.64	2.875967270983687	0.33303754336249825	0.3790837263210969	0.0	0.0	0.0	0.0	0.0	0.0	621.89	0.0	0.0	0.0	0.8317387319300841	0.0	0.0	0.0	0.0	0.0	0.0	0.0	0.0	77.0	0.0	0.0	0.0
chr1	11994723	12035599	+	PLOD1	NM_000302	3031	25.78663666019676	0.0	0.0	12.669949722360244	0.7906119684223097	0.5139169153421234	0.0	0.0	0.0	0.0	0.0	0.0	0.0	0.0	0.0	0.0	0.0	0.0	0.0	0.0	75.0	0.0	0.0	0.0	0.0	42.0	1.7857142857142858	0.0	0.0
chr1	12040237	12073572	+	MFN2	merged: NM_001127660, NM_014874	4677	37.73662515829919	192.34	646.3	12.321402927463108	0.8548527128272586	1.0622959876225282	0.0	0.0	0.0	0.0	0.0	0.0	838.64	0.0	0.0	0.0	0.2293475150243251	0.0	0.0	0.0	900.0	0.0	0.0	0.0	0.0	126.0	7.142857142857143	0.0	0.0
chr1	12079298	12092106	+	MIIP	NM_021933	1801	13.914779006048569	0.0	0.0	3.8431390055150034	0.17243568235012602	0.897739188242234	0.0	0.0	0.0	0.0	0.0	0.0	0.0	0.0	0.0	0.0	0.0	0.0	0.0	0.0	0.0	0.0	0.0	0.0	0.0	78.0	0.0	0.0	0.0
chr1	12123433	12204264	+	TNFRSF8	merged: NM_001243, NM_152942	3736	0.24709031981131394	0.0	0.0	0.06478225769030514	1.2194471130904334	0.7870295090780045	0.0	0.0	0.0	0.0	0.0	0.0	0.0	0.0	0.0	0.0	0.0	0.0	0.0	0.0	1550.0001068115234	0.0	0.0	0.0	0.0	39.0	39.743592482346756	0.0	0.0
chr1	12227059	12269277	+	TNFRSF1B	NM_001066	3675	3.9028608399443523	0.0	0.0	4.400631392117488	0.8007552438546701	0.800814371853317	0.0	0.0	0.0	0.0	0.0	0.0	0.0	0.0	0.0	0.0	0.0	0.0	0.0	0.0	8840.000106811523	0.0	0.0	0.0	0.0	143.0	61.81818256511555	0.0	0.0
chr1	12251761	12251839	+	MIR4632	NR_039775	78	0.17715869735516326	0.0	0.0	0.28376453720682954	0.2383669726604683	0.7448133668286097	0.0	0.0	0.0	0.0	0.0	7.64	0.0	0.0	0.0	7.64	0.0	0.0	0.0	0.0	10350.0	0.0	3300.0	0.0	36.0	102.0	101.47058823529412	0.0	91.66666666666667
chr1	12290112	12572098	+	VPS13D	merged: NM_018156, NM_015378	16328	12.311752509650772	0.0	0.0	9.049442701020372	0.47166230760475636	0.6026569694581984	0.0	0.0	0.0	0.0	0.0	0.0	0.0	0.0	0.0	0.0	0.0	0.0	0.0	0.0	465.0	0.0	0.0	0.0	0.0	6.0	77.5	0.0	0.0
chr1	12567299	12567451	+	SNORA59B	NR_003022	152	1.770467034712134	0.0	0.0	1.4133481290462346	0.36403088496137714	0.37219129493344055	0.0	0.0	0.0	0.0	0.0	0.0	0.0	0.0	0.0	0.0	0.0	0.0	0.0	0.0	4312.5	0.0	0.0	0.0	0.0	45.0	95.83333333333333	0.0	0.0
chr1	12567299	12567451	+	SNORA59A	NR_003025	152	1.770467034712134	0.0	0.0	1.4133481290462346	0.36403088496137714	0.37219129493344055	0.0	0.0	0.0	0.0	0.0	0.0	0.0	0.0	0.0	0.0	0.0	0.0	0.0	0.0	4312.5	0.0	0.0	0.0	0.0	45.0	95.83333333333333	0.0	0.0
chr1	12627938	12677820	-	DHRS3	NM_004753	1806	12.423947848841811	0.0	0.0	1.592183657318063	0.37473767569553523	0.5888721066828857	0.0	0.0	0.0	0.0	0.0	0.0	0.0	0.0	0.0	0.0	0.0	0.0	0.0	0.0	3499.9998092651367	0.0	0.0	0.0	0.0	71.0	49.295771961480796	0.0	0.0
chr1	12704565	12727097	+	AADACL4	NM_001013630	1575	0.008234415430139433	0.0	0.0	0.2080331655406982	0.4761704300191388	0.9666635021187969	0.0	0.0	0.0	0.0	0.0	0.0	0.0	0.0	0.0	0.0	0.0	0.0	0.0	0.0	1445.8331909179688	0.0	0.0	0.0	0.0	15.0	96.38887939453124	0.0	0.0
chr1	12776117	12788726	+	AADACL3	merged: NM_001103170, NM_001103169	4049	0.0	0.0	0.0	0.25365447377330747	0.2654157071467626	0.754290459986637	0.0	0.0	0.0	0.0	0.0	0.0	0.0	0.0	0.0	0.0	0.0	0.0	0.0	0.0	2900.0001068115234	0.0	0.0	0.0	0.0	30.0	96.66667022705079	0.0	0.0
chr1	12806162	12821102	+	C1orf158	NM_152290	1019	0.019242592485789523	0.0	0.0	0.3832189891539178	0.6863616375897172	0.06547809818273491	0.0	0.0	0.0	0.0	0.0	0.0	0.0	0.0	0.0	0.0	0.0	0.0	0.0	0.0	950.0001010894775	0.0	0.0	0.0	0.0	15.0	63.333340072631835	0.0	0.0
chr1	12834983	12838048	+	PRAMEF12	NM_001080830	1785	0.0	0.0	0.0	0.09945445194708817	0.018032489657529516	0.6560733127125347	0.0	0.0	0.0	0.0	0.0	0.0	0.0	0.0	0.0	0.0	0.0	0.0	0.0	0.0	1500.0	0.0	0.0	0.0	0.0	15.0	100.0	0.0	0.0
chr1	12851545	12856777	+	PRAMEF1	NM_023013	2160	0.0	0.0	0.0	0.12500238455734936	0.0856543258732652	0.336867584071702	0.0	0.0	0.0	1.52	0.0	3.08	0.0	0.0	1.52	3.08	0.0	0.0	0.0	0.0	2248.5714111328125	0.0	1500.0	0.0	15.0	24.0	93.69047546386719	0.0	100.0
chr1	12884467	12891264	-	PRAMEF11	NM_001146344	1839	0.0	0.0	0.0	0.06934438851356607	0.13580718773326916	0.04437002705803748	0.0	0.0	0.0	0.0	0.0	0.0	0.0	0.0	0.0	0.0	0.0	0.0	0.0	0.0	714.9998931884766	0.0	0.0	0.0	0.0	12.0	59.58332443237305	0.0	0.0
chr1	12907235	12908237	-	LOC649330	NM_001146181	1002	0.4536324668100766	0.0	0.0	0.30292548666452546	0.12960851941349338	0.46050057208778694	0.0	0.0	0.0	0.0	0.0	0.0	0.0	0.0	0.0	0.0	0.0	0.0	0.0	0.0	5097.727214813232	0.0	0.0	0.0	0.0	54.0	94.40235582987468	0.0	0.0
chr1	12907260	12908578	-	HNRNPCL1	NM_001013631	1108	0.40939833935722564	0.0	0.0	0.2773775540542643	0.0428271629366326	0.2244347970605585	0.0	0.0	0.0	0.0	0.0	0.0	0.0	0.0	0.0	0.0	0.0	0.0	0.0	0.0	2552.727310180664	0.0	0.0	0.0	0.0	30.0	85.09091033935547	0.0	0.0
chr1	12916940	12921764	+	PRAMEF2	NM_023014	1642	0.0	0.0	0.0	0.1660615619666977	0.0856543258732652	0.3088670815593483	0.0	0.0	0.0	0.0	0.0	0.0	0.0	0.0	0.0	0.0	0.0	0.0	0.0	0.0	750.0	0.0	0.0	0.0	0.0	9.0	83.33333333333333	0.0	0.0
chr1	12939032	12946025	-	PRAMEF4	NM_001009611	1840	0.0	0.0	0.0	0.12682723688665373	0.1284814888098978	0.025415840741982634	0.0	0.0	0.0	0.0	0.0	0.0	0.0	0.0	0.0	0.0	0.0	0.0	0.0	0.0	1500.0	0.0	0.0	0.0	0.0	15.0	100.0	0.0	0.0
chr1	12952726	12958094	-	PRAMEF10	NM_001039361	1518	0.0	0.0	0.0	0.03923432508004396	0.14933155497641631	0.05643178198643601	0.0	0.0	0.0	0.0	0.0	0.0	0.0	0.0	0.0	0.0	0.0	0.0	0.0	0.0	300.0	0.0	0.0	0.0	0.0	3.0	100.0	0.0	0.0
chr1	12976449	13611550	+	PRAMEF8	merged: NM_001012276, NM_001012276, NM_001012276	5530	0.0	0.0	0.0	0.0	0.0428271629366326	0.12363298801608501	0.0	0.0	0.0	0.0	0.0	0.0	0.0	0.0	0.0	0.0	0.0	0.0	0.0	0.0	300.0	0.0	0.0	0.0	0.0	3.0	100.0	0.0	0.0
chr1	12977512	13610487	+	PRAMEF7	merged: NM_001012277, NM_001012277	2850	0.0	0.0	0.0	0.0	0.0	0.0	0.0	0.0	0.0	0.0	0.0	0.0	0.0	0.0	0.0	0.0	0.0	0.0	0.0	0.0	0.0	0.0	0.0	0.0	0.0	0.0	0.0	0.0	0.0
chr1	12998301	13368936	-	PRAMEF6	merged: NM_001010889, NM_001010889	3440	0.0	0.0	0.0	0.0	0.0	0.0	0.0	0.0	0.0	0.0	0.0	0.0	0.0	0.0	0.0	0.0	0.0	0.0	0.0	0.0	688.2354011535645	0.0	0.0	0.0	0.0	9.0	76.47060012817383	0.0	0.0
chr1	13035542	13331671	+	PRAMEF22	merged: NM_001100631, NM_001100631	2892	0.0	0.0	0.0	0.0	0.0	0.0	0.0	0.0	0.0	0.0	0.0	0.0	0.0	0.0	0.0	0.0	0.0	0.0	0.0	0.0	0.0	0.0	0.0	0.0	0.0	0.0	0.0	0.0	0.0
chr1	13108513	13369057	-	PRAMEF5	merged: NM_001013407, NM_001013407	3710	0.0	0.0	0.0	0.0	0.0	0.03704681870865265	0.0	0.0	0.0	0.0	0.0	0.0	0.0	0.0	0.0	0.0	0.0	0.0	0.0	0.0	688.2354011535645	0.0	0.0	0.0	0.0	9.0	76.47060012817383	0.0	0.0
chr1	13182959	13184326	-	HNRNPCP5	NM_001136561	1156	0.14811797218898082	0.0	0.0	0.0	0.0	0.1214791032074424	0.0	0.0	0.0	0.0	0.0	0.0	0.0	0.0	0.0	0.0	0.0	0.0	0.0	0.0	300.0	0.0	0.0	0.0	0.0	3.0	100.0	0.0	0.0
chr1	13328195	13331692	-	PRAMEF3	NM_001013692	2104	0.0	0.0	0.0	0.0	0.0	0.0	0.0	0.0	0.0	0.0	0.0	0.0	0.0	0.0	0.0	0.0	0.0	0.0	0.0	0.0	0.0	0.0	0.0	0.0	0.0	0.0	0.0	0.0	0.0
chr1	13421175	13648988	+	PRAMEF9	merged: NM_001010890, NM_001010890	3726	0.0	0.0	0.0	0.0	0.0	0.0	0.0	0.0	0.0	0.0	0.0	0.0	0.0	0.0	0.0	0.0	0.0	0.0	0.0	0.0	0.0	0.0	0.0	0.0	0.0	0.0	0.0	0.0	0.0
chr1	13421175	13648987	+	PRAMEF15	merged: NM_001098376, NM_001098376	3724	0.0	0.0	0.0	0.0	0.0	0.0	0.0	0.0	0.0	0.0	0.0	0.0	0.0	0.0	0.0	0.0	0.0	0.0	0.0	0.0	0.0	0.0	0.0	0.0	0.0	0.0	0.0	0.0	0.0
chr1	13447413	13452656	-	PRAMEF13	NM_001024661	2164	0.0	0.0	0.0	0.0	0.0	0.0	0.0	0.0	0.0	0.0	0.0	0.0	0.0	0.0	0.0	0.0	0.0	0.0	0.0	0.0	0.0	0.0	0.0	0.0	0.0	0.0	0.0	0.0	0.0
chr1	13474052	13698405	-	PRAMEF18	merged: NM_001099850, NM_001099850	4246	0.0	0.0	0.0	0.0	0.0	0.007753985311113345	0.0	0.0	0.0	0.0	0.0	0.0	0.0	0.0	0.0	0.0	0.0	0.0	0.0	0.0	0.0	0.0	0.0	0.0	0.0	0.0	0.0	0.0	0.0
chr1	13474052	13698405	-	PRAMEF19	merged: NM_001099790, NM_001099790	4246	0.0	0.0	0.0	0.0	0.0	0.007753985311113345	0.0	0.0	0.0	0.0	0.0	0.0	0.0	0.0	0.0	0.0	0.0	0.0	0.0	0.0	0.0	0.0	0.0	0.0	0.0	0.0	0.0	0.0	0.0
chr1	13495253	13498259	+	PRAMEF16	NM_001045480	1586	0.0	0.0	0.0	0.0	0.0	0.0	0.0	0.0	0.0	0.0	0.0	0.0	0.0	0.0	0.0	0.0	0.0	0.0	0.0	0.0	0.0	0.0	0.0	0.0	0.0	0.0	0.0	0.0	0.0
chr1	13516065	13747803	+	PRAMEF20	merged: NM_001099852, NM_001099852	3194	0.0	0.0	0.0	0.0	0.027048734486294274	0.017661855430869285	0.0	0.0	0.0	0.0	0.0	0.0	0.0	0.0	0.0	0.0	0.0	0.0	0.0	0.0	0.0	0.0	0.0	0.0	0.0	0.0	0.0	0.0	0.0
chr1	13521962	13747803	+	PRAMEF21	merged: NM_001100114, NM_001100114	3016	0.0	0.0	0.0	0.0	0.06931238212112908	0.12104832624571389	0.0	0.0	0.0	0.0	0.0	0.0	0.0	0.0	0.0	0.0	0.0	0.0	0.0	0.0	0.0	0.0	0.0	0.0	0.0	0.0	0.0	0.0	0.0
chr1	13716087	13719064	+	PRAMEF17	NM_001099851	1557	0.0	0.0	0.0	0.0	0.0	0.0	0.0	0.0	0.0	0.0	0.0	0.0	0.0	0.0	0.0	0.0	0.0	0.0	0.0	0.0	0.0	0.0	0.0	0.0	0.0	0.0	0.0	0.0	0.0
chr1	13801444	13840242	-	LRRC38	NM_001010847	1908	0.10956562983892289	0.0	0.0	0.576653336060181	0.3567051860380057	0.4979781677581681	0.0	0.0	0.0	0.0	0.0	0.0	0.0	0.0	0.0	0.0	0.0	0.0	0.0	0.0	4549.99991607666	0.0	0.0	0.0	0.0	149.0	30.53691218843396	0.0	0.0
chr1	13910251	13944452	+	PDPN	merged: NM_006474, NM_198389, NM_001006625, NM_001006624	2980	0.7836597142737458	28.73	30.27	2.517383788275379	0.4079850785016053	0.7585982296039222	0.0	0.0	0.0	0.0	0.0	0.0	59.0	0.0	0.0	0.0	0.48694915254237287	0.0	0.0	0.0	4464.286880493164	0.0	0.0	0.0	0.0	75.0	59.523825073242186	0.0	0.0
chr1	14026734	14151574	+	PRDM2	merged: NM_001135610, NM_015866, NM_012231, NM_001007257	9583	9.242055617647948	606.42	346.61	5.883323909677289	0.22202502890833217	0.5307172168495355	0.0	0.0	0.0	0.0	0.0	0.0	953.03	0.0	0.0	0.0	0.6363073565365204	0.0	0.0	0.0	6500.0	0.0	0.0	0.0	0.0	121.0	53.71900826446281	0.0	0.0
chr1	14925212	15444544	+	KAZN	merged: NM_015209, NM_201628, NM_001018000, NM_001018001, NM_001017999	9368	31.788280976098406	67.36	856.82	12.566845565754546	0.517307047050378	0.6164418322335109	0.0	0.0	0.0	0.0	0.0	0.0	924.1800000000001	0.0	0.0	0.0	0.0728862342833647	0.0	0.0	0.0	0.0	0.0	0.0	0.0	0.0	79.0	0.0	0.0	0.0
chr1	15438310	15478960	-	TMEM51-AS1	NR_027136	6979	20.974430813744394	50.52	540.77	2.6542477129732065	0.9748814721101894	0.584133560103872	0.0	0.0	0.0	0.0	0.0	0.0	591.29	0.0	0.0	0.0	0.08544030847807338	0.0	0.0	0.0	240.0	0.0	0.0	0.0	0.0	42.0	5.714285714285714	0.0	0.0
chr1	15479027	15546974	+	TMEM51	merged: NM_001136216, NM_001136217, NM_018022, NM_001136218	2238	6.05056374072272	0.0	0.0	3.778356747824698	1.0278519104791823	0.6246265945063528	0.0	0.0	0.0	0.0	0.0	0.0	0.0	0.0	0.0	0.0	0.0	0.0	0.0	0.0	0.0	0.0	0.0	0.0	0.0	61.0	0.0	0.0	0.0
chr1	15490691	15498120	-	C1orf195	merged: NM_001278502, NM_001278501	719	0.08363972905179005	0.0	0.0	0.02554793261026118	0.6948143671166842	0.6052416312285694	0.0	0.0	0.0	0.0	0.0	0.0	0.0	0.0	0.0	0.0	0.0	0.0	0.0	0.0	3600.0	0.0	0.0	0.0	0.0	37.0	97.29729729729729	0.0	0.0
chr1	15573767	15724622	+	FHAD1	NM_052929	5090	0.18140688167957592	0.0	0.0	0.9151634431461417	1.4758465754084313	0.3515140007704717	0.0	0.0	0.0	0.0	0.0	0.0	0.0	0.0	0.0	0.0	0.0	0.0	0.0	0.0	3000.0	0.0	0.0	0.0	0.0	62.0	48.38709677419355	0.0	0.0
chr1	15736390	15756839	+	EFHD2	NM_024329	2419	65.07072122960057	0.0	0.0	10.170814457377906	0.3009171711600238	0.5229632315384223	0.0	0.0	0.0	0.0	0.0	0.0	0.0	0.0	0.0	0.0	0.0	0.0	0.0	0.0	0.0	0.0	0.0	0.0	0.0	112.0	0.0	0.0	0.0
chr1	15764937	15773153	+	CTRC	NM_007272	899	0.03889936933245095	1.05	0.0	0.1304769415452625	0.22935072783170354	0.4803163123272988	0.0	0.0	0.0	0.0	0.0	0.0	1.05	0.0	0.0	0.0	1.0	0.0	0.0	0.0	2400.0	0.0	0.0	0.0	0.0	24.0	100.0	0.0	0.0
chr1	15783222	15798586	+	CELA2A	NM_033440	920	0.16731750374692286	1.51	0.0	0.0	0.392206650051267	0.6509039891717925	0.0	0.0	0.0	0.0	0.0	0.0	1.51	0.0	0.0	0.0	1.0	0.0	0.0	0.0	2250.0	0.0	0.0	0.0	0.0	24.0	93.75	0.0	0.0
chr1	15802595	15817895	+	CELA2B	NM_015849	923	0.8218245464844603	0.0	0.0	0.1113159920875666	0.5066002563162199	0.5324403246964498	0.0	0.0	0.0	0.0	0.0	0.0	0.0	0.0	0.0	0.0	0.0	0.0	0.0	0.0	1500.0	300.0	0.0	3.0	0.0	15.0	100.0	100.0	0.0
chr1	15817895	15851285	-	CASP9	merged: NR_102732, NR_102733, NM_001278054, NM_001229, NM_032996	3304	14.38168287767642	0.0	0.0	5.697188972088243	0.22709666662451236	0.17920321607906398	0.0	0.0	0.0	0.0	0.0	0.0	0.0	0.0	0.0	0.0	0.0	0.0	0.0	0.0	0.0	0.0	0.0	0.0	0.0	136.0	0.0	0.0	0.0
chr1	15853351	15898228	+	DNAJC16	NM_015291	6025	7.34585879498446	0.0	0.0	13.878001964359735	0.7111563108688203	0.6491808813248784	0.0	0.0	0.0	0.0	0.0	0.0	0.0	0.0	0.0	0.0	0.0	0.0	0.0	0.0	0.0	0.0	0.0	0.0	0.0	103.0	0.0	0.0	0.0
chr1	15898193	15911605	-	AGMAT	NM_024758	3154	0.4309997859146875	0.0	0.0	1.5538617584026713	0.3955877418620538	0.6164418322335109	0.0	0.0	0.0	0.0	0.0	0.0	0.0	0.0	0.0	0.0	0.0	0.0	0.0	0.0	4829.999809265137	0.0	0.0	0.0	0.0	133.0	36.315788039587495	0.0	0.0
chr1	15943952	15987552	+	DDI2	NM_032341	2680	4.9588540757790245	0.0	0.0	12.054974487384671	0.46602715458677846	0.4385309470396325	0.0	0.0	0.0	0.0	0.0	0.0	0.0	0.0	0.0	0.0	0.0	0.0	0.0	0.0	0.0	0.0	0.0	0.0	0.0	178.0	0.0	0.0	0.0
chr1	15986363	15988217	+	RSC1A1	NM_006511	1854	7.740375487387591	0.0	0.0	0.21168287019930696	0.08001917285528723	0.0	0.0	0.0	0.0	0.0	0.0	0.0	0.0	0.0	0.0	0.0	0.0	0.0	0.0	0.0	1722.7272033691406	0.0	0.0	0.0	0.0	18.0	95.70706685384114	0.0	0.0
chr1	16010826	16061264	+	PLEKHM2	NM_015164	4122	67.23682619980424	802.77	351.95	12.825062170351115	0.16229240691776564	0.4001917974457943	0.0	0.0	0.0	0.0	0.0	0.0	1154.72	0.0	0.0	0.0	0.6952074961895525	0.0	0.0	0.0	0.0	0.0	0.0	0.0	0.0	114.0	0.0	0.0	0.0
chr1	16062808	16067884	+	SLC25A34	NM_207348	3070	1.7633501080166767	0.0	0.0	2.1505884700852005	0.44799466492924894	0.5371788712754634	0.0	0.0	0.0	0.0	0.0	0.0	0.0	0.0	0.0	0.0	0.0	0.0	0.0	0.0	5565.0	0.0	0.0	0.0	0.0	59.0	94.32203389830508	0.0	0.0
chr1	16068986	16074292	+	TMEM82	NM_001013641	1265	0.0	0.0	0.0	0.631398905939312	0.681289999873537	0.8133069037434443	0.0	0.0	0.0	0.0	0.0	0.0	0.0	0.0	0.0	0.0	0.0	0.0	0.0	0.0	2875.000213623047	0.0	0.0	0.0	0.0	42.0	68.45238603864398	0.0	0.0
chr1	16085254	16113084	+	FBLIM1	merged: NM_017556, NM_001024215, NM_001024216	3773	0.4681987020140157	6.32	1.4	1.2363374531037108	0.37022955328115287	0.08572461538397531	0.0	0.0	0.0	0.0	0.0	0.0	7.720000000000001	0.0	0.0	0.0	0.8186528497409327	0.0	0.0	0.0	300.0	0.0	0.0	0.0	0.0	51.0	5.882352941176471	0.0	0.0
chr1	16133656	16134194	-	UQCRHL	NM_001089591	538	46.8832201248828	0.0	0.0	0.06934438851356607	0.261471100034178	0.641426896013765	0.0	0.0	0.0	0.0	0.0	0.0	0.0	0.0	0.0	0.0	0.0	0.0	0.0	0.0	5250.0	0.0	0.0	0.0	0.0	54.0	97.22222222222223	0.0	0.0
chr1	16160709	16174642	-	FLJ37453	NR_024279	2732	5.476257367338417	0.0	0.0	39.36297716925992	0.3082428700833951	0.7840140703459049	0.0	0.0	0.0	0.0	0.0	0.0	0.0	0.0	0.0	0.0	0.0	0.0	0.0	0.0	0.0	0.0	0.0	0.0	0.0	85.0	0.0	0.0	0.0
chr1	16174358	16266950	+	SPEN	NM_015001	12227	32.9223046906767	0.0	0.0	19.849831212008286	0.38544446642969343	0.7654906609915786	0.0	0.0	0.0	0.0	0.0	0.0	0.0	0.0	0.0	0.0	0.0	0.0	0.0	0.0	0.0	0.0	0.0	0.0	0.0	0.0	0.0	0.0	0.0
chr1	16268363	16302627	-	ZBTB17	merged: NM_003443, NM_001242884	2773	16.1290739948086	0.0	0.0	9.299447470135071	0.5714045160229666	0.46696222651371483	0.0	0.0	0.0	0.0	0.0	0.0	0.0	0.0	0.0	0.0	0.0	0.0	0.0	0.0	42.857099533081055	0.0	0.0	0.0	0.0	86.0	0.4983383666637332	0.0	0.0
chr1	16330730	16333184	+	C1orf64	NM_178840	921	9.480558082825539	0.0	0.0	1.6551410626790637	0.7190455250939894	0.9179857054434744	0.0	0.0	0.0	0.0	0.0	0.0	0.0	0.0	0.0	0.0	0.0	0.0	0.0	0.0	4425.0	0.0	0.0	0.0	0.0	45.0	98.33333333333333	0.0	0.0
chr1	16340522	16345285	-	HSPB7	NM_014424	2892	0.3877233017465484	0.0	0.0	1.137795427321275	0.6226844084865661	0.3558217703877568	0.0	0.0	0.0	0.0	0.0	0.0	0.0	0.0	0.0	0.0	0.0	0.0	0.0	0.0	4100.000106811523	0.0	0.0	0.0	0.0	48.0	85.41666889190674	0.0	0.0
chr1	16348485	16360545	+	CLCNKA	merged: NM_001257139, NM_004070, NM_001042704	2536	0.0046269881655949105	0.0	0.0	0.13868877702713214	0.392206650051267	1.0144797448706626	0.0	0.0	0.0	0.0	0.0	0.0	0.0	0.0	0.0	0.0	0.0	0.0	0.0	0.0	2507.1429176330566	0.0	0.0	0.0	0.0	30.0	83.57143058776856	0.0	0.0
chr1	16370230	16383821	+	CLCNKB	merged: NM_000085, NM_001165945	2984	0.014953163073749347	0.0	0.0	0.3175243052989604	0.29415498753845026	0.6315190258940091	0.0	0.0	0.0	0.0	0.0	0.0	0.0	0.0	0.0	0.0	0.0	0.0	0.0	0.0	2325.0	0.0	0.0	0.0	0.0	24.0	96.875	0.0	0.0
chr1	16384263	16400127	-	FAM131C	NM_182623	1701	3.3216771370554192	111.57	0.0	1.3065942677819289	0.8835919932189462	0.3304059296457742	0.0	0.0	0.0	0.0	0.0	0.0	111.57	0.0	0.0	0.0	1.0	0.0	0.0	0.0	300.0	0.0	0.0	0.0	0.0	166.0	1.8072289156626506	0.0	0.0
chr1	16450831	16482582	-	EPHA2	NM_004431	3964	1.0914586263453059	0.0	0.0	4.813048018540276	0.5297043836899296	0.7275822883594689	0.0	0.0	0.0	0.0	0.0	0.0	0.0	0.0	0.0	0.0	0.0	0.0	0.0	0.0	2850.000011444092	0.0	0.0	0.0	0.0	38.0	75.00000030116031	0.0	0.0
chr1	16524598	16539104	-	ARHGEF19	NM_153213	3029	0.9196688700785577	87.44	3.04	0.5958142855178769	0.7331334076389344	1.091158044058339	0.0	0.0	0.0	0.0	0.0	0.0	90.48	0.0	0.0	0.0	0.9664014146772767	0.0	0.0	0.0	1950.0	0.0	0.0	0.0	0.0	21.0	92.85714285714286	0.0	0.0
chr1	16558181	16563659	-	RSG1	NM_030907	1560	4.769775240774336	24.15	6.18	10.10968190434621	1.1399914555369441	0.483762528021127	18.87	0.0	2.9	2.59	0.0	0.0	30.33	18.87	5.49	0.0	0.7962413452027696	1.0	0.5282331511839709	0.0	0.0	0.0	0.0	0.0	78.0	103.0	0.0	0.0	0.0
chr1	16576558	16678948	-	FBXO42	NM_018994	2976	12.280884577675158	0.0	0.0	29.343625455214273	0.4417959966094731	0.945124654032371	0.0	0.0	0.0	0.0	0.0	0.0	0.0	0.0	0.0	0.0	0.0	0.0	0.0	0.0	0.0	0.0	0.0	0.0	0.0	142.0	0.0	0.0	0.0
chr1	16693524	16724643	+	SZRD1	merged: NM_001114600, NR_073503, NR_073501, NR_073500, NM_001271869, NR_073502	3766	27.596620571728494	0.0	0.0	5.885148762006594	0.20962769226878064	0.4044995670630795	0.0	0.0	0.0	0.0	0.0	0.0	0.0	0.0	0.0	0.0	0.0	0.0	0.0	0.0	0.0	0.0	0.0	0.0	0.0	74.0	0.0	0.0	0.0
chr1	16725137	16763919	-	SPATA21	NM_198546	2015	0.09091315671086016	0.76	0.0	0.6195373657988337	0.059732621990566524	0.4988397216816252	0.0	0.0	0.0	0.0	0.0	0.0	0.76	0.0	0.0	0.0	1.0	0.0	0.0	0.0	1200.0	0.0	0.0	0.0	0.0	12.0	100.0	0.0	0.0
chr1	16767166	16786584	+	NECAP2	merged: NM_018090, NM_001145278, NM_001145277	2081	19.404060157939977	0.0	0.0	7.294847186394219	0.5916910668876872	0.6129956165396827	0.0	0.0	0.0	0.0	0.0	0.0	0.0	0.0	0.0	0.0	0.0	0.0	0.0	0.0	399.99990463256836	0.0	0.0	0.0	0.0	138.0	2.898550033569336	0.0	0.0
chr1	16793930	16819196	-	CROCCP3	NR_023386	5368	7.2632082763102135	255.07	19.2	0.8540308901144452	0.684107576382526	0.797368156159489	2.64	1.52	0.0	2.76	2.32	0.0	274.27	4.16	2.76	2.32	0.9299959893535568	0.6346153846153846	0.0	1.0	2100.0	1500.0	0.0	15.0	0.0	21.0	100.0	100.0	0.0
chr1	16875408	17185516	+	MIR3675	merged: NR_037446, NR_037446, NR_037446	221	0.0	0.0	0.0	0.0	0.1989209015346225	0.482039420174213	0.0	0.0	0.0	0.0	0.0	0.0	0.0	0.0	0.0	0.0	0.0	0.0	0.0	0.0	1400.0001068115234	0.0	0.0	0.0	0.0	18.0	77.7777837117513	0.0	0.0
chr1	16888921	16940100	-	NBPF1	NM_017940	5947	64.29579844792903	0.76	0.0	63.52584686157908	2.025273994661284	4.046718778477709	1.54	7.1	0.0	0.0	0.0	0.76	0.76	8.64	0.0	0.76	1.0	0.17824074074074073	0.0	0.0	11.111100196838379	0.0	0.0	6.0	9.0	165.0	0.06734000119295987	0.0	0.0
chr1	16944750	16957401	-	CROCCP2	NR_026752	1765	21.992756071113213	16.7	85.67	2.1816109596833746	0.814843126399615	3.4526773482540816	0.76	4.24	1.04	4.42	1.52	16.8	102.37	5.0	5.46	18.32	0.16313373058513234	0.152	0.1904761904761905	0.08296943231441048	9647.142906188965	4500.0	1500.0	45.0	15.0	98.0	98.44023373662209	100.0	100.0
chr1	16972068	16976915	+	MST1P2	NR_027504	2636	1.4814860585325664	19.46	31.7	7.855989277655314	6.025105606822049	3.304059296457742	0.0	0.0	0.0	0.0	0.0	0.0	51.16	0.0	0.0	0.0	0.3803752931978108	0.0	0.0	0.0	1423.8096084594727	0.0	0.0	0.0	0.0	15.0	94.92064056396484	0.0	0.0
chr1	17017712	17046652	-	ESPNP	NR_026567	2015	0.2365734271763849	1.22	1.22	0.714429686922661	0.5066002563162199	2.7513724545600518	1.51	0.0	1.52	0.0	11.32	1.52	2.44	1.51	1.52	12.84	0.5	1.0	1.0	0.881619937694704	4876.7858963012695	0.0	2300.0	0.0	23.0	51.0	95.62325286865234	0.0	100.0
chr1	17081128	17090975	-	MST1L	NM_001271733	4668	1.124426361515987	0.47	4.36	1.4325090785039307	0.8142796110978172	1.4973807189683326	0.0	2.3	0.01	2.3	4.15	3.06	4.83	2.3	2.3099999999999996	7.210000000000001	0.09730848861283643	0.0	0.00432900432900433	0.5755894590846047	2002.5	0.0	900.0	0.0	9.0	24.0	83.4375	0.0	100.0
chr1	17248444	17299474	+	CROCC	NM_014675	6656	5.8127414000745015	9.51	48.57	1.8741233421955883	1.6956175431095724	1.0726346347040128	6.26	1.09	2.49	2.91	2.64	0.0	58.08	7.35	5.4	2.64	0.1637396694214876	0.8517006802721089	0.46111111111111114	1.0	3180.0	2100.0	0.0	21.0	0.0	41.0	77.5609756097561	100.0	0.0
chr1	17300998	17308081	-	MFAP2	merged: NM_017459, NM_001135248, NM_001135247, NM_002403	1174	0.3157607237185601	0.0	0.0	0.42062846190465736	0.41869186923576346	0.551825287974233	0.0	0.0	1.52	0.0	1.52	0.0	0.0	0.0	1.52	1.52	0.0	0.0	1.0	1.0	2700.0	900.0	0.0	9.0	0.0	30.0	90.0	100.0	0.0
chr1	17312452	17338423	-	ATP13A2	merged: NM_022089, NM_001141974, NM_001141973	3996	42.35206517264001	703.66	336.17	6.00467658957603	0.6429709593512868	0.6142879474248684	0.0	0.0	0.0	0.0	0.0	0.0	1039.83	0.0	0.0	0.0	0.6767067693757634	0.0	0.0	0.0	375.0	0.0	0.0	0.0	0.0	160.0	2.34375	0.0	0.0
chr1	17345224	17380665	-	SDHB	NM_003000	1145	52.186147160698404	0.0	0.0	7.693577420347225	0.342053788191263	0.8085683571644304	0.0	0.0	0.0	0.0	0.0	0.0	0.0	0.0	0.0	0.0	0.0	0.0	0.0	0.0	390.0	0.0	0.0	0.0	0.0	124.0	3.1451612903225805	0.0	0.0
chr1	17393255	17445948	-	PADI2	NM_007365	4363	29.041442510925712	357.75	393.88	5.597734520141156	0.4710987923029586	0.7103512098903282	0.0	0.0	0.0	0.0	0.0	0.0	751.63	0.0	0.0	0.0	0.47596556816518765	0.0	0.0	0.0	10006.428932189941	0.0	0.0	0.0	0.0	150.0	66.7095262145996	0.0	0.0
chr1	17531620	17572501	+	PADI1	NM_013358	3847	0.007625449693234138	0.0	0.0	0.34763436873248255	0.0856543258732652	0.8296764282891279	0.0	0.0	0.0	0.0	0.0	0.0	0.0	0.0	0.0	0.0	0.0	0.0	0.0	0.0	2340.0	0.0	0.0	0.0	0.0	24.0	97.5	0.0	0.0
chr1	17575592	17610727	+	PADI3	NM_016233	3188	0.0	0.0	0.0	0.281027258712873	0.3860079817314912	1.4698109934177075	0.0	0.0	0.0	0.0	0.0	0.0	0.0	0.0	0.0	0.0	0.0	0.0	0.0	0.0	3540.0	0.0	0.0	0.0	0.0	35.0	101.14285714285714	0.0	0.0
chr1	17634689	17690495	+	PADI4	NM_012387	2265	0.16332499478985166	0.0	1.55	0.25547932610261187	0.1498950702782141	0.7710907614940493	0.0	0.0	0.0	0.0	0.0	0.0	1.55	0.0	0.0	0.0	0.0	0.0	0.0	0.0	2400.0	0.0	0.0	0.0	0.0	24.0	100.0	0.0	0.0
chr1	17698740	17728195	+	PADI6	NM_207421	2346	0.0	0.0	0.0	0.16058700497878456	0.13806124894046035	0.8133069037434443	0.0	0.0	0.0	0.0	0.0	0.0	0.0	0.0	0.0	0.0	0.0	0.0	0.0	0.0	2100.0	0.0	0.0	0.0	0.0	24.0	87.5	0.0	0.0
chr1	17733250	17766250	-	RCC2	merged: NM_001136204, NM_018715	4163	31.301243492597365	0.0	0.0	3.0146560480108198	0.2400575185658617	0.4622236799347011	0.0	0.0	0.0	0.0	0.0	0.0	0.0	0.0	0.0	0.0	0.0	0.0	0.0	0.0	0.0	0.0	0.0	0.0	0.0	153.0	0.0	0.0	0.0
chr1	17866329	18024370	+	ARHGEF10L	merged: NM_018125, NM_001011722	4494	21.77274193224178	410.21	1567.09	12.67724913167746	0.472789338208352	0.32782126787540306	0.0	0.0	0.0	0.0	0.0	0.0	1977.3	0.0	0.0	0.0	0.20745966722298081	0.0	0.0	0.0	0.0	0.0	0.0	0.0	0.0	80.0	0.0	0.0	0.0
chr1	18081807	18153558	+	ACTL8	NM_030812	1861	0.006305234813513538	0.0	0.0	0.27372784939565553	0.1070679073415815	0.9235858059459452	0.0	1.52	0.0	0.0	1.52	4.17	0.0	1.52	0.0	5.6899999999999995	0.0	0.0	0.0	0.2671353251318102	3126.9231033325195	0.0	2400.0	0.0	36.0	42.0	74.4505500793457	0.0	66.66666666666667
chr1	18434239	18704977	+	IGSF21	NM_032880	1944	104.277101164549	9.57	119.21	6.017450555881161	0.37417416039373746	0.49625505991125407	3.09	20.14	0.0	1.24	0.0	0.0	128.78	23.23	1.24	0.0	0.07431278148780866	0.13301764959104606	0.0	0.0	0.0	0.0	0.0	0.0	0.0	0.0	0.0	0.0	0.0
chr1	18807423	18812480	+	KLHDC7A	NM_152375	5057	0.0	0.0	0.0	0.379569284495309	1.1585874604962714	1.9087727174190683	0.0	0.0	0.0	0.0	0.0	0.0	0.0	0.0	0.0	0.0	0.0	0.0	0.0	0.0	1595.0001068115234	0.0	0.0	0.0	0.0	27.0	59.07407803005643	0.0	0.0
chr1	18957499	19075360	+	PAX7	merged: NM_001135254, NM_002584, NM_013945	6313	0.07363919152982883	1.52	4.6	0.13868877702713214	0.7939930602330966	0.2963745496692212	0.0	0.0	0.0	0.0	0.0	0.0	6.119999999999999	0.0	0.0	0.0	0.24836601307189546	0.0	0.0	0.0	4460.000118255615	0.0	0.0	0.0	0.0	120.0	37.16666765213013	0.0	0.0
chr1	19166092	19186155	-	TAS1R2	NM_152232	2521	0.0	0.0	0.0	0.3558462042143522	0.25414540111080663	0.8891236490076636	0.0	0.0	0.0	0.0	0.0	0.0	0.0	0.0	0.0	0.0	0.0	0.0	0.0	0.0	900.0	0.0	0.0	0.0	0.0	12.0	75.0	0.0	0.0
chr1	19197923	19229293	-	ALDH4A1	merged: NM_001161504, NM_003748, NM_170726	3581	25.628928184189732	966.17	652.14	13.99661736576452	0.4834961289425102	0.5389019791223775	0.0	0.0	0.0	0.0	0.0	0.0	1618.31	0.0	0.0	0.0	0.5970240559596122	0.0	0.0	0.0	225.0	0.0	0.0	0.0	0.0	146.0	1.5410958904109588	0.0	0.0
chr1	19209695	19209769	-	MIR4695	NR_039844	74	0.0	0.0	0.0	0.6724580833486604	0.7810322082917471	0.9210011441755739	0.0	0.0	0.0	0.0	0.0	0.0	0.0	0.0	0.0	0.0	0.0	0.0	0.0	0.0	5700.0	0.0	0.0	0.0	0.0	60.0	95.0	0.0	0.0
chr1	19230773	19282826	-	IFFO2	NM_001136265	5835	7.149547073340858	169.28	39.69	8.145228371850056	0.0	0.31360562813836196	11.16	8.29	0.0	0.0	1.44	0.0	208.97	19.45	0.0	1.44	0.8100684308752453	0.5737789203084833	0.0	1.0	300.0	0.0	0.0	0.0	0.0	115.0	2.608695652173913	0.0	0.0
chr1	19400999	19536746	-	UBR4	NM_020765	15882	25.127094509565406	0.0	0.0	24.368165579365908	0.3020442017636194	0.5195170158445941	0.0	0.0	0.0	0.0	0.0	0.0	0.0	0.0	0.0	0.0	0.0	0.0	0.0	0.0	0.0	0.0	0.0	0.0	0.0	181.0	0.0	0.0	0.0
chr1	19542157	19578053	-	EMC1	merged: NM_001271429, NM_001271428, NM_001271427, NM_015047	6671	20.70628066695231	0.0	0.0	17.4337267280093	0.35332409422721894	0.6388422342433939	0.0	0.0	0.0	0.0	0.0	0.0	0.0	0.0	0.0	0.0	0.0	0.0	0.0	0.0	0.0	0.0	0.0	0.0	0.0	132.0	0.0	0.0	0.0
chr1	19578074	19586622	+	MRTO4	NM_016183	2273	16.5062353210427	323.88	69.04	17.725703100698002	0.37699173690272647	0.6250573714680814	0.0	0.0	0.0	0.0	0.0	0.0	392.92	0.0	0.0	0.0	0.8242899317927312	0.0	0.0	0.0	0.0	0.0	0.0	0.0	0.0	135.0	0.0	0.0	0.0
chr1	19592475	19600568	-	AKR7L	merged: NR_040289, NR_040288	2314	3.1188649108667703	23.56	1.52	0.32391128845152567	0.30260771706541717	0.7736754232644204	0.0	0.0	0.0	0.0	0.0	0.0	25.08	0.0	0.0	0.0	0.9393939393939394	0.0	0.0	0.0	5250.0	0.0	0.0	0.0	0.0	59.0	88.98305084745763	0.0	0.0
chr1	19609056	19615280	-	AKR7A3	NM_012067	1241	7.291662781200272	0.0	0.0	0.46989947479587535	0.3938971959566604	0.7275822883594689	0.0	0.0	0.0	0.0	0.0	0.0	0.0	0.0	0.0	0.0	0.0	0.0	0.0	0.0	12325.0	0.0	0.0	0.0	0.0	120.0	102.70833333333333	0.0	0.0
chr1	19619740	19622230	-	NR_037847	NR_037847	2490	10.057488963793382	0.0	0.0	0.13868877702713214	0.261471100034178	0.3372983610334305	0.0	0.0	0.0	0.0	0.0	0.0	0.0	0.0	0.0	0.0	0.0	0.0	0.0	0.0	1800.0	0.0	0.0	0.0	0.0	18.0	100.0	0.0	0.0
chr1	19629201	19638640	-	AKR7A2	NM_003689	2619	30.994161644003313	0.0	0.0	14.981125197424227	0.3397997269840718	0.5643178198643601	0.0	0.0	0.0	0.0	0.0	0.0	0.0	0.0	0.0	0.0	0.0	0.0	0.0	0.0	0.0	0.0	0.0	0.0	0.0	30.0	0.0	0.0	0.0
chr1	19638739	19655794	+	PQLC2	merged: NM_017765, NM_001040126, NM_001040125	2255	6.351671572873254	0.0	0.0	14.691886103229484	0.27330492137193174	0.5582869424001609	0.0	0.0	0.0	0.0	0.0	0.0	0.0	0.0	0.0	0.0	0.0	0.0	0.0	0.0	0.0	0.0	0.0	0.0	0.0	47.0	0.0	0.0	0.0
chr1	19665266	19812066	-	CAPZB	merged: NM_004930, NM_001206540, NR_038125	2341	93.43210157801141	0.0	0.0	12.575969827401067	0.0428271629366326	0.2756972555062523	0.0	0.0	0.0	0.0	0.0	0.0	0.0	0.0	0.0	0.0	0.0	0.0	0.0	0.0	0.0	0.0	0.0	0.0	0.0	78.0	0.0	0.0	0.0
chr1	19923470	19956315	+	MINOS1	merged: NM_001032363, NM_001204082, NM_001204083, NR_033758, NR_033757	4231	13.260004600402045	38.3	14.77	13.246603058420424	0.41981889983935905	0.663827298023648	11.19	6.68	0.0	0.0	3.34	1.52	53.06999999999999	17.869999999999997	0.0	4.859999999999999	0.721688336159789	0.6261891438164522	0.0	0.6872427983539096	0.0	0.0	0.0	47.0	0.0	87.0	0.0	0.0	0.0
chr1	19923470	19984949	+	MINOS1-NBL1	merged: NM_001204089, NM_001204088	2210	49.2085382585405	0.0	0.0	13.246603058420424	0.41981889983935905	0.663827298023648	11.19	6.68	0.0	0.0	3.34	1.52	0.0	17.869999999999997	0.0	4.859999999999999	0.0	0.6261891438164522	0.0	0.6872427983539096	0.0	0.0	0.0	47.0	0.0	87.0	0.0	0.0	0.0
chr1	19934300	19935138	+	RPS14P3	NR_077246	838	12.68832647602463	0.0	0.0	0.1669739881313499	0.0856543258732652	0.0	0.0	0.0	0.0	0.0	0.0	0.0	0.0	0.0	0.0	0.0	0.0	0.0	0.0	0.0	2417.9165954589844	0.0	0.0	0.0	0.0	27.0	89.5524664984809	0.0	0.0
chr1	19969722	19984949	+	NBL1	merged: NM_182744, NM_001278164, NM_001278165, NM_001204084, NM_005380, NM_001204085, NM_001204086, NM_001278166	3281	30.138751038425074	0.0	0.0	0.48084858877170156	0.4942029196766683	0.5139169153421234	0.0	0.0	0.0	0.0	0.0	0.0	0.0	0.0	0.0	0.0	0.0	0.0	0.0	0.0	2025.0	0.0	0.0	0.0	0.0	21.0	96.42857142857143	0.0	0.0
chr1	19991779	20006055	+	HTR6	NM_000871	1984	1.0613897938351033	0.0	0.0	4.215408880693095	1.0058748137090683	0.19471118670129064	0.0	0.0	0.0	0.0	0.0	0.0	0.0	0.0	0.0	0.0	0.0	0.0	0.0	0.0	5400.0	0.0	0.0	0.0	0.0	109.0	49.54128440366973	0.0	0.0
chr1	20008705	20126410	-	TMCO4	NM_181719	2974	2.749160237283753	14.68	20.12	2.8394702243976	0.7004495201346622	0.3243750521815749	0.0	0.0	0.0	0.0	0.0	0.0	34.8	0.0	0.0	0.0	0.42183908045977014	0.0	0.0	0.0	249.99990463256836	0.0	0.0	0.0	0.0	149.0	1.6778517089434117	0.0	0.0
chr1	20140521	20141771	-	RNF186	NM_019062	1250	0.0	0.0	0.0	0.17974795443648045	0.13862476424225817	0.348498562038372	0.0	0.0	0.0	0.0	0.0	0.0	0.0	0.0	0.0	0.0	0.0	0.0	0.0	0.0	3000.0	0.0	0.0	0.0	0.0	33.0	90.9090909090909	0.0	0.0
chr1	20208887	20239437	+	OTUD3	NM_015207	6514	4.026626301089685	27.68	178.35	15.75121288039067	0.5595706946852128	0.5587177193618893	0.0	0.0	0.0	0.0	0.0	0.0	206.03	0.0	0.0	0.0	0.1343493665970975	0.0	0.0	0.0	300.0	0.0	0.0	0.0	0.0	151.0	1.9867549668874172	0.0	0.0
chr1	20246799	20250110	-	PLA2G2E	NM_014589	487	0.0	0.0	0.0	0.28923909419474264	0.1938492638184423	0.6349652415878373	0.0	0.0	0.0	0.76	0.38	0.0	0.0	0.0	0.76	0.38	0.0	0.0	0.0	1.0	2550.0	0.0	300.0	0.0	6.0	26.0	98.07692307692308	0.0	50.0
chr1	20301923	20306932	-	PLA2G2A	merged: NM_000300, NM_001161729, NM_001161728, NM_001161727	1032	0.04084293990603316	0.0	0.0	0.517345635357789	0.1977938709310269	0.20461905682104659	0.0	0.0	0.0	0.0	0.0	0.0	0.0	0.0	0.0	0.0	0.0	0.0	0.0	0.0	1100.0001068115234	0.0	0.0	0.0	0.0	12.0	91.66667556762695	0.0	0.0
chr1	20396700	20418394	+	PLA2G5	NM_000929	1894	4.998567871102872	46.3	36.61	1.2481989932441893	1.2983392553421251	0.392437812134681	0.0	0.0	0.0	0.0	0.0	0.0	82.91	0.0	0.0	0.0	0.5584368592449644	0.0	0.0	0.0	2499.9999046325684	0.0	0.0	0.0	0.0	41.0	60.975607430062645	0.0	0.0
chr1	20439142	20446059	-	PLA2G2D	merged: NM_012400, NM_001271814	1970	0.02406058569529955	0.0	0.0	0.23723080280956813	0.22709666662451236	0.7370593815174963	0.0	0.0	0.0	0.0	0.0	0.0	0.0	0.0	0.0	0.0	0.0	0.0	0.0	0.0	1200.0	0.0	0.0	0.0	0.0	12.0	100.0	0.0	0.0
chr1	20465822	20476879	+	PLA2G2F	NM_022819	2719	0.00431557263256664	0.0	0.0	0.15055031716761055	0.1521491314854053	0.6586579744829058	0.0	0.0	0.0	0.0	0.0	0.0	0.0	0.0	0.0	0.0	0.0	0.0	0.0	0.0	2649.9998931884766	0.0	0.0	0.0	0.0	27.0	98.1481441921658	0.0	0.0
chr1	20490483	20501687	-	PLA2G2C	NM_001105572	453	0.0	0.0	0.0	0.25182962144400306	0.42939865996992166	0.45360814070013067	0.0	0.0	0.0	0.0	0.0	0.0	0.0	0.0	0.0	0.0	0.0	0.0	0.0	0.0	2180.0001068115234	0.0	0.0	0.0	0.0	24.0	90.83333778381348	0.0	0.0
chr1	20512577	20519942	+	UBXN10	NM_152376	2972	1.2486693048378497	0.0	0.0	5.19444215536489	0.5178705623521758	0.4368078391927185	0.0	0.0	0.0	0.0	0.0	0.0	0.0	0.0	0.0	0.0	0.0	0.0	0.0	0.0	300.0	0.0	0.0	0.0	0.0	42.0	7.142857142857143	0.0	0.0
chr1	20617411	20681387	+	VWA5B1	NM_001039500	4475	0.14492456151243305	0.0	0.0	0.06934438851356607	0.09692463190922115	0.6814891534545173	0.0	0.76	0.0	0.0	3.22	3.17	0.0	0.76	0.0	6.390000000000001	0.0	0.0	0.0	0.5039123630672926	3600.0	0.0	3600.0	0.0	42.0	39.0	92.3076923076923	0.0	85.71428571428571
chr1	20686293	20755287	-	LOC339505	NR_033887	3783	0.3988647006282349	1.99	1.5	1.7025872232409773	0.4694082463975652	0.18566487050499178	0.0	0.0	0.0	0.18	0.0	0.0	3.49	0.0	0.18	0.0	0.5702005730659025	0.0	0.0	0.0	1550.0001068115234	0.0	0.0	0.0	0.0	18.0	86.11111704508464	0.0	0.0
chr1	20808883	20812728	-	CAMK2N1	NM_018584	2351	325.42596507802415	0.0	0.0	15.413615199469362	0.7410226218641035	0.48419330498285557	0.0	0.0	0.0	0.0	0.0	0.0	0.0	0.0	0.0	0.0	0.0	0.0	0.0	0.0	33.33330059051514	0.0	0.0	0.0	0.0	53.0	0.6289301998210404	0.0	0.0
chr1	20825940	20834674	-	MUL1	NM_024544	2458	17.935701266636737	0.0	0.0	11.248389757832138	0.41981889983935905	0.9851869114731232	0.0	0.0	0.0	0.0	0.0	0.0	0.0	0.0	0.0	0.0	0.0	0.0	0.0	0.0	585.713996887207	0.0	0.0	0.0	0.0	66.0	8.874454498291016	0.0	0.0
chr1	20878931	20881513	+	FAM43B	NM_207334	2582	2.3326425400999047	98.84	24.95	4.361397067037445	1.1129427210506497	1.008018090444735	11.01	3.94	0.76	0.71	4.64	1.52	123.79	14.95	1.47	6.16	0.7984489861862832	0.7364548494983277	0.5170068027210885	0.7532467532467532	1849.9998092651367	0.0	0.0	0.0	0.0	102.0	18.137253032011145	0.0	0.0
chr1	20915443	20945400	+	CDA	NM_001785	959	1.534293125310782	0.0	0.75	1.1861540140478406	0.30711583947979954	0.9171241515200173	1.32	0.77	0.0	0.0	0.53	0.0	0.75	2.09	0.0	0.53	0.0	0.6315789473684211	0.0	1.0	1614.9998931884766	0.0	0.0	0.0	0.0	18.0	89.7222162882487	0.0	0.0
chr1	20959947	20978004	+	PINK1	NM_032409	2660	137.59333804208075	8564.8	4651.28	9.877925658524557	0.42489053755553924	0.7870295090780045	22.22	2.87	0.0	0.0	1.95	0.0	13216.079999999998	25.09	0.0	1.95	0.6480590311196663	0.885611797528896	0.0	1.0	300.0	0.0	0.0	0.0	0.0	90.0	3.3333333333333335	0.0	0.0
chr1	20978259	20988037	-	DDOST	NM_005216	2126	58.21828054867669	0.0	0.0	7.899785733558618	0.2180804217957476	0.9175549284817458	0.0	0.0	0.0	0.0	0.0	0.0	0.0	0.0	0.0	0.0	0.0	0.0	0.0	0.0	0.0	0.0	0.0	0.0	0.0	94.0	0.0	0.0	0.0
chr1	20990506	21044317	-	KIF17	merged: NM_020816, NM_001122819	3778	1.6061728052692648	0.0	0.0	1.4525824541262786	0.6610034490088164	0.5755180208693016	0.12	0.0	0.0	0.0	0.87	0.0	0.0	0.12	0.0	0.87	0.0	1.0	0.0	1.0	3750.0	0.0	0.0	0.0	0.0	216.0	17.36111111111111	0.0	0.0
chr1	21046224	21059133	-	SH2D5	merged: NM_001103161, NM_001103160	3834	4.129409533708861	0.0	0.52	6.936263703685912	1.2239552355048158	1.5572587166485967	0.0	0.0	0.0	0.0	0.0	0.0	0.52	0.0	0.0	0.0	0.0	0.0	0.0	0.0	0.0	0.0	0.0	0.0	0.0	38.0	0.0	0.0	0.0
chr1	21069170	21113181	-	HP1BP3	NM_016287	3921	85.52085411406887	0.76	0.0	21.71665514488666	0.2192074523993432	0.6547809818273491	0.0	0.0	0.0	0.0	0.0	0.0	0.76	0.0	0.0	0.0	1.0	0.0	0.0	0.0	150.0	0.0	0.0	0.0	0.0	218.0	0.6880733944954128	0.0	0.0
chr1	21132784	21503381	-	EIF4G3	merged: NM_003760, NM_001198801, NM_001198802, NM_001198803	6970	45.92197697279221	3.05	1.19	6.127854121804075	0.553372026365437	0.3381599149568875	0.0	0.0	0.0	0.0	0.0	0.0	4.24	0.0	0.0	0.0	0.7193396226415093	0.0	0.0	0.0	150.0	0.0	0.0	0.0	0.0	164.0	0.9146341463414634	0.0	0.0
chr1	21543739	21672034	-	ECE1	merged: NM_001397, NM_001113348, NM_001113349, NM_001113347	5737	20.484664804684154	0.0	0.0	9.674454623807119	0.39333368065486257	0.594041430223628	0.0	0.0	0.0	0.0	0.0	0.0	0.0	0.0	0.0	0.0	0.0	0.0	0.0	0.0	150.0	0.0	0.0	0.0	0.0	173.0	0.8670520231213873	0.0	0.0
chr1	21619782	21626362	+	NR_038404	NR_038404	2574	0.07665780098862321	0.0	0.0	2.362271340284507	0.49025831256408375	0.9158318206348317	0.0	0.0	0.0	0.0	0.0	0.0	0.0	0.0	0.0	0.0	0.0	0.0	0.0	0.0	2746.428909301758	0.0	0.0	0.0	0.0	33.0	83.22511846368963	0.0	0.0
chr1	21766582	21811393	+	NBPF3	merged: NM_001256417, NM_001256416, NM_032264, NR_046176	4418	2.6133097639971923	30.33	46.67	9.28211137300668	0.216953391192152	1.3069773018843271	0.0	0.0	0.0	0.0	0.0	0.0	77.0	0.0	0.0	0.0	0.39389610389610386	0.0	0.0	0.0	0.0	0.0	0.0	0.0	0.0	101.0	0.0	0.0	0.0
chr1	21835857	21904905	+	ALPL	merged: NM_001177520, NM_001127501, NM_000478	2596	32.03494093229839	0.0	0.0	1.8102535106699353	0.7297523158281476	0.22185013529018738	0.0	0.0	0.0	0.0	0.0	0.0	0.0	0.0	0.0	0.0	0.0	0.0	0.0	0.0	3825.000011444092	0.0	0.0	0.0	0.0	164.0	23.323170801488363	0.0	0.0
chr1	21922707	21995856	-	RAP1GAP	merged: NM_001145658, NM_001145657, NM_002885	3596	86.9294210393975	0.0	1.2	6.318551190216382	1.404280132080111	0.48893185156186925	0.0	0.0	0.0	0.0	0.0	0.0	1.2	0.0	0.0	0.0	0.0	0.0	0.0	0.0	0.0	0.0	0.0	0.0	0.0	57.0	0.0	0.0	0.0
chr1	22004791	22109688	-	USP48	merged: NM_032236, NM_001032730	5188	16.805546312940322	0.0	0.0	30.64383273984364	0.36177682375418596	0.8033990336236883	0.0	0.0	0.0	0.0	0.0	0.0	0.0	0.0	0.0	0.0	0.0	0.0	0.0	0.0	300.0	0.0	0.0	0.0	0.0	185.0	1.6216216216216217	0.0	0.0
chr1	22138757	22151714	+	LDLRAD2	NM_001013693	4012	1.8541096314949035	27.85	32.69	0.4543882299967882	0.8013187591564679	0.9184164824052029	0.3	0.0	0.0	0.0	0.11	0.75	60.54	0.3	0.0	0.86	0.4600264288074001	1.0	0.0	0.12790697674418605	300.0	0.0	0.0	0.0	0.0	6.0	50.0	0.0	0.0
chr1	22148736	22263750	-	HSPG2	NM_005529	14288	1.7653071977406916	81.02	76.1	2.222670137092723	0.4434865425148665	0.08701694626916087	7.08	0.76	1.87	0.0	0.0	0.0	157.12	7.84	1.87	0.0	0.5156568228105906	0.903061224489796	1.0	0.0	0.0	0.0	0.0	0.0	0.0	83.0	0.0	0.0	0.0
chr1	22303417	22315847	+	CELA3B	NM_007352	1003	0.0	0.0	0.0	0.2764651278896121	0.12960851941349338	0.7284438422829259	0.0	1.52	0.0	0.76	1.52	1.52	0.0	1.52	0.76	3.04	0.0	0.0	0.0	0.5	3015.0	0.0	1200.0	0.0	15.0	33.0	91.36363636363636	0.0	80.0
chr1	22328148	22339035	+	CELA3A	NM_005747	907	0.0	0.0	0.0	0.0	0.2851387427096855	0.8826619945817358	0.0	0.0	0.76	0.0	3.22	0.0	0.0	0.0	0.76	3.22	0.0	0.0	1.0	1.0	1865.0	950.0	900.0	11.0	9.0	26.0	71.73076923076923	86.36363636363636	100.0
chr1	22351706	22357715	+	LINC00339	merged: NR_023918, NR_023919	1197	4.147712715840831	0.0	0.0	5.6022966509644165	0.4789880065281278	0.7168128643162559	0.0	0.0	0.0	0.0	0.0	0.0	0.0	0.0	0.0	0.0	0.0	0.0	0.0	0.0	0.0	0.0	0.0	0.0	0.0	58.0	0.0	0.0	0.0
chr1	22379119	22419436	+	CDC42	merged: NM_044472, NM_001039802, NM_001791	3155	53.40090180272468	0.0	0.0	16.49757748307616	0.5178705623521758	0.6039493003433839	0.0	0.0	0.0	0.0	0.0	0.0	0.0	0.0	0.0	0.0	0.0	0.0	0.0	0.0	1350.0	0.0	0.0	0.0	0.0	105.0	12.857142857142858	0.0	0.0
chr1	22443797	22469519	-	WNT4	NM_030761	3905	0.38741158575010193	4.59	6.18	0.22536926266908974	0.08340026466607402	0.07538596830249085	0.0	0.0	0.0	0.0	0.0	0.0	10.77	0.0	0.0	0.0	0.42618384401114207	0.0	0.0	0.0	0.0	0.0	0.0	0.0	0.0	35.0	0.0	0.0	0.0
chr1	22778343	22857650	+	ZBTB40	merged: NM_001083621, NM_014870	8992	7.778607065453548	119.47	8.06	11.538541278191532	0.662130479612412	0.874477232308894	0.0	0.0	0.0	0.0	0.0	0.0	127.53	0.0	0.0	0.0	0.9367991845056065	0.0	0.0	0.0	1950.0	0.0	0.0	0.0	0.0	142.0	13.732394366197184	0.0	0.0
chr1	22890003	22930087	+	EPHA8	merged: NM_001006943, NM_020526	5409	0.07549926793094426	1.51	1.52	0.27828998021891643	0.397841803069245	0.05427789717779342	0.0	0.0	0.11	0.0	0.0	0.0	3.0300000000000002	0.0	0.11	0.0	0.49834983498349833	0.0	1.0	0.0	2100.0	0.0	0.0	0.0	0.0	213.0	9.859154929577464	0.0	0.0
chr1	22963117	22966175	+	C1QA	NM_015991	1098	22.070581623567453	100.37	192.21	1.1952782756943625	0.7579280809180375	0.4083765597186362	3.06	0.0	0.0	1.76	1.53	0.86	292.58000000000004	3.06	1.76	2.39	0.34305147310137396	1.0	0.0	0.6401673640167364	945.0	700.0002136230469	600.0	9.0	12.0	15.0	63.0	77.77780151367188	50.0
chr1	22970117	22974603	+	C1QC	merged: NM_172369, NM_001114101	1191	41.06616535273709	0.0	0.0	1.9881766127771114	0.12960851941349338	1.111835338221308	0.0	0.0	0.0	0.0	0.0	0.0	0.0	0.0	0.0	0.0	0.0	0.0	0.0	0.0	1950.0	0.0	0.0	0.0	0.0	21.0	92.85714285714286	0.0	0.0
chr1	22979681	22988029	+	C1QB	NM_000491	1044	42.68859678123533	0.0	0.0	0.6970935897942694	0.08452729526966961	0.8085683571644304	3.08	2.3	0.0	0.0	4.06	0.0	0.0	5.38	0.0	4.06	0.0	0.5724907063197027	0.0	1.0	3700.000213623047	600.0	900.0	6.0	9.0	39.0	94.8718003493089	100.0	100.0
chr1	23037330	23241823	+	EPHB2	merged: NM_004442, NM_017449	4869	4.551505904114655	59.45	12.29	1.8622618020551098	0.028739280391687664	0.07581674526421937	0.34	0.0	0.0	0.0	0.0	0.0	71.74000000000001	0.34	0.0	0.0	0.8286869250069695	1.0	0.0	0.0	0.0	0.0	0.0	0.0	0.0	155.0	0.0	0.0	0.0
chr1	23046009	23046091	+	MIR4684	NR_039832	82	0.0	0.0	0.0	0.11496569674617532	0.2761224978809207	0.8408766292940694	0.0	0.0	0.0	0.0	0.0	0.0	0.0	0.0	0.0	0.0	0.0	0.0	0.0	0.0	2025.0	0.0	0.0	0.0	0.0	21.0	96.42857142857143	0.0	0.0
chr1	23189651	23189719	-	MIR4253	NR_036214	68	1.862960807103696	0.0	0.0	0.6268367751160512	0.34599839530384763	1.0687576420484561	0.0	0.0	0.0	0.0	0.0	0.0	0.0	0.0	0.0	0.0	0.0	0.0	0.0	0.0	3300.0	0.0	0.0	0.0	0.0	32.0	103.125	0.0	0.0
chr1	23337326	23342343	-	C1orf234	NM_001242521	510	0.05646023815150751	0.0	0.0	0.06934438851356607	0.2603440694305824	0.2627739466543967	0.0	0.0	0.0	0.0	0.0	0.0	0.0	0.0	0.0	0.0	0.0	0.0	0.0	0.0	1400.0	0.0	0.0	0.0	0.0	14.0	100.0	0.0	0.0
chr1	23345940	23410184	+	KDM1A	merged: NM_015013, NM_001009999	3107	48.62733553583617	0.0	0.0	16.658164488054943	0.3595227625469947	0.6978586780002011	0.0	0.0	0.0	0.0	0.0	0.0	0.0	0.0	0.0	0.0	0.0	0.0	0.0	0.0	449.9997138977051	0.0	0.0	0.0	0.0	207.0	2.1739116613415703	0.0	0.0
chr1	23370797	23370865	+	MIR3115	NR_036057	68	0.019299411164389296	0.0	0.0	0.22536926266908974	0.8458364679984939	0.23132722844821477	0.0	0.0	0.0	0.0	0.0	0.0	0.0	0.0	0.0	0.0	0.0	0.0	0.0	0.0	2349.9998931884766	0.0	0.0	0.0	0.0	24.0	97.91666221618652	0.0	0.0
chr1	23410515	23495351	-	LUZP1	merged: NM_033631, NM_001142546	8487	7.547959456648621	91.87	32.46	7.266561975290003	0.44235951191127093	0.2985284344778638	0.0	0.0	0.0	0.0	0.0	0.0	124.33000000000001	0.0	0.0	0.0	0.7389206144936861	0.0	0.0	0.0	1974.9999160766602	0.0	0.0	0.0	0.0	112.0	17.633927822113037	0.0	0.0
chr1	23518387	23521222	-	HTR1D	NM_000864	2835	0.45400928725765466	3.02	3.08	0.24726749062074216	0.5888734903786983	0.30972863548280527	0.0	0.0	0.0	0.0	0.0	0.0	6.1	0.0	0.0	0.0	0.49508196721311476	0.0	0.0	0.0	2354.2856941223145	0.0	0.0	0.0	0.0	29.0	81.18226531456257	0.0	0.0
chr1	23636275	23670853	-	HNRNPR	merged: NM_001102399, NM_001102398, NM_001102397, NM_005826	2741	115.4593715434659	0.74	0.0	15.127113383768577	0.3279659056463181	0.8917083107780347	0.0	0.0	0.0	0.0	0.0	0.0	0.74	0.0	0.0	0.0	1.0	0.0	0.0	0.0	0.0	0.0	0.0	0.0	0.0	114.0	0.0	0.0	0.0
chr1	23685940	23696357	-	ZNF436	merged: NM_001077195, NM_030634	4814	14.105215591457146	254.21	136.47	10.925390895545263	0.49532995028026394	0.34548312330627234	0.0	0.0	0.0	0.0	0.0	0.0	390.68	0.0	0.0	0.0	0.6506859834135353	0.0	0.0	0.0	75.0	0.0	0.0	0.0	0.0	33.0	2.272727272727273	0.0	0.0
chr1	23695463	23698330	+	C1orf213	merged: NR_033690, NR_033691	2867	2.4730980358781496	67.8	8.09	21.22759472063309	0.37248361448834405	0.6784737147224177	15.07	7.73	0.76	0.0	3.1	0.0	75.89	22.8	0.76	3.1	0.8933983397022005	0.6609649122807018	1.0	1.0	0.0	0.0	0.0	32.0	0.0	155.0	0.0	0.0	0.0
chr1	23707554	23751261	-	TCEA3	NM_003196	1586	2.7391535013266273	9.77	9.39	0.9507480635675769	0.6018343423200476	0.1912649710074625	0.0	0.0	0.0	0.0	0.0	0.0	19.16	0.0	0.0	0.0	0.5099164926931106	0.0	0.0	0.0	12600.0	0.0	0.0	0.0	0.0	139.0	90.64748201438849	0.0	0.0
chr1	23755055	23810750	-	ASAP3	merged: NM_001143778, NM_017707	4152	6.364287614004781	0.0	0.0	2.6195755187164234	0.16060186101237225	0.46911611132235737	0.0	0.0	0.0	0.0	0.0	0.0	0.0	0.0	0.0	0.0	0.0	0.0	0.0	0.0	199.99980926513672	0.0	0.0	0.0	0.0	209.0	0.9569368864360609	0.0	0.0
chr1	23832919	23857712	-	E2F2	NM_004091	5193	0.42281059298098234	29.36	0.0	1.4863422222184095	0.9731909262047962	0.5212401236915082	0.0	0.0	0.0	0.0	0.0	0.0	29.36	0.0	0.0	0.0	1.0	0.0	0.0	0.0	0.0	0.0	0.0	0.0	0.0	91.0	0.0	0.0	0.0
chr1	23884420	23886285	-	ID3	NM_002167	1239	27.748409877983633	467.25	204.23	7.654343095267182	0.6835440610807282	0.4023456822544369	3.1	11.32	0.0	1.36	0.54	1.52	671.48	14.42	1.36	2.06	0.6958509560969798	0.21497919556171985	0.0	0.2621359223300971	75.0	0.0	0.0	0.0	0.0	106.0	0.7075471698113207	0.0	0.0
chr1	23953823	23967056	+	MDS2	NR_027042	1027	0.004660422559657785	0.0	0.0	0.4452639683502664	0.3009171711600238	0.7206898569718125	0.0	0.0	0.0	0.0	0.0	0.0	0.0	0.0	0.0	0.0	0.0	0.0	0.0	0.0	3202.142906188965	0.0	0.0	0.0	0.0	36.0	88.94841406080458	0.0	0.0
chr1	24018268	24022915	+	RPL11	merged: NM_000975, NM_001199802	634	518.2311979458823	0.0	0.0	7.9134721260284016	0.3691025226775573	1.1471590490830466	0.0	0.0	0.0	0.0	0.0	0.0	0.0	0.0	0.0	0.0	0.0	0.0	0.0	0.0	0.0	0.0	0.0	0.0	0.0	90.0	0.0	0.0	0.0
chr1	24069855	24088549	+	TCEB3	NM_003198	4943	20.35682992361026	5.7	0.0	26.78244521103559	0.784413300102534	0.8805081097730931	33.35	13.71	2.55	0.76	1.52	0.0	5.7	47.06	3.3099999999999996	1.52	1.0	0.7086697832554186	0.770392749244713	1.0	0.0	0.0	0.0	14.0	0.0	156.0	0.0	0.0	0.0
chr1	24086871	24104787	-	NR_038280	NR_038280	1084	20.74757915711201	0.0	0.0	8.760203606825629	0.2524548552054132	0.38597615770875315	0.0	0.0	0.0	0.0	0.0	0.0	0.0	0.0	0.0	0.0	0.0	0.0	0.0	0.0	0.0	0.0	0.0	0.0	0.0	138.0	0.0	0.0	0.0
chr1	24104875	24114722	+	PITHD1	NM_020362	1622	59.133919342886855	0.0	0.0	10.044899646655905	0.2237155748137256	0.2963745496692212	0.0	0.0	0.0	0.0	0.0	0.0	0.0	0.0	0.0	0.0	0.0	0.0	0.0	0.0	0.0	0.0	0.0	0.0	0.0	153.0	0.0	0.0	0.0
chr1	24117645	24122029	+	LYPLA2	NM_007260	1624	12.571760024771434	0.0	0.0	5.2528374299026295	0.5460463274420656	0.5341634325433637	7.7	0.0	1.44	0.0	0.0	0.0	0.0	7.7	1.44	0.0	0.0	1.0	1.0	0.0	0.0	0.0	0.0	29.0	0.0	41.0	0.0	0.0	0.0
chr1	24122088	24127294	-	GALE	merged: NM_000403, NM_001127621, NM_001008216	1858	7.140408191748734	0.0	0.0	12.46009170449024	0.15327616208900088	0.7560135678335511	0.0	0.0	0.0	0.0	0.0	0.0	0.0	0.0	0.0	0.0	0.0	0.0	0.0	0.0	0.0	0.0	0.0	0.0	0.0	159.0	0.0	0.0	0.0
chr1	24128366	24151949	-	HMGCL	merged: NM_000191, NM_001166059	1608	11.866353373941372	2.32	0.0	13.8214315421513	0.2000479321382181	0.3080055276358912	0.0	0.0	0.0	0.0	0.0	0.0	2.32	0.0	0.0	0.0	1.0	0.0	0.0	0.0	0.0	0.0	0.0	0.0	0.0	104.0	0.0	0.0	0.0
chr1	24171571	24194859	-	FUCA1	NM_000147	2117	6.67560888846498	0.0	0.0	8.226434300504101	0.5561896028744261	0.8145992346286297	0.0	0.0	0.0	0.0	0.0	0.0	0.0	0.0	0.0	0.0	0.0	0.0	0.0	0.0	1635.0	0.0	0.0	0.0	0.0	144.0	11.354166666666666	0.0	0.0
chr1	24200459	24239817	-	CNR2	NM_001841	1775	0.09681237014519566	1.52	7.72	0.2381432289742203	0.3871350123350868	0.6642580749853766	0.0	0.0	0.0	0.0	0.0	0.0	9.24	0.0	0.0	0.0	0.1645021645021645	0.0	0.0	0.0	2862.5	0.0	0.0	0.0	0.0	32.0	89.453125	0.0	0.0
chr1	24255559	24255637	+	MIR378F	NR_039615	78	0.0	0.0	0.0	0.19982133005882854	0.2603440694305824	0.47773165055692773	0.0	0.0	0.0	0.0	0.0	0.0	0.0	0.0	0.0	0.0	0.0	0.0	0.0	0.0	1500.0	0.0	0.0	0.0	0.0	15.0	100.0	0.0	0.0
chr1	24286300	24289949	+	PNRC2	NM_017761	2414	30.799110012300467	0.0	0.0	23.70026962684051	0.508854317523411	0.8934314186249488	0.0	0.0	0.0	0.0	0.0	0.0	0.0	0.0	0.0	0.0	0.0	0.0	0.0	0.0	0.0	0.0	0.0	0.0	0.0	125.0	0.0	0.0	0.0
chr1	24292936	24306953	-	SRSF10	merged: NR_034035, NM_001191009, NM_001191007, NM_001191006, NM_006625, NM_001191005, NM_054016	4987	21.02320809917499	0.0	0.0	13.945521500543997	0.35219706362362335	0.7555827908718227	0.0	0.0	0.0	0.0	0.0	0.0	0.0	0.0	0.0	0.0	0.0	0.0	0.0	0.0	150.0	0.0	0.0	0.0	0.0	136.0	1.1029411764705883	0.0	0.0
chr1	24382530	24438665	-	MYOM3	NM_152372	5800	0.015732347583660794	1.54	1.54	0.650559855397008	0.7274982546209564	0.9399553304916287	0.0	0.0	0.0	0.0	0.0	0.0	3.08	0.0	0.0	0.0	0.5	0.0	0.0	0.0	5100.000022888184	0.0	0.0	0.0	0.0	62.0	82.25806488529328	0.0	0.0
chr1	24446260	24469775	-	IL22RA1	NM_021258	2962	0.01892150237048836	0.0	0.0	0.16058700497878456	0.5325219601989185	0.5126245844569378	0.0	0.0	0.0	0.0	0.0	0.0	0.0	0.0	0.0	0.0	0.0	0.0	0.0	0.0	1749.9999160766602	0.0	0.0	0.0	0.0	33.0	53.03030048717152	0.0	0.0
chr1	24480646	24513765	-	IFNLR1	merged: NM_170743, NM_173065, NM_173064	4563	0.1868781904202009	0.0	0.0	1.872298489866284	0.9647381966778291	0.9063547274768043	0.0	0.0	0.0	0.0	0.0	0.0	0.0	0.0	0.0	0.0	0.0	0.0	0.0	0.0	2899.9992485046387	0.0	0.0	0.0	0.0	118.0	24.57626481783592	0.0	0.0
chr1	24526729	24538180	+	LOC284632	NR_027087	1846	0.006356469115898534	0.0	0.0	0.27372784939565553	0.5105448634288045	0.23778888287414257	0.0	0.0	0.0	0.0	0.0	0.0	0.0	0.0	0.0	0.0	0.0	0.0	0.0	0.0	1725.0	0.0	0.0	0.0	0.0	21.0	82.14285714285714	0.0	0.0
chr1	24645811	24690970	+	GRHL3	merged: NM_198174, NM_198173, NM_001195010, NM_021180	3422	0.6737761697800293	1.5	18.67	0.5647917959197026	0.4170013233303701	0.42862307691987656	0.0	0.76	0.0	0.0	0.0	0.0	20.17	0.76	0.0	0.0	0.07436787307882994	0.0	0.0	0.0	300.0	0.0	0.0	0.0	0.0	48.0	6.25	0.0	0.0
chr1	24683488	24741587	-	STPG1	merged: NM_178122, NM_001199014, NM_001199013, NM_001199012	3047	1.4347563560739953	0.0	0.0	2.0520464443027646	0.7607456574270265	0.47126999613099996	0.0	0.0	0.0	0.0	0.0	0.0	0.0	0.0	0.0	0.0	0.0	0.0	0.0	0.0	5577.500152587891	0.0	0.0	0.0	0.0	76.0	73.38815990247224	0.0	0.0
chr1	24742244	24799473	+	NIPAL3	NM_020448	5426	12.657682071098085	1.21	1.72	2.6542477129732065	0.826113432435571	0.77669086199652	0.0	0.0	0.0	0.0	0.0	0.0	2.9299999999999997	0.0	0.0	0.0	0.41296928327645055	0.0	0.0	0.0	0.0	0.0	0.0	0.0	0.0	62.0	0.0	0.0	0.0
chr1	24822822	24828850	-	RCAN3AS	merged: NR_045409, NR_045408, NR_045407	429	0.002519270455025176	0.0	0.0	2.470850053878117	0.7432766830712947	0.17575700038523584	0.0	0.0	0.0	0.0	0.0	0.0	0.0	0.0	0.0	0.0	0.0	0.0	0.0	0.0	1375.0000114440918	0.0	0.0	0.0	0.0	110.0	12.500000104037198	0.0	0.0
chr1	24828840	24863510	+	RCAN3	merged: NM_001251979, NM_001251984, NM_001251981, NM_001251977, NM_001251983, NM_013441, NM_001251978, NM_001251982, NM_001251980, NM_001251985	3030	0.43982275238396357	0.0	0.0	2.4562512352436823	0.7590551115216331	0.18566487050499178	0.0	0.0	0.0	0.0	0.0	0.0	0.0	0.0	0.0	0.0	0.0	0.0	0.0	0.0	1575.0000114440918	0.0	0.0	0.0	0.0	108.0	14.583333439297146	0.0	0.0
chr1	24882566	24935818	+	NCMAP	NM_001010980	3990	0.013349968624991092	0.0	0.0	0.1341266462038712	0.6401533828422978	0.540194310007563	0.0	0.0	0.0	0.0	0.0	0.0	0.0	0.0	0.0	0.0	0.0	0.0	0.0	0.0	6899.99991607666	0.0	0.0	0.0	0.0	98.0	70.40816240894551	0.0	0.0
chr1	24969593	24999772	+	SRRM1	NM_005839	3934	47.428042929168015	0.0	0.0	13.878914390524388	0.4119296856141899	0.8688771318064232	0.0	0.0	0.0	0.0	0.0	0.0	0.0	0.0	0.0	0.0	0.0	0.0	0.0	0.0	150.0	0.0	0.0	0.0	0.0	122.0	1.2295081967213115	0.0	0.0
chr1	25071759	25170815	+	CLIC4	NM_013943	4434	69.64298286755421	162.56	1237.51	6.745566635273605	0.8819014473135528	0.7275822883594689	0.0	0.0	0.0	0.0	0.0	0.0	1400.07	0.0	0.0	0.0	0.11610848029027121	0.0	0.0	0.0	0.0	0.0	0.0	0.0	0.0	81.0	0.0	0.0	0.0
chr1	25226001	25291501	-	RUNX3	merged: NM_001031680, NM_004350	4767	0.24407864490847533	0.0	0.0	0.20073375622348072	0.1938492638184423	0.5944722071853564	0.0	0.0	0.0	0.0	0.0	0.0	0.0	0.0	0.0	0.0	0.0	0.0	0.0	0.0	5700.0	0.0	0.0	0.0	0.0	57.0	100.0	0.0	0.0
chr1	25548766	25559013	-	SYF2	merged: NM_207170, NM_015484	1777	35.99886473875863	0.0	0.0	13.037657466715073	0.4761704300191388	0.48979340548532635	0.0	0.0	0.0	0.0	0.0	0.0	0.0	0.0	0.0	0.0	0.0	0.0	0.0	0.0	0.0	0.0	0.0	0.0	0.0	71.0	0.0	0.0	0.0
chr1	25568739	25573985	-	C1orf63	NM_020317	1465	17.94911106585694	0.0	0.0	19.56424182247215	0.35332409422721894	0.7224129648187266	0.0	0.0	0.0	0.0	0.0	0.0	0.0	0.0	0.0	0.0	0.0	0.0	0.0	0.0	0.0	0.0	0.0	0.0	0.0	0.0	0.0	0.0	0.0
chr1	25598980	25656936	+	RHD	merged: NM_001127691, NM_016124	2833	0.1401165862439672	0.0	0.0	0.13868877702713214	0.0428271629366326	0.06547809818273491	0.0	0.0	0.0	0.0	0.0	0.0	0.0	0.0	0.0	0.0	0.0	0.0	0.0	0.0	2800.000213623047	0.0	0.0	0.0	0.0	29.0	96.551731504243	0.0	0.0
chr1	25664788	25688852	+	TMEM50A	NM_014313	2302	47.326482194266234	0.0	0.0	19.652747160443415	0.0428271629366326	0.6233342636211672	0.0	0.0	0.0	0.0	0.0	0.0	0.0	0.0	0.0	0.0	0.0	0.0	0.0	0.0	0.0	0.0	0.0	0.0	0.0	146.0	0.0	0.0	0.0
chr1	25688739	25747363	-	RHCE	merged: NM_138618, NM_138617, NM_138616, NM_020485	1618	2.0587151849993415	0.0	0.0	0.0	0.12960851941349338	0.37865294935936833	0.0	0.0	0.0	0.0	0.0	0.0	0.0	0.0	0.0	0.0	0.0	0.0	0.0	0.0	2799.9998931884766	0.0	0.0	0.0	0.0	35.0	79.99999694824218	0.0	0.0
chr1	25757387	25826698	+	TMEM57	NM_018202	3938	21.337464269219904	0.0	0.0	14.714696757345788	0.5082908022216133	0.5587177193618893	0.0	0.0	0.0	0.0	0.0	0.0	0.0	0.0	0.0	0.0	0.0	0.0	0.0	0.0	0.0	0.0	0.0	0.0	0.0	75.0	0.0	0.0	0.0
chr1	25870075	25895377	+	LDLRAP1	NM_015627	2935	2.2324191108382165	18.34	17.85	2.637824042009467	0.7951200908366921	0.6776121607989607	0.0	0.0	0.0	0.0	0.0	0.0	36.19	0.0	0.0	0.0	0.5067698259187621	0.0	0.0	0.0	6874.999809265137	0.0	0.0	0.0	0.0	199.0	34.54773773500069	0.0	0.0
chr1	25943958	26111258	+	MAN1C1	NM_020379	3201	11.133053139193201	0.0	0.65	6.144277792767815	0.6407168981440956	0.28474357170255116	0.0	0.0	0.0	0.0	0.0	0.0	0.65	0.0	0.0	0.0	0.0	0.0	0.0	0.0	299.9997138977051	0.0	0.0	0.0	0.0	121.0	2.47933647849343	0.0	0.0
chr1	26126666	26144713	+	SEPN1	merged: NM_206926, NM_020451	4332	102.88578462870815	2.78	0.0	4.817610149363538	0.2806306202953031	0.16111058368646616	0.0	0.0	0.0	0.0	0.0	0.0	2.78	0.0	0.0	0.0	1.0	0.0	0.0	0.0	0.0	0.0	0.0	0.0	0.0	56.0	0.0	0.0	0.0
chr1	26146396	26159433	+	MTFR1L	merged: NM_001099625, NM_001099627, NM_019557, NM_001099626	2403	35.600675268724004	0.0	0.0	26.242288921561496	0.24907376339462645	0.8365688596767842	0.0	0.0	0.0	0.0	0.0	0.0	0.0	0.0	0.0	0.0	0.0	0.0	0.0	0.0	0.0	0.0	0.0	0.0	0.0	75.0	0.0	0.0	0.0
chr1	26146444	26150097	-	LOC646471	NR_024498	3653	4.007895455758103	0.0	0.0	0.5556675342731807	0.9647381966778291	1.0618652106607998	0.0	0.0	0.0	0.0	0.0	0.0	0.0	0.0	0.0	0.0	0.0	0.0	0.0	0.0	1400.0001068115234	0.0	0.0	0.0	0.0	15.0	93.33334045410156	0.0	0.0
chr1	26160496	26185848	-	AUNIP	NM_024037	2061	0.7247813799726984	0.0	0.0	2.6715838101015983	0.8306215548499534	0.8154607885520868	0.0	0.0	0.0	0.0	0.0	0.0	0.0	0.0	0.0	0.0	0.0	0.0	0.0	0.0	75.0	0.0	0.0	0.0	0.0	133.0	0.5639097744360902	0.0	0.0
chr1	26187974	26197744	-	PAQR7	NM_178422	3023	7.624895378788194	0.0	0.0	0.19252192074161106	0.6722737550447723	0.5884413297211571	0.0	0.0	0.0	0.0	0.0	0.0	0.0	0.0	0.0	0.0	0.0	0.0	0.0	0.0	1145.4545974731445	0.0	0.0	0.0	0.0	12.0	95.45454978942871	0.0	0.0
chr1	26210676	26233368	-	STMN1	merged: NM_001145454, NM_005563, NM_203399, NM_203401	3602	102.12307528505625	0.06	0.0	7.4116377354697	1.4082247391926956	0.7228437417804552	0.0	0.0	0.0	0.0	0.0	0.0	0.06	0.0	0.0	0.0	1.0	0.0	0.0	0.0	2450.0001068115234	0.0	0.0	0.0	0.0	77.0	31.81818320534446	0.0	0.0
chr1	26232852	26232945	-	MIR3917	NR_037481	93	17.181871470610496	0.0	0.0	11.434524695421183	0.5499909345546502	0.4652391186668007	0.0	0.0	0.0	0.0	0.0	0.0	0.0	0.0	0.0	0.0	0.0	0.0	0.0	0.0	300.0	0.0	0.0	0.0	0.0	158.0	1.8987341772151898	0.0	0.0
chr1	26286257	26324648	-	PAFAH2	NM_000437	3581	3.8920892368204427	59.46	16.75	7.978254383718707	0.6570588418962318	0.5613023811322605	0.0	0.0	0.0	0.0	0.0	0.0	76.21000000000001	0.0	0.0	0.0	0.7802125705288019	0.0	0.0	0.0	249.99990463256836	0.0	0.0	0.0	0.0	113.0	2.2123885365714013	0.0	0.0
chr1	26348270	26362954	+	EXTL1	NM_004455	4014	4.737673687152953	112.4	45.88	10.371548213601388	0.5697139701175732	1.0269722767607896	16.76	7.15	0.76	1.54	1.52	2.32	158.28	23.910000000000004	2.3	3.84	0.7101339398534243	0.7009619406106231	0.3304347826086957	0.39583333333333337	300.0	0.0	0.0	0.0	0.0	21.0	14.285714285714286	0.0	0.0
chr1	26364513	26372604	-	SLC30A2	merged: NM_001004434, NM_032513	2473	0.019822282392862437	0.0	0.0	0.6660711001960952	2.080498494237468	0.9804483648941096	0.0	0.0	0.0	0.0	0.0	0.0	0.0	0.0	0.0	0.0	0.0	0.0	0.0	0.0	0.0	0.0	0.0	0.0	0.0	122.0	0.0	0.0	0.0
chr1	26377795	26394125	-	TRIM63	NM_032588	1770	0.07737210261158556	5.64	0.0	0.1304769415452625	0.4947664349784661	0.8895544259693922	0.0	0.0	0.0	0.0	0.0	0.0	5.64	0.0	0.0	0.0	1.0	0.0	0.0	0.0	1500.0	0.0	0.0	0.0	0.0	15.0	100.0	0.0	0.0
chr1	26437655	26452039	+	PDIK1L	merged: NM_001243532, NM_152835, NM_001243533	4600	5.024593305600421	107.59	12.56	34.135687671967545	0.35445112483081453	0.9662327251570685	59.51	26.77	1.52	0.59	1.46	4.25	120.15	86.28	2.11	5.71	0.8954640033291719	0.6897311080203987	0.7203791469194313	0.25569176882662	0.0	0.0	0.0	0.0	73.0	162.0	0.0	0.0	0.0
chr1	26485510	26489119	+	FAM110D	NM_024869	1524	0.698425934736482	8.03	4.68	1.0876119882654047	0.8920447227459133	1.2970694317645712	0.0	0.0	0.0	0.0	0.0	0.0	12.709999999999999	0.0	0.0	0.0	0.6317859952793077	0.0	0.0	0.0	1100.0001068115234	0.0	0.0	0.0	0.0	18.0	61.11111704508463	0.0	0.0
chr1	26496387	26497364	+	ZNF593	NM_015871	649	9.98549749416427	148.06	25.92	9.805843991517033	0.3042982629708106	0.8624154773804954	7.71	2.9	0.49	0.0	2.05	0.0	173.98000000000002	10.61	0.49	2.05	0.8510173583170478	0.7266729500471254	1.0	1.0	0.0	0.0	0.0	16.0	0.0	95.0	0.0	0.0	0.0
chr1	26503980	26516375	+	CNKSR1	merged: NM_006314, NR_023345	2536	1.950458156067949	0.0	0.0	0.0	0.2992266252546304	1.1635285736287302	0.0	0.0	0.0	0.0	0.0	0.0	0.0	0.0	0.0	0.0	0.0	0.0	0.0	0.0	5550.0	0.0	0.0	0.0	0.0	55.0	100.9090909090909	0.0	0.0
chr1	26517118	26529033	+	CATSPER4	NM_198137	1419	0.007017967696141563	0.0	0.0	0.4051172171055702	0.2524548552054132	0.9390937765681718	0.0	0.0	0.0	0.0	0.0	0.0	0.0	0.0	0.0	0.0	0.0	0.0	0.0	0.0	3650.0001068115234	0.0	0.0	0.0	0.0	45.0	81.11111348470052	0.0	0.0
chr1	26560692	26605299	+	CEP85	NM_022778	3935	3.4800345083900264	0.0	0.0	10.701846485205479	0.5668963936085842	1.2949155469559286	19.24	7.49	1.32	0.51	2.3	1.76	0.0	26.729999999999997	1.83	4.06	0.0	0.7197904975682754	0.7213114754098361	0.5665024630541872	0.0	0.0	0.0	15.0	0.0	61.0	0.0	0.0	0.0
chr1	26606212	26608013	+	SH3BGRL3	NM_031286	1115	131.81078950165622	4208.41	1929.48	11.254776740984703	1.4679573611832621	0.34505234634454385	0.0	0.0	0.0	0.0	0.0	0.0	6137.889999999999	0.0	0.0	0.0	0.6856444152632257	0.0	0.0	0.0	1024.9997863769531	0.0	0.0	0.0	0.0	51.0	20.09803502699908	0.0	0.0
chr1	26608772	26644756	-	UBXN11	merged: NM_183008, NM_001077262, NM_145345	2072	7.944352980232434	301.24	217.1	0.5839527453773985	0.336418635173285	0.7947834943891179	0.0	0.0	0.0	0.0	0.0	0.0	518.34	0.0	0.0	0.0	0.5811629432418876	0.0	0.0	0.0	2550.0	0.0	0.0	0.0	0.0	27.0	94.44444444444444	0.0	0.0
chr1	26644410	26647014	+	CD52	NM_001803	505	3.165867764075266	33.02	38.59	0.6587716908788775	0.24456564098024405	0.9076470583619899	1.93	0.0	0.09	0.0	1.91	0.0	71.61000000000001	1.93	0.09	1.91	0.4611087836894288	1.0	1.0	1.0	2000.0	0.0	0.0	0.0	0.0	20.0	100.0	0.0	0.0
chr1	26648349	26680621	-	AIM1L	NM_001039775	5245	0.006373037204332175	0.39	0.0	0.13868877702713214	0.16060186101237225	1.1221739853027923	0.0	0.0	0.0	0.0	0.76	0.74	0.39	0.0	0.0	1.5	1.0	0.0	0.0	0.5066666666666667	2750.0001068115234	300.0	0.0	3.0	0.0	30.0	91.66667022705079	100.0	0.0
chr1	26688124	26699266	-	ZNF683	merged: NM_001114759, NM_173574	1653	0.007098633991499512	0.0	0.0	0.22354441033978537	0.45193927204183354	1.0515265635793152	0.0	0.0	0.0	0.0	0.0	0.0	0.0	0.0	0.0	0.0	0.0	0.0	0.0	0.0	1700.0001068115234	0.0	0.0	0.0	0.0	18.0	94.44445037841797	0.0	0.0
chr1	26737268	26756219	+	LIN28A	NM_024674	4014	0.08454430640623353	0.0	2.07	0.2992757820059167	0.6339547145225221	0.45705435639395886	0.0	0.0	0.0	0.0	0.0	0.0	2.07	0.0	0.0	0.0	0.0	0.0	0.0	0.0	1050.0	0.0	0.0	0.0	0.0	24.0	43.75	0.0	0.0
chr1	26758772	26797795	+	DHDDS	merged: NM_001243565, NM_001243564, NM_205861, NM_024887	3328	15.29984016464611	61.63	193.13	8.425343204398278	0.5623882711942019	0.9795868109706527	0.0	0.0	0.0	0.0	0.0	0.0	254.76	0.0	0.0	0.0	0.2419139582352018	0.0	0.0	0.0	0.0	0.0	0.0	0.0	0.0	93.0	0.0	0.0	0.0
chr1	26798901	26803133	+	HMGN2	NM_005517	1969	123.90265094713715	0.03	3.09	20.566085751260253	0.4170013233303701	0.5746564669458446	0.0	0.0	0.0	0.0	0.0	0.0	3.1199999999999997	0.0	0.0	0.0	0.009615384615384616	0.0	0.0	0.0	0.0	0.0	0.0	0.0	0.0	175.0	0.0	0.0	0.0
chr1	26856248	26901520	+	RPS6KA1	merged: NM_002953, NM_001006665	3383	1.6023246268295448	22.53	42.49	4.2756290075601395	0.6688926632339856	0.5974876459174561	0.0	0.0	0.0	0.0	0.0	0.0	65.02000000000001	0.0	0.0	0.0	0.3465087665333743	0.0	0.0	0.0	1200.0	0.0	0.0	0.0	0.0	161.0	7.453416149068323	0.0	0.0
chr1	26881032	26881084	+	MIR1976	NR_031740	52	0.0	0.0	0.0	1.6670026028195422	0.8633054423542257	0.9757098183150958	0.0	0.0	0.0	0.0	0.0	0.0	0.0	0.0	0.0	0.0	0.0	0.0	0.0	0.0	3900.0	0.0	0.0	0.0	0.0	39.0	100.0	0.0	0.0
chr1	27022521	27108601	+	ARID1A	merged: NM_006015, NM_139135	8585	37.25648252716701	0.0	1.77	12.363374531037108	0.15891131510697887	0.06590887514446343	0.0	0.0	0.0	0.0	0.0	0.0	1.77	0.0	0.0	0.0	0.0	0.0	0.0	0.0	0.0	0.0	0.0	0.0	0.0	44.0	0.0	0.0	0.0
chr1	27114453	27124894	+	PIGV	merged: NM_017837, NM_001202554	2955	5.051260028804505	0.0	20.32	35.62476717267991	0.867813564768608	1.0377417008040026	30.35	29.36	0.0	2.95	1.52	6.25	20.32	59.71	2.95	7.77	0.0	0.5082900686652152	0.0	0.19562419562419564	300.0	0.0	300.0	0.0	106.0	124.0	2.4193548387096775	0.0	2.830188679245283
chr1	27153200	27182211	+	ZDHHC18	NM_032283	3139	5.907943861355733	0.0	1.98	1.5410877920975405	0.14425991726023613	0.3075747506741627	0.0	0.0	0.0	0.0	0.0	0.0	1.98	0.0	0.0	0.0	0.0	0.0	0.0	0.0	0.0	0.0	0.0	0.0	0.0	67.0	0.0	0.0	0.0
chr1	27189632	27190947	+	SFN	NM_006142	1315	0.09915347667423124	0.0	0.0	0.4489136730088751	0.5550625722708304	0.754290459986637	0.0	0.0	0.0	0.0	0.0	0.0	0.0	0.0	0.0	0.0	0.0	0.0	0.0	0.0	5405.000106811523	0.0	0.0	0.0	0.0	57.0	94.82456327739514	0.0	0.0
chr1	27205872	27216869	-	GPN2	NM_018066	1510	10.780881135633795	0.0	0.0	15.06598083073688	0.7128468567742137	0.8762003401558079	0.0	0.0	0.0	0.0	0.0	0.0	0.0	0.0	0.0	0.0	0.0	0.0	0.0	0.0	300.0	0.0	0.0	0.0	0.0	123.0	2.4390243902439024	0.0	0.0
chr1	27216978	27226962	-	GPATCH3	NM_022078	2129	8.802380753468581	0.0	0.0	8.17168873062497	0.18483301898967755	0.8757695631940794	0.0	0.0	0.0	0.0	0.0	0.0	0.0	0.0	0.0	0.0	0.0	0.0	0.0	0.0	0.0	0.0	0.0	0.0	0.0	71.0	0.0	0.0	0.0
chr1	27237974	27240567	-	NR0B2	NM_021969	1271	0.018646480652926872	0.0	0.0	0.364970465860874	0.23216830434069252	1.0054334286743636	0.0	0.0	0.0	0.0	0.0	0.0	0.0	0.0	0.0	0.0	0.0	0.0	0.0	0.0	4020.000011444092	0.0	0.0	0.0	0.0	45.0	89.33333358764648	0.0	0.0
chr1	27248212	27273362	+	NUDC	NM_006600	1813	95.13623975707561	223.38	1137.84	14.378011502589134	0.5544990569690327	0.8637078082656809	10.97	37.09	1.31	0.0	0.0	3.53	1361.2199999999998	48.06	1.31	3.53	0.16410279014413542	0.22825634623387434	1.0	0.0	99.99990463256836	0.0	0.0	0.0	0.0	109.0	0.917430317729985	0.0	0.0
chr1	27276046	27286901	-	C1orf172	NM_152365	1803	0.06358208669798804	0.0	0.0	0.9927196671415773	1.1259035729919993	1.136820402001562	0.0	0.0	0.0	0.0	0.0	0.0	0.0	0.0	0.0	0.0	0.0	0.0	0.0	0.0	2450.000213623047	0.0	0.0	0.0	0.0	68.0	36.02941490622128	0.0	0.0
chr1	27320194	27327377	+	TRNP1	NM_001013642	1949	14.325133994394776	0.0	0.0	4.441690569526837	0.9743179568083917	0.4044995670630795	0.0	0.0	0.0	0.0	0.0	0.0	0.0	0.0	0.0	0.0	0.0	0.0	0.0	0.0	0.0	0.0	0.0	0.0	0.0	73.0	0.0	0.0	0.0
chr1	27331510	27339333	-	FAM46B	NM_052943	2374	0.7233295736152915	0.0	0.0	0.9297622617805766	0.6677656326303899	0.74179792809651	0.0	0.0	0.0	0.0	0.0	0.0	0.0	0.0	0.0	0.0	0.0	0.0	0.0	0.0	2250.0	0.0	0.0	0.0	0.0	83.0	27.10843373493976	0.0	0.0
chr1	27425299	27481621	-	SLC9A1	merged: NR_046474, NM_003047	4742	5.813542659368679	71.36	94.4	6.979147733424564	0.35839573194339913	0.337729137995159	0.0	0.0	0.0	0.0	0.0	0.0	165.76	0.0	0.0	0.0	0.43050193050193053	0.0	0.0	0.0	4710.000005722046	0.0	0.0	0.0	0.0	114.0	41.3157895238776	0.0	0.0
chr1	27561006	27635124	+	WDTC1	merged: NM_015023, NM_001276252	4819	25.98419214269213	0.0	0.0	5.622370026586765	0.4029134407854251	0.4325000695754332	0.0	0.0	0.0	0.0	0.0	0.0	0.0	0.0	0.0	0.0	0.0	0.0	0.0	0.0	99.99990463256836	0.0	0.0	0.0	0.0	117.0	0.8547000395946014	0.0	0.0
chr1	27648635	27662891	+	TMEM222	merged: NM_032125, NR_037577, NR_037576, NR_037580	1855	31.622027970878058	0.0	0.0	12.13435556370941	0.3826268899207044	0.5014243834519964	0.0	0.0	0.0	0.0	0.0	0.0	0.0	0.0	0.0	0.0	0.0	0.0	0.0	0.0	99.99990463256836	0.0	0.0	0.0	0.0	132.0	0.7575750350952148	0.0	0.0
chr1	27650364	27653016	+	LOC644961	NR_033926	2652	0.4126231572476897	0.0	0.0	0.9872451101536643	1.4256937135484273	0.7228437417804552	0.0	0.0	0.0	0.0	0.0	0.0	0.0	0.0	0.0	0.0	0.0	0.0	0.0	0.0	3710.92440032959	0.0	0.0	0.0	0.0	39.0	95.15190770075871	0.0	0.0
chr1	27668482	27680423	+	SYTL1	merged: NM_001193308, NM_032872	1966	0.7601180087899247	0.0	0.0	0.8412569238093147	0.44123248130767534	1.1187277696089644	0.0	0.0	0.0	0.0	0.0	0.0	0.0	0.0	0.0	0.0	0.0	0.0	0.0	0.0	3250.000556945801	0.0	0.0	0.0	0.0	54.0	60.18519549899631	0.0	0.0
chr1	27681669	27693337	-	MAP3K6	NM_004672	4328	3.154383517734523	0.0	0.0	5.552113211908547	0.820478279417593	0.6168726091952395	0.0	0.0	0.0	0.0	0.0	0.0	0.0	0.0	0.0	0.0	0.0	0.0	0.0	0.0	1899.9999046325684	0.0	0.0	0.0	0.0	132.0	14.393938671458852	0.0	0.0
chr1	27695600	27701315	-	FCN3	merged: NM_003665, NM_173452	1032	0.12679264311488317	0.0	0.74	0.0	0.4998380726946463	0.6616734132150054	0.0	0.0	0.0	0.0	0.0	0.0	0.74	0.0	0.0	0.0	0.0	0.0	0.0	0.0	1162.5	0.0	0.0	0.0	0.0	12.0	96.875	0.0	0.0
chr1	27705595	27709805	-	CD164L2	NM_207397	1539	0.09174430934286686	0.0	0.0	0.2135077225286113	0.6846710916843238	0.3411753536889872	0.0	0.0	0.0	0.0	0.0	0.0	0.0	0.0	0.0	0.0	0.0	0.0	0.0	0.0	1650.0	0.0	0.0	0.0	0.0	43.0	38.372093023255815	0.0	0.0
chr1	27719147	27722317	+	GPR3	NM_005281	2114	3.1375328435821457	0.0	0.0	9.869713823042686	0.6300101074099375	0.629795918047095	0.0	0.0	0.0	0.0	0.0	0.0	0.0	0.0	0.0	0.0	0.0	0.0	0.0	0.0	600.0	0.0	0.0	0.0	0.0	107.0	5.607476635514018	0.0	0.0
chr1	27730733	27816678	-	WASF2	merged: NM_006990, NM_001201404	5671	32.09525768080459	0.0	0.21	18.670064181113013	0.4508122414382379	0.5380404251989204	18.5	34.71	0.0	0.0	0.0	3.44	0.21	53.21	0.0	3.44	0.0	0.34767900770531857	0.0	0.0	0.0	0.0	0.0	53.0	29.0	86.0	0.0	0.0	0.0
chr1	27860755	27930143	-	AHDC1	NM_001029882	6496	34.767223715710614	0.0	0.0	16.991200038152993	0.26597922244856037	0.5139169153421234	0.0	0.0	0.0	0.0	0.0	0.0	0.0	0.0	0.0	0.0	0.0	0.0	0.0	0.0	300.0	0.0	0.0	0.0	0.0	141.0	2.127659574468085	0.0	0.0
chr1	27938800	27961727	-	FGR	merged: NM_001042729, NM_001042747, NM_005248	2773	4.392359459479048	0.0	0.0	1.9115328149463278	0.18877762610226212	0.67201206029649	0.0	0.0	0.0	0.0	0.0	0.0	0.0	0.0	0.0	0.0	0.0	0.0	0.0	0.0	5100.0	0.0	0.0	0.0	0.0	51.0	100.0	0.0	0.0
chr1	27992571	27998724	-	IFI6	merged: NM_022873, NM_022872, NM_002038	860	65.51126772694938	0.0	0.14	11.3159092940164	0.40347695608722295	0.74179792809651	0.0	0.0	0.0	0.0	0.0	0.0	0.14	0.0	0.0	0.0	0.0	0.0	0.0	0.0	0.0	0.0	0.0	0.0	0.0	30.0	0.0	0.0	0.0
chr1	28052489	28089423	+	FAM76A	merged: NM_001143915, NM_001143914, NM_001143913, NM_152660, NM_001143912	3459	4.287158586439274	0.0	0.0	17.882640401018175	0.5330854755007164	0.7560135678335511	0.0	0.0	0.0	0.0	0.0	0.0	0.0	0.0	0.0	0.0	0.0	0.0	0.0	0.0	0.0	0.0	0.0	0.0	0.0	92.0	0.0	0.0	0.0
chr1	28099693	28150963	+	STX12	NM_177424	3079	70.22197622887421	0.0	0.0	15.444637689067537	0.6356452604279155	0.4673930034754433	0.0	0.0	0.0	0.0	0.0	0.0	0.0	0.0	0.0	0.0	0.0	0.0	0.0	0.0	0.0	0.0	0.0	0.0	0.0	108.0	0.0	0.0	0.0
chr1	28157251	28178183	+	PPP1R8	merged: NM_014110, NM_002713, NM_138558	2852	16.865032703687312	0.0	0.0	13.811394854340127	0.67283727034657	1.0291261615694323	0.0	0.0	0.0	0.0	0.0	0.0	0.0	0.0	0.0	0.0	0.0	0.0	0.0	0.0	0.0	0.0	0.0	0.0	0.0	106.0	0.0	0.0	0.0
chr1	28160911	28161077	+	SCARNA1	NR_002997	166	0.03534349996370088	0.0	0.0	0.08759291180660977	0.5246327459737494	0.09304782373336014	0.0	0.0	0.0	0.0	0.0	0.0	0.0	0.0	0.0	0.0	0.0	0.0	0.0	0.0	1440.0	0.0	0.0	0.0	0.0	15.0	96.0	0.0	0.0
chr1	28199054	28213193	+	THEMIS2	merged: NM_001105556, NM_001039477, NM_004848	2720	3.0424386441179467	26.44	55.68	2.280152985465811	0.7815957235935449	0.6134263935014113	0.0	0.0	0.0	0.0	0.0	0.0	82.12	0.0	0.0	0.0	0.3219678519240136	0.0	0.0	0.0	1199.9999046325684	0.0	0.0	0.0	0.0	42.0	28.571426300775435	0.0	0.0
chr1	28218048	28241236	-	RPA2	NM_002946	1720	50.83814983042192	0.36	1.06	5.655217368514243	0.6114141024506101	0.9696789408508967	0.0	0.0	0.0	0.0	0.0	0.0	1.42	0.0	0.0	0.0	0.2535211267605634	0.0	0.0	0.0	120.0	0.0	0.0	0.0	0.0	115.0	1.0434782608695652	0.0	0.0
chr1	28261503	28285663	+	SMPDL3B	merged: NM_001009568, NM_014474	2271	0.18498880767345935	0.0	0.0	0.2390556551388725	1.2572026383108859	0.8930006416632202	0.0	0.0	0.0	0.0	0.0	0.0	0.0	0.0	0.0	0.0	0.0	0.0	0.0	0.0	2120.0001068115234	0.0	0.0	0.0	0.0	27.0	78.51852247450087	0.0	0.0
chr1	28286503	28294604	+	XKR8	NM_018053	2158	1.6900846718472147	0.0	0.0	10.433593192797735	0.47729746062273437	0.34548312330627234	0.0	0.0	0.0	0.0	0.0	0.0	0.0	0.0	0.0	0.0	0.0	0.0	0.0	0.0	3475.000534057617	0.0	0.0	0.0	0.0	45.0	77.22223409016927	0.0	0.0
chr1	28296854	28415148	-	EYA3	NM_001990	6026	4.739020693651982	9.88	74.98	8.761116032990282	0.3837539205243	1.1454359412361323	0.0	0.0	0.0	0.0	0.0	0.0	84.86	0.0	0.0	0.0	0.11642705632806977	0.0	0.0	0.0	460.0002136230469	0.0	0.0	0.0	0.0	106.0	4.339624656821197	0.0	0.0
chr1	28473676	28520447	-	PTAFR	merged: NM_000952, NM_001164723, NM_001164722, NM_001164721	4533	0.9102441891245916	0.0	0.0	0.6423480199151382	0.33416457396609384	0.6883815848421736	0.0	0.0	0.0	0.0	0.0	0.0	0.0	0.0	0.0	0.0	0.0	0.0	0.0	0.0	2850.0	0.0	0.0	0.0	0.0	30.0	95.0	0.0	0.0
chr1	28526789	28559542	-	DNAJC8	NM_014280	1764	66.09339365842193	0.0	0.0	7.372403410389655	0.4029134407854251	0.2563122922284689	0.0	0.0	0.0	0.0	0.0	0.0	0.0	0.0	0.0	0.0	0.0	0.0	0.0	0.0	219.99990463256836	0.0	0.0	0.0	0.0	85.0	2.588234172147863	0.0	0.0
chr1	28562601	28564616	+	ATPIF1	merged: NM_016311, NM_178191, NM_178190	1925	55.10596460889964	58.3	884.93	16.10888393693433	0.44123248130767534	0.5074552609161956	0.41	1.28	0.0	0.0	0.0	0.0	943.2299999999999	1.69	0.0	0.0	0.06180889072654602	0.24260355029585798	0.0	0.0	99.99990463256836	0.0	0.0	0.0	0.0	97.0	1.030926851882148	0.0	0.0
chr1	28585962	28609002	+	SESN2	NM_031459	3528	8.058379417874681	0.0	0.0	10.626115113539347	0.528577353086334	0.6853661461100741	0.0	0.0	0.0	0.0	0.0	0.0	0.0	0.0	0.0	0.0	0.0	0.0	0.0	0.0	0.0	0.0	0.0	0.0	0.0	127.0	0.0	0.0	0.0
chr1	28655512	28662478	+	MED18	merged: NM_017638, NM_001127350	1869	1.5606811147061521	0.0	0.0	5.618720321928156	0.3257118444391269	0.8990315191274195	0.0	2.36	0.0	0.0	0.0	1.16	0.0	2.36	0.0	1.16	0.0	0.0	0.0	0.0	450.0	0.0	0.0	0.0	0.0	86.0	5.232558139534884	0.0	0.0
chr1	28696092	28826881	+	PHACTR4	merged: NM_001048183, NM_023923	6492	13.033321631488946	0.0	0.0	16.488453221429637	0.9033150287818692	0.5548407267063328	0.0	0.0	0.0	0.0	0.0	0.0	0.0	0.0	0.0	0.0	0.0	0.0	0.0	0.0	75.0	0.0	0.0	0.0	0.0	14.0	5.357142857142857	0.0	0.0
chr1	28832454	28865708	+	RCC1	merged: NM_001048199, NR_030726, NR_030725, NM_001048195, NM_001048194, NM_001269	3027	8.142885087663062	0.0	0.0	10.16351504806069	0.27330492137193174	0.45963901816433	0.0	0.0	0.0	0.0	0.0	0.0	0.0	0.0	0.0	0.0	0.0	0.0	0.0	0.0	0.0	0.0	0.0	0.0	0.0	76.0	0.0	0.0	0.0
chr1	28832454	28837404	+	SNHG3	merged: NR_002909, NR_036473	2346	7.364938292549223	0.0	0.0	10.16351504806069	0.27330492137193174	0.45963901816433	0.0	0.0	0.0	0.0	0.0	0.0	0.0	0.0	0.0	0.0	0.0	0.0	0.0	0.0	0.0	0.0	0.0	0.0	0.0	76.0	0.0	0.0	0.0
chr1	28879528	28905057	+	TRNAU1AP	merged: NR_003109, NM_017846	2015	6.519274046229885	0.0	0.0	7.847777442173443	0.214135814683163	1.1747287746336719	0.0	0.0	0.0	0.0	0.0	0.0	0.0	0.0	0.0	0.0	0.0	0.0	0.0	0.0	0.0	0.0	0.0	0.0	0.0	127.0	0.0	0.0	0.0
chr1	28905049	28908366	-	SNHG12	NR_024127	739	8.166340826934416	0.0	0.0	16.912731387992903	0.9923504464659213	0.7211206339335411	0.0	0.0	0.0	0.0	0.0	0.0	0.0	0.0	0.0	0.0	0.0	0.0	0.0	0.0	0.0	0.0	0.0	0.0	0.0	149.0	0.0	0.0	0.0
chr1	28905254	28905334	-	SNORD99	NR_003077	80	0.8327695917433982	0.0	0.0	0.44070183752700537	0.5212516541629626	0.6431500038606791	0.0	0.0	0.0	0.0	0.0	0.0	0.0	0.0	0.0	0.0	0.0	0.0	0.0	0.0	1740.0	0.0	0.0	0.0	0.0	18.0	96.66666666666667	0.0	0.0
chr1	28906275	28906405	-	SNORA61	NR_002987	130	7.287457655673398	0.0	0.0	0.295626077347308	0.9957315382767081	0.38769926555566725	0.0	0.0	0.0	0.0	0.0	0.0	0.0	0.0	0.0	0.0	0.0	0.0	0.0	0.0	2814.9998931884766	0.0	0.0	0.0	0.0	30.0	93.83332977294921	0.0	0.0
chr1	28906892	28907024	-	SNORA44	NR_002976	132	1.0532799850625794	0.0	0.0	1.2326877484451022	0.7601821421252287	0.7125050946989707	0.0	0.0	0.0	0.0	0.0	0.0	0.0	0.0	0.0	0.0	0.0	0.0	0.0	0.0	1627.14302444458	0.0	0.0	0.0	0.0	21.0	77.48300116402763	0.0	0.0
chr1	28907431	28907565	-	SNORA16A	NR_003035	134	1.6194222323312928	0.0	0.0	3.892410018406222	0.8503445904128762	0.3506524468470146	0.0	0.0	0.0	0.0	0.0	0.0	0.0	0.0	0.0	0.0	0.0	0.0	0.0	0.0	99.99990463256836	0.0	0.0	0.0	0.0	57.0	1.754384291799445	0.0	0.0
chr1	28918711	28921088	+	RAB42	merged: NM_152304, NM_001193532	1333	0.24925631103235266	0.0	0.0	0.8029350248939229	0.20117496274181368	0.18695720139017732	0.0	0.0	0.0	0.0	0.0	0.0	0.0	0.0	0.0	0.0	0.0	0.0	0.0	0.0	750.0	0.0	0.0	0.0	0.0	12.0	62.5	0.0	0.0
chr1	28929608	28969604	-	TAF12	merged: NM_001135218, NM_005644	1450	10.416730731561149	0.0	0.0	10.29672926809991	0.503219164505433	0.45188503285321663	0.0	0.0	0.0	0.0	0.0	0.0	0.0	0.0	0.0	0.0	0.0	0.0	0.0	0.0	249.99990463256836	0.0	0.0	0.0	0.0	135.0	1.8518511454264324	0.0	0.0
chr1	28975111	28975246	+	RNU11	NR_004407	135	0.7502467391904817	0.0	0.0	4.469975780631055	0.24738321748923306	0.10898657131731534	0.0	0.0	0.0	0.0	0.0	0.0	0.0	0.0	0.0	0.0	0.0	0.0	0.0	0.0	99.99990463256836	0.0	0.0	0.0	0.0	68.0	1.4705868328318876	0.0	0.0
chr1	28995239	29042115	+	GMEB1	merged: NM_006582, NM_024482	2694	5.869800567668401	0.0	0.0	4.441690569526837	0.30598880887620394	0.40493034402480804	0.0	0.0	0.0	0.0	0.0	0.0	0.0	0.0	0.0	0.0	0.0	0.0	0.0	0.0	0.0	0.0	0.0	0.0	0.0	94.0	0.0	0.0	0.0
chr1	29063132	29096287	+	YTHDF2	merged: NM_001173128, NM_016258, NM_001172828	3063	32.14050719790873	0.0	0.0	8.866045041925283	1.376667882292019	0.9571864089607696	0.0	0.0	0.0	0.0	0.0	0.0	0.0	0.0	0.0	0.0	0.0	0.0	0.0	0.0	0.0	0.0	0.0	0.0	0.0	142.0	0.0	0.0	0.0
chr1	29138653	29190208	+	OPRD1	NM_000911	1774	0.5603139078978051	0.0	0.0	1.080312578948187	1.0086923902180573	0.6061031851520264	0.0	0.0	0.0	0.0	0.0	0.0	0.0	0.0	0.0	0.0	0.0	0.0	0.0	0.0	699.9999046325684	0.0	0.0	0.0	0.0	9.0	77.77776718139648	0.0	0.0
chr1	29213602	29446558	+	EPB41	merged: NM_203343, NM_203342, NM_001166007, NM_004437, NM_001166005, NM_001166006	6292	11.693909518833168	665.92	20.78	1.0228297305750995	1.3941368566477508	0.5656101507495457	0.0	0.0	0.0	0.0	0.0	0.0	686.6999999999999	0.0	0.0	0.0	0.9697393330420854	0.0	0.0	0.0	2100.0	0.0	0.0	0.0	0.0	79.0	26.582278481012658	0.0	0.0
chr1	29445936	29450421	-	TMEM200B	merged: NM_001171868, NM_001003682	2616	2.0434948383969878	0.0	0.0	1.2846960398302765	0.6362087757297132	0.5371788712754634	0.0	0.0	0.0	0.0	0.0	0.0	0.0	0.0	0.0	0.0	0.0	0.0	0.0	0.0	199.99980926513672	0.0	0.0	0.0	0.0	27.0	7.407400343153212	0.0	0.0
chr1	29474249	29508637	-	SRSF4	NM_005626	2530	47.819974187963204	0.0	0.0	13.535842152615166	0.27330492137193174	0.31015941244453377	0.0	0.0	0.0	0.0	0.0	0.0	0.0	0.0	0.0	0.0	0.0	0.0	0.0	0.0	0.0	0.0	0.0	0.0	0.0	168.0	0.0	0.0	0.0
chr1	29519384	29557454	-	MECR	merged: NM_001024732, NM_016011	2434	10.56494487220415	0.57	0.0	5.44900905530285	0.6277560462027463	0.8365688596767842	0.0	0.0	0.0	0.0	0.0	0.0	0.57	0.0	0.0	0.0	1.0	0.0	0.0	0.0	150.0	0.0	0.0	0.0	0.0	72.0	2.0833333333333335	0.0	0.0
chr1	29563027	29653325	+	PTPRU	merged: NM_005704, NM_133177, NM_001195001, NM_133178	5640	4.389671600628818	0.0	0.0	3.8613875288080477	0.9427610999077151	0.5074552609161956	0.0	0.0	0.0	0.0	0.0	0.0	0.0	0.0	0.0	0.0	0.0	0.0	0.0	0.0	0.0	0.0	0.0	0.0	0.0	208.0	0.0	0.0	0.0
chr1	31184123	31196432	-	MATN1	NM_002379	3830	0.06649478582905513	0.0	0.0	0.843081776138619	0.29471850284024803	0.5535483958211471	0.0	0.0	0.0	0.0	0.0	0.0	0.0	0.0	0.0	0.0	0.0	0.0	0.0	0.0	4450.0	0.0	0.0	0.0	0.0	48.0	92.70833333333333	0.0	0.0
chr1	31191618	31199593	+	MATN1-AS1	NR_034182	2050	0.12027769611523788	0.0	0.0	11.163534124519485	0.6666386020267944	0.30369775801860605	0.0	0.0	0.0	0.0	0.0	0.0	0.0	0.0	0.0	0.0	0.0	0.0	0.0	0.0	0.0	0.0	0.0	0.0	0.0	27.0	0.0	0.0	0.0
chr1	31205314	31230683	-	LAPTM5	NM_006762	2240	32.934100519688116	0.0	0.0	1.7874428565536307	0.4468676343256533	0.7667829918767641	0.0	0.0	0.0	0.0	0.0	0.0	0.0	0.0	0.0	0.0	0.0	0.0	0.0	0.0	4500.0	0.0	0.0	0.0	0.0	45.0	100.0	0.0	0.0
chr1	31212002	31212079	-	MIR4420	NR_039616	77	0.07118224377515013	0.0	0.0	0.1906970684123067	0.2687967989575494	0.5423481948162057	0.0	0.0	0.0	0.0	0.0	0.0	0.0	0.0	0.0	0.0	0.0	0.0	0.0	0.0	2265.0	0.0	0.0	0.0	0.0	24.0	94.375	0.0	0.0
chr1	31342312	31381480	-	SDC3	NM_014654	5121	237.23077398798378	0.0	0.0	1.1095102162170571	0.12340985109371762	0.02584661770371115	0.0	0.0	0.0	0.0	0.0	0.0	0.0	0.0	0.0	0.0	0.0	0.0	0.0	0.0	0.0	0.0	0.0	0.0	0.0	217.0	0.0	0.0	0.0
chr1	31404352	31538564	-	PUM1	merged: NM_014676, NM_001020658	5385	51.55082381349722	0.0	0.0	9.128823777345112	0.6807264845717392	0.7150897564693418	0.0	0.0	0.0	0.0	0.0	0.0	0.0	0.0	0.0	0.0	0.0	0.0	0.0	0.0	0.0	0.0	0.0	0.0	0.0	143.0	0.0	0.0	0.0
chr1	31408535	31422052	-	SNORD103B	merged: NR_033295, NR_033295	176	2.2979457975053528	0.0	0.0	0.2947136511826558	0.23611291145327712	0.06547809818273491	0.0	0.0	0.0	0.0	0.0	0.0	0.0	0.0	0.0	0.0	0.0	0.0	0.0	0.0	600.0	0.0	0.0	0.0	0.0	6.0	100.0	0.0	0.0
chr1	31408535	31422052	-	SNORD103A	merged: NR_004054, NR_004054	176	2.2979457975053528	0.0	0.0	0.2947136511826558	0.23611291145327712	0.06547809818273491	0.0	0.0	0.0	0.0	0.0	0.0	0.0	0.0	0.0	0.0	0.0	0.0	0.0	0.0	600.0	0.0	0.0	0.0	0.0	6.0	100.0	0.0	0.0
chr1	31441009	31441084	-	SNORD85	NR_003066	75	0.0	0.0	0.0	0.2719029970663512	0.522942200068356	0.3661604174692413	0.0	0.0	0.0	0.0	0.0	0.0	0.0	0.0	0.0	0.0	0.0	0.0	0.0	0.0	1557.1427993774414	0.0	0.0	0.0	0.0	18.0	86.50793329874675	0.0	0.0
chr1	31652591	31712734	-	NKAIN1	NM_024522	2922	26.442412529351333	0.0	0.0	4.661585275208013	0.4710987923029586	0.20117284112721845	0.0	10.39	0.0	1.43	0.0	0.0	0.0	10.39	1.43	0.0	0.0	0.0	0.0	0.0	60.0	0.0	0.0	0.0	24.0	182.0	0.32967032967032966	0.0	0.0
chr1	31732414	31769644	-	SNRNP40	NM_004814	1624	16.19220596692262	0.0	7.92	14.86980920533666	0.6069059800362278	1.1850674217151562	0.0	0.0	0.0	0.0	0.0	0.0	7.92	0.0	0.0	0.0	0.0	0.0	0.0	0.0	75.0	0.0	0.0	0.0	0.0	126.0	0.5952380952380952	0.0	0.0
chr1	31769841	31837780	+	ZCCHC17	NM_016505	1602	62.24631131782209	336.54	766.64	16.515826006369203	0.44292302721306875	1.0424802473830164	0.0	0.0	0.0	0.0	0.0	0.0	1103.18	0.0	0.0	0.0	0.3050635435740314	0.0	0.0	0.0	75.0	0.0	0.0	0.0	0.0	108.0	0.6944444444444444	0.0	0.0
chr1	31838099	31845923	-	FABP3	NM_004102	1097	18.63510326505717	0.0	0.0	8.141578667191448	1.384557096517188	0.6276420332384525	0.0	0.0	0.0	0.0	0.0	0.0	0.0	0.0	0.0	0.0	0.0	0.0	0.0	0.0	5850.0	0.0	0.0	0.0	0.0	67.0	87.31343283582089	0.0	0.0
chr1	31882411	31907527	+	SERINC2	merged: NM_001199038, NM_001199037, NM_178865, NM_001199039, NM_018565	3549	1.2090382313330519	0.0	1.98	0.16788641429600207	0.5150529858431868	0.6164418322335109	0.0	0.0	0.0	0.76	0.0	0.0	1.98	0.0	0.76	0.0	0.0	0.0	0.0	0.0	2040.0	0.0	600.0	0.0	6.0	21.0	97.14285714285714	0.0	100.0
chr1	31971838	31974167	+	LOC149086	NR_034112	1168	0.0	0.0	0.0	0.13868877702713214	0.2806306202953031	1.2152218090361526	0.0	0.0	0.0	0.0	0.0	0.0	0.0	0.0	0.0	0.0	0.0	0.0	0.0	0.0	1800.0	0.0	0.0	0.0	0.0	21.0	85.71428571428571	0.0	0.0
chr1	31984035	31989846	+	LOC284551	NR_027085	2741	0.003745817854598725	0.0	0.0	0.15693730032017583	0.1284814888098978	0.1998805102420329	0.0	0.96	0.0	0.0	0.0	0.0	0.0	0.96	0.0	0.0	0.0	0.0	0.0	0.0	1140.0	0.0	500.00010681152344	0.0	6.0	12.0	95.0	0.0	83.3333511352539
chr1	32042085	32053287	+	TINAGL1	merged: NM_022164, NM_001204414, NM_001204415	2281	3.1879141335022356	0.0	0.21	1.4580570111141917	0.5663328783067864	0.8395842984088838	0.0	0.0	0.0	0.0	0.0	0.0	0.21	0.0	0.0	0.0	0.0	0.0	0.0	0.0	6975.0	0.0	0.0	0.0	0.0	76.0	91.77631578947368	0.0	0.0
chr1	32083300	32092919	+	HCRTR1	NM_001525	2001	0.3442451690551638	0.0	0.0	1.2554984025614067	0.9731909262047962	0.619026494003882	0.0	0.0	0.0	0.0	0.0	0.0	0.0	0.0	0.0	0.0	0.0	0.0	0.0	0.0	3774.999641418457	0.0	0.0	0.0	0.0	143.0	26.398598891038162	0.0	0.0
chr1	32095462	32110838	-	PEF1	merged: NR_033686, NR_033688, NM_012392	2217	34.09183092661068	0.0	1.12	11.13251163492131	0.7613091727288243	0.6504732122100639	0.76	24.57	0.0	1.52	0.0	5.66	1.12	25.330000000000002	1.52	5.66	0.0	0.03000394788787998	0.0	0.0	0.0	0.0	0.0	0.0	44.0	79.0	0.0	0.0	0.0
chr1	32117847	32169768	-	COL16A1	NM_001856	5584	13.046180750437602	57.42	6.46	5.1205356360280625	1.0605357979834547	0.5057321530692814	0.0	0.0	0.0	0.0	0.0	0.0	63.88	0.0	0.0	0.0	0.8988728866624922	0.0	0.0	0.0	0.0	0.0	0.0	0.0	0.0	45.0	0.0	0.0	0.0
chr1	32192717	32229648	-	BAI2	NM_001703	5415	91.77040727373439	0.0	0.0	9.388865234270986	0.10650439203978371	0.28517434866427965	0.0	0.0	0.0	0.0	0.0	0.0	0.0	0.0	0.0	0.0	0.0	0.0	0.0	0.0	0.0	0.0	0.0	0.0	0.0	0.0	0.0	0.0	0.0
chr1	32224260	32224336	-	MIR4254	NR_036216	76	0.04164609777578743	0.0	0.0	1.1916285710357537	0.8244228865301776	0.9184164824052029	0.0	0.0	0.0	0.0	0.0	0.0	0.0	0.0	0.0	0.0	0.0	0.0	0.0	0.0	2400.0	0.0	0.0	0.0	0.0	24.0	100.0	0.0	0.0
chr1	32256024	32281580	-	SPOCD1	NM_144569	3888	0.14480514981676043	0.0	0.0	0.9680841606959683	0.6446615052566802	0.8292456513273994	0.0	0.0	0.0	0.0	0.0	0.0	0.0	0.0	0.0	0.0	0.0	0.0	0.0	0.0	5000.000427246094	699.9999046325684	300.0	18.0	3.0	53.0	94.33963070275648	38.88888359069824	100.0
chr1	32372021	32403988	-	PTP4A2	merged: NM_080391, NM_001195101, NM_001195100	3929	61.152225227622466	0.0	0.0	6.780238829530387	0.1977938709310269	0.4277615229964195	0.0	0.0	0.0	0.0	0.0	0.0	0.0	0.0	0.0	0.0	0.0	0.0	0.0	0.0	300.0	0.0	0.0	0.0	0.0	81.0	3.7037037037037037	0.0	0.0
chr1	32479294	32526460	+	KHDRBS1	merged: NM_006559, NR_073499, NR_073498, NM_001271878	3731	70.81612443226287	0.0	0.0	16.313267397816418	0.8768298095973728	0.9007546269743335	0.0	0.0	0.0	0.0	0.0	0.0	0.0	0.0	0.0	0.0	0.0	0.0	0.0	0.0	499.9995231628418	0.0	0.0	0.0	0.0	192.0	2.604164183139801	0.0	0.0
chr1	32538502	32568467	+	TMEM39B	NM_018056	1818	14.106277200511446	201.25	24.68	20.412798155598683	0.5629517864959996	0.9864792423583089	0.0	0.0	0.0	0.0	0.0	0.0	225.93	0.0	0.0	0.0	0.8907626255919975	0.0	0.0	0.0	150.0	0.0	0.0	0.0	0.0	101.0	1.4851485148514851	0.0	0.0
chr1	32573643	32642168	+	KPNA6	NM_012316	7372	21.577516590320148	425.98	67.0	11.454598071043533	0.25301837050721104	0.5621639350557175	0.0	0.0	0.0	0.0	0.0	0.0	492.98	0.0	0.0	0.0	0.8640918495679338	0.0	0.0	0.0	300.0	0.0	0.0	0.0	0.0	42.0	7.142857142857143	0.0	0.0
chr1	32645344	32663886	+	TXLNA	NM_175852	4796	12.569405491376111	0.0	0.0	19.27956485910067	0.6328276839189265	0.6694273985261188	0.0	0.0	0.0	0.0	0.0	0.0	0.0	0.0	0.0	0.0	0.0	0.0	0.0	0.0	0.0	0.0	0.0	0.0	0.0	164.0	0.0	0.0	0.0
chr1	32666201	32670991	+	CCDC28B	NM_024296	877	26.5869744496791	0.0	0.0	17.08974206393543	0.6040884035272388	0.73016695012984	0.0	0.0	0.0	0.0	0.0	0.0	0.0	0.0	0.0	0.0	0.0	0.0	0.0	0.0	117.85709953308105	0.0	0.0	0.0	0.0	78.0	1.5109884555523212	0.0	0.0
chr1	32671235	32674288	+	IQCC	merged: NM_018134, NM_001160042	2293	2.930076497966209	0.0	0.0	8.210923055705015	1.0853304712625578	0.5294248859643501	0.0	0.0	0.0	0.0	0.0	0.0	0.0	0.0	0.0	0.0	0.0	0.0	0.0	0.0	50.00010108947754	0.0	0.0	0.0	0.0	128.0	0.3906257897615433	0.0	0.0
chr1	32674694	32681797	+	DCDC2B	NM_001099434	1349	0.9486898095870889	0.0	0.0	0.5392438633094414	0.8114620345888283	0.6526270970187066	0.0	0.0	0.0	0.0	0.0	0.0	0.0	0.0	0.0	0.0	0.0	0.0	0.0	0.0	1215.0	0.0	0.0	0.0	0.0	21.0	57.857142857142854	0.0	0.0
chr1	32681797	32687926	-	TMEM234	NM_019118	1082	4.581059489993006	0.22	0.38	7.534815267697745	0.4694082463975652	0.6556425357508061	0.0	0.0	0.0	0.0	0.0	0.0	0.6	0.0	0.0	0.0	0.3666666666666667	0.0	0.0	0.0	150.0	0.0	0.0	0.0	0.0	103.0	1.4563106796116505	0.0	0.0
chr1	32687970	32697205	+	EIF3I	NM_003757	1458	77.55562358453231	14.19	2.46	7.805805838599443	0.4581379403616092	0.7146589795076133	0.0	0.0	0.0	0.0	0.0	0.0	16.65	0.0	0.0	0.0	0.8522522522522523	0.0	0.0	0.0	150.0	0.0	0.0	0.0	0.0	100.0	1.5	0.0	0.0
chr1	32697260	32707311	-	MTMR9LP	NR_026850	2324	2.8484070694429984	23.99	0.63	5.43258538433911	0.6993224895310666	0.5522560649359616	0.0	0.83	0.0	0.0	0.0	0.0	24.619999999999997	0.83	0.0	0.0	0.9744110479285134	0.0	0.0	0.0	399.99990463256836	0.0	0.0	0.0	0.0	79.0	5.0632899320578275	0.0	0.0
chr1	32712817	32714461	+	FAM167B	NM_032648	956	0.2550913802021163	0.0	0.0	0.9306746879452288	0.5900005209822939	0.5449328565865768	0.0	0.0	0.0	0.0	0.0	0.0	0.0	0.0	0.0	0.0	0.0	0.0	0.0	0.0	1350.0	0.0	0.0	0.0	0.0	15.0	90.0	0.0	0.0
chr1	32716839	32751766	+	LCK	merged: NM_005356, NM_001042771	2233	0.14350533944179125	0.0	0.0	1.7034996494056296	0.8881001156333287	1.1372511789632906	0.0	0.0	0.0	0.0	0.0	0.0	0.0	0.0	0.0	0.0	0.0	0.0	0.0	0.0	5150.0	0.0	0.0	0.0	0.0	52.0	99.03846153846153	0.0	0.0
chr1	32757707	32799224	+	HDAC1	NM_004964	2091	12.938561526254508	0.0	0.0	6.895204526276563	0.38206337461890666	0.6035185233816553	0.0	0.0	0.0	0.0	0.0	0.0	0.0	0.0	0.0	0.0	0.0	0.0	0.0	0.0	160.00020217895508	0.0	0.0	0.0	0.0	119.0	1.3445395141088663	0.0	0.0
chr1	32799429	32801840	-	MARCKSL1	merged: NM_023009, NR_052852	1562	556.3345129969988	0.0	0.0	14.535861229073962	0.5550625722708304	0.5419174178544771	0.0	0.0	0.0	0.0	0.0	0.0	0.0	0.0	0.0	0.0	0.0	0.0	0.0	0.0	1350.0	0.0	0.0	0.0	0.0	138.0	9.782608695652174	0.0	0.0
chr1	32826870	32827844	-	FAM229A	NM_001167676	699	5.1222128171924215	0.0	0.0	4.235482256315444	1.2617107607252682	0.8830927715434643	0.0	0.0	0.0	0.0	0.0	0.0	0.0	0.0	0.0	0.0	0.0	0.0	0.0	0.0	10750.0	0.0	0.0	0.0	0.0	126.0	85.31746031746032	0.0	0.0
chr1	32827861	32829924	+	TSSK3	NM_052841	1315	6.147750375535136	0.0	0.0	3.988214765694701	1.3073555001708899	0.8710310166150657	0.0	0.0	0.0	0.0	0.0	0.0	0.0	0.0	0.0	0.0	0.0	0.0	0.0	0.0	11250.0	0.0	0.0	0.0	0.0	125.0	90.0	0.0	0.0
chr1	32830704	32860062	-	BSDC1	merged: NM_001143889, NM_001143888, NM_001143890, NM_018045	2909	63.97630738090695	1444.48	246.47	10.557683151190433	0.3662849461685683	0.8257994356335713	0.0	0.0	0.0	0.0	0.0	0.0	1690.95	0.0	0.0	0.0	0.854241698453532	0.0	0.0	0.0	0.0	0.0	0.0	0.0	0.0	112.0	0.0	0.0	0.0
chr1	32930657	32953459	+	ZBTB8B	NM_001145720	4018	4.753707226595847	0.0	0.0	6.335887287344773	0.48236909833891456	0.7870295090780045	0.0	0.0	0.0	0.0	0.0	0.0	0.0	0.0	0.0	0.0	0.0	0.0	0.0	0.0	0.0	0.0	0.0	0.0	0.0	96.0	0.0	0.0	0.0
chr1	33004771	33071542	+	ZBTB8A	NM_001040441	7333	4.64145969567158	0.0	0.0	3.4900300797946078	0.8621784117506301	0.23865043679759965	0.0	0.0	0.0	0.0	0.0	0.0	0.0	0.0	0.0	0.0	0.0	0.0	0.0	0.0	249.99989318847656	0.0	0.0	0.0	0.0	51.0	4.901958689970129	0.0	0.0
chr1	33087306	33116185	-	ZBTB8OS	NM_178547	715	13.960465247366155	0.0	0.0	12.379798202000847	0.39333368065486257	0.6453038886693218	0.0	0.0	0.0	0.0	0.0	0.0	0.0	0.0	0.0	0.0	0.0	0.0	0.0	0.0	0.0	0.0	0.0	0.0	0.0	76.0	0.0	0.0	0.0
chr1	33116748	33151812	+	RBBP4	merged: NM_005610, NM_001135255, NM_001135256	8018	36.00533578024818	0.0	0.0	17.774974113589217	0.30767935478159736	0.3549602164642998	0.0	0.0	0.0	0.0	0.0	0.0	0.0	0.0	0.0	0.0	0.0	0.0	0.0	0.0	0.0	0.0	0.0	0.0	0.0	173.0	0.0	0.0	0.0
chr1	33145506	33168361	-	SYNC	merged: NM_001161708, NM_030786	3493	27.416368893753837	0.0	0.0	8.741042657367933	0.2716143754665383	0.4773008735951993	0.0	0.0	0.0	0.0	0.0	0.0	0.0	0.0	0.0	0.0	0.0	0.0	0.0	0.0	0.0	0.0	0.0	0.0	0.0	57.0	0.0	0.0	0.0
chr1	33207511	33240571	+	KIAA1522	merged: NM_020888, NM_001198973, NM_001198972	5606	8.21628880992581	0.0	0.0	0.7116924084287044	0.5956356740002718	0.003015438732099634	0.0	0.0	0.0	0.0	0.0	0.0	0.0	0.0	0.0	0.0	0.0	0.0	0.0	0.0	4800.0	0.0	0.0	0.0	0.0	104.0	46.15384615384615	0.0	0.0
chr1	33240839	33283633	-	YARS	NM_003680	3117	32.6739959762445	0.0	0.0	17.93829839706196	0.3082428700833951	0.5905952145297998	0.0	0.0	0.0	0.0	0.0	0.0	0.0	0.0	0.0	0.0	0.0	0.0	0.0	0.0	0.0	0.0	0.0	0.0	0.0	118.0	0.0	0.0	0.0
chr1	33283042	33324480	+	S100PBP	merged: NM_001256121, NM_022753	4435	9.062759792374393	0.0	0.0	11.16992110767205	0.29866310995283263	0.5587177193618893	0.0	0.0	0.0	0.0	0.0	0.0	0.0	0.0	0.0	0.0	0.0	0.0	0.0	0.0	0.0	0.0	0.0	0.0	0.0	128.0	0.0	0.0	0.0
chr1	33327868	33338093	-	FNDC5	merged: NM_153756, NM_001171940, NM_001171941	3195	13.326246429262948	0.0	0.0	1.2591481072200155	1.0718061040194107	0.5035782682606389	0.0	0.0	0.0	0.0	0.0	0.0	0.0	0.0	0.0	0.0	0.0	0.0	0.0	0.0	1605.0	0.0	0.0	0.0	0.0	39.0	41.15384615384615	0.0	0.0
chr1	33352097	33360247	+	HPCA	NM_002143	1406	75.52779261846025	0.0	0.0	2.5420192947209874	0.9140218195160273	0.5552715036680612	0.0	0.0	0.0	0.0	0.0	0.0	0.0	0.0	0.0	0.0	0.0	0.0	0.0	0.0	99.99990463256836	0.0	0.0	0.0	0.0	74.0	1.3513500626022752	0.0	0.0
chr1	33360195	33366953	-	TMEM54	NM_033504	993	35.02775102228827	0.0	0.0	2.214458301610853	0.7861038460079274	0.13957173560004021	0.0	0.0	0.0	0.0	0.0	0.0	0.0	0.0	0.0	0.0	0.0	0.0	0.0	0.0	300.0	0.0	0.0	0.0	0.0	138.0	2.1739130434782608	0.0	0.0
chr1	33402049	33430286	-	RNF19B	merged: NM_001127361, NM_153341	2606	10.040848214603852	0.0	0.0	9.72098835820438	0.3313469974571049	0.43551550830753283	0.0	0.0	0.0	0.0	0.0	0.0	0.0	0.0	0.0	0.0	0.0	0.0	0.0	0.0	300.0	0.0	0.0	0.0	0.0	255.0	1.1764705882352942	0.0	0.0
chr1	33473540	33502512	-	AK2	merged: NM_001199199, NM_013411, NR_037591, NM_001625, NR_037592	5771	9.529033263280105	0.0	0.0	5.86690023871355	0.42376350695194365	0.5720718051754735	0.0	0.0	0.0	0.0	0.0	0.0	0.0	0.0	0.0	0.0	0.0	0.0	0.0	0.0	0.0	0.0	0.0	0.0	0.0	117.0	0.0	0.0	0.0
chr1	33546713	33585995	+	ADC	NM_052998	2182	6.234470461166549	0.0	0.0	8.391583436306146	0.16454646812495685	0.4859164128297696	0.0	0.0	0.0	0.0	0.0	0.0	0.0	0.0	0.0	0.0	0.0	0.0	0.0	0.0	99.99990463256836	0.0	0.0	0.0	0.0	134.0	0.7462679450191668	0.0	0.0
chr1	33611002	33647671	-	TRIM62	NM_018207	3841	24.578596513754366	440.83	16.71	5.795730997870679	0.32965645155171147	0.4583466872791444	0.0	0.0	0.0	0.0	0.0	0.0	457.53999999999996	0.0	0.0	0.0	0.9634786029636754	0.0	0.0	0.0	333.33330059051514	0.0	0.0	0.0	0.0	125.0	2.666666404724121	0.0	0.0
chr1	33722173	33766320	+	ZNF362	NM_152493	3106	31.67568983551612	5.56	0.0	2.9772465752600796	0.0	0.07021664476174863	0.0	0.0	0.0	0.0	0.0	0.0	5.56	0.0	0.0	0.0	1.0	0.0	0.0	0.0	450.0	0.0	0.0	0.0	0.0	127.0	3.543307086614173	0.0	0.0
chr1	33772366	33786699	-	A3GALT2	NM_001080438	1023	0.1615641810477321	0.0	0.0	1.0137054689285776	0.6294465921081397	0.8529383842224679	0.0	0.0	0.0	0.0	0.0	0.0	0.0	0.0	0.0	0.0	0.0	0.0	0.0	0.0	900.0000114440918	0.0	0.0	0.0	0.0	12.0	75.00000095367432	0.0	0.0
chr1	33789223	33841194	-	PHC2	merged: NM_004427, NM_198040	4175	43.748617109909354	2984.73	320.75	0.6168000873048771	0.3967147724656494	0.3928685890964095	1.52	0.0	0.35	0.0	1.06	0.0	3305.48	1.52	0.35	1.06	0.9029641685927611	1.0	1.0	1.0	3167.142906188965	600.0	0.0	6.0	0.0	33.0	95.97402746027166	100.0	0.0
chr1	33797993	33798093	-	MIR3605	NR_037400	100	8.744177210361503	0.14	0.0	2.7044311520290765	1.5028953098947258	0.7094896559668711	0.0	0.0	0.0	0.0	0.0	0.0	0.14	0.0	0.0	0.0	1.0	0.0	0.0	0.0	1700.0001068115234	0.0	0.0	0.0	0.0	21.0	80.95238603864398	0.0	0.0
chr1	33938231	33961995	+	ZSCAN20	NM_145238	4218	0.8887978230215622	4.67	33.85	7.464558453019526	0.6356452604279155	0.5212401236915082	0.0	0.0	0.0	0.0	0.0	0.0	38.52	0.0	0.0	0.0	0.12123572170301142	0.0	0.0	0.0	50.00010108947754	0.0	0.0	0.0	0.0	101.0	0.4950505058364113	0.0	0.0
chr1	33979608	34631443	-	CSMD2	NM_052896	13108	6.538407284099576	371.96	106.8	6.478225769030514	0.36121330845238814	0.5328711016581782	0.0	0.0	0.0	0.0	0.0	0.0	478.76	0.0	0.0	0.0	0.7769237196089899	0.0	0.0	0.0	60.0	0.0	0.0	0.0	0.0	29.0	2.0689655172413794	0.0	0.0
chr1	34326075	34330392	+	HMGB4	merged: NM_145205, NR_033264	2343	0.022042349242810823	0.0	0.0	0.014598818634434962	0.4068580478980097	0.0	0.0	0.0	0.0	0.0	0.0	0.0	0.0	0.0	0.0	0.0	0.0	0.0	0.0	0.0	333.33330059051514	0.0	0.0	0.0	0.0	9.0	37.03703339894613	0.0	0.0
chr1	34334556	34351059	+	LOC402779	NR_038372	1364	0.05257816120738316	1.56	0.0	0.0	0.27217789076833615	0.5233940085001507	0.0	0.0	0.0	0.0	0.0	0.0	1.56	0.0	0.0	0.0	1.0	0.0	0.0	0.0	2265.0	0.0	0.0	0.0	0.0	24.0	94.375	0.0	0.0
chr1	34632623	34684731	+	C1orf94	merged: NM_032884, NM_001134734	3153	2.1055149540029454	67.48	0.0	6.8495832180439535	0.6852346069861216	0.6465962195545073	0.0	0.0	0.0	0.0	0.0	0.0	67.48	0.0	0.0	0.0	1.0	0.0	0.0	0.0	0.0	0.0	0.0	0.0	0.0	9.0	0.0	0.0	0.0
chr1	35220647	35224113	+	GJB5	NM_005268	1355	1.2698585252932044	7.88	20.14	0.7819492231069227	0.33191051275890265	0.9757098183150958	0.0	0.0	0.0	0.0	0.0	0.0	28.02	0.0	0.0	0.0	0.28122769450392576	0.0	0.0	0.0	2550.0	0.0	0.0	0.0	0.0	27.0	94.44444444444444	0.0	0.0
chr1	35225341	35229325	+	GJB4	NM_153212	2840	0.048764991026639996	0.0	0.0	0.05657042220843548	0.3798093134117155	0.8727541244619799	0.0	0.0	0.0	0.0	0.0	0.0	0.0	0.0	0.0	0.0	0.0	0.0	0.0	0.0	945.0	0.0	0.0	0.0	0.0	15.0	63.0	0.0	0.0
chr1	35246789	35251967	+	GJB3	merged: NM_024009, NM_001005752	2352	0.14244803478477813	0.0	0.0	0.40602964327022234	0.9190934572322076	0.4966858368729826	0.0	0.0	0.0	0.0	0.0	0.0	0.0	0.0	0.0	0.0	0.0	0.0	0.0	0.0	3029.2856941223145	0.0	0.0	0.0	0.0	93.0	32.57296445292811	0.0	0.0
chr1	35258598	35261348	+	GJA4	NM_002060	1622	1.3940790441828037	0.0	0.0	1.317543381757755	0.6886156987969084	0.35452943950257126	0.0	0.0	0.0	0.0	0.0	0.0	0.0	0.0	0.0	0.0	0.0	0.0	0.0	0.0	10490.001411437988	0.0	0.0	0.0	0.0	121.0	86.69422654080982	0.0	0.0
chr1	35315962	35325417	-	SMIM12	merged: NM_001164825, NM_001164824, NM_138428	6373	4.431542117441502	7.83	46.87	8.220959743516188	0.24794673279103085	0.44154638577173216	0.0	0.0	0.0	0.0	0.0	0.0	54.699999999999996	0.0	0.0	0.0	0.14314442413162706	0.0	0.0	0.0	200.00010681152344	0.0	0.0	0.0	0.0	38.0	5.263160705566406	0.0	0.0
chr1	35331036	35370984	-	DLGAP3	NM_001080418	3587	32.6032103320641	0.0	0.0	0.3330355500980476	0.3183861455157555	0.4553312485470447	0.0	0.0	0.0	0.0	0.0	0.0	0.0	0.0	0.0	0.0	0.0	0.0	0.0	0.0	1899.9999046325684	0.0	0.0	0.0	0.0	21.0	90.47618593488421	0.0	0.0
chr1	35441299	35444307	-	LOC653160	NR_037869	1887	3.3355764491305075	0.0	0.0	1.0264794352337083	0.8311850701517511	0.4553312485470447	0.0	0.0	0.0	0.0	0.0	0.0	0.0	0.0	0.0	0.0	0.0	0.0	0.0	0.0	1382.1429119110107	0.0	0.0	0.0	0.0	18.0	76.78571732838948	0.0	0.0
chr1	35447126	35450948	-	ZMYM6NB	NM_001195156	925	7.995839934433772	0.0	0.0	15.807783302599107	0.4913853431676793	0.785737178192819	0.0	0.0	0.0	0.0	0.0	0.0	0.0	0.0	0.0	0.0	0.0	0.0	0.0	0.0	0.0	0.0	0.0	0.0	0.0	114.0	0.0	0.0	0.0
chr1	35451766	35497569	-	ZMYM6	NM_007167	5144	6.2684817622936135	0.0	0.0	10.901667815264307	0.15383967739079868	0.5350249864668208	0.0	0.0	0.0	0.0	0.0	0.0	0.0	0.0	0.0	0.0	0.0	0.0	0.0	0.0	1200.0	0.0	0.0	0.0	0.0	103.0	11.650485436893204	0.0	0.0
chr1	35544971	35581455	+	ZMYM1	NM_024772	4170	3.996820117178087	0.0	45.78	7.0576163835846515	0.15778428450338328	0.6534886509421636	0.0	0.0	0.0	0.0	0.0	0.0	45.78	0.0	0.0	0.0	0.0	0.0	0.0	0.0	99.99990463256836	0.0	0.0	0.0	0.0	104.0	0.9615375445439265	0.0	0.0
chr1	35649200	35658743	-	SFPQ	NM_005066	3073	157.46611264181132	130.32	1674.39	16.424583389903983	0.3888255582404802	0.5673332585964598	0.0	0.0	0.0	0.0	0.0	0.0	1804.71	0.0	0.0	0.0	0.0722110477583656	0.0	0.0	0.0	360.0	0.0	0.0	0.0	0.0	110.0	3.272727272727273	0.0	0.0
chr1	35734567	35887545	+	ZMYM4	NM_005095	6994	24.23387931280635	0.0	0.21	11.67540520288936	0.1701816211429348	0.9701097178126251	0.0	0.0	0.0	0.0	0.0	0.0	0.21	0.0	0.0	0.0	0.0	0.0	0.0	0.0	0.0	0.0	0.0	0.0	0.0	113.0	0.0	0.0	0.0
chr1	35899090	36023037	-	KIAA0319L	NM_024874	4812	35.31644649913904	167.52	696.24	27.364573104083682	0.30655232417800177	0.5242555624236078	0.0	0.0	0.0	0.0	0.0	0.0	863.76	0.0	0.0	0.0	0.19394276187829954	0.0	0.0	0.0	0.0	0.0	0.0	0.0	0.0	111.0	0.0	0.0	0.0
chr1	36023392	36032380	+	NCDN	merged: NM_001014841, NM_001014839, NM_014284	3705	152.54187908904717	0.0	0.0	22.979452956765282	0.3730471297901419	0.6957047931915584	0.0	0.0	0.0	0.0	0.0	0.0	0.0	0.0	0.0	0.0	0.0	0.0	0.0	0.0	0.0	0.0	0.0	0.0	0.0	86.0	0.0	0.0	0.0
chr1	36038970	36060927	+	TFAP2E	NM_178548	2187	2.677702846857627	1.2	17.55	0.783774075436227	0.6339547145225221	0.7405055972113245	1.52	3.06	0.0	0.0	0.0	3.08	18.75	4.58	0.0	3.08	0.064	0.3318777292576419	0.0	0.0	4640.000106811523	0.0	0.0	0.0	0.0	119.0	38.99159753623129	0.0	0.0
chr1	36065142	36107445	-	PSMB2	merged: NM_001199779, NM_001199780, NM_002794	4845	23.172167638109944	0.0	0.09	13.479271730406731	0.6598764184052208	0.6017954155347413	4.66	33.05	1.52	5.72	0.76	0.0	0.09	37.709999999999994	7.24	0.76	0.0	0.12357464863431453	0.20994475138121546	1.0	0.0	0.0	0.0	0.0	46.0	83.0	0.0	0.0	0.0
chr1	36179476	36184790	-	C1orf216	NM_152374	2934	34.008640905336605	0.15	0.0	13.110651559887248	0.9393800080969282	1.0601421028138858	0.0	0.0	0.0	0.0	0.0	0.22	0.15	0.0	0.0	0.22	1.0	0.0	0.0	0.0	3722.14262008667	0.0	0.0	0.0	0.0	100.0	37.2214262008667	0.0	0.0
chr1	36197712	36235551	-	CLSPN	merged: NM_001190481, NM_022111	8484	1.172705379946484	0.0	1.02	3.826715334551264	0.7083387343598313	0.9774329261620099	0.0	0.0	0.0	0.0	0.0	0.0	1.02	0.0	0.0	0.0	0.0	0.0	0.0	0.0	300.0	0.0	0.0	0.0	0.0	127.0	2.3622047244094486	0.0	0.0
chr1	36273827	36323490	+	AGO4	NM_017629	7060	14.396649985447059	18.45	222.29	7.606896934705268	0.21751690649394978	0.1619721376099232	0.0	0.0	0.0	0.0	0.0	0.0	240.73999999999998	0.0	0.0	0.0	0.076638697349838	0.0	0.0	0.0	0.0	0.0	0.0	0.0	0.0	132.0	0.0	0.0	0.0
chr1	36348809	36389899	+	AGO1	NM_012199	7478	18.50834693431923	0.0	0.0	11.431787416927227	0.9895328699569322	0.9210011441755739	0.0	0.0	0.0	0.0	0.0	0.0	0.0	0.0	0.0	0.0	0.0	0.0	0.0	0.0	900.0	0.0	0.0	0.0	0.0	155.0	5.806451612903226	0.0	0.0
chr1	36396682	36522063	+	AGO3	merged: NM_024852, NM_177422	3645	6.197753070509988	0.0	0.0	25.562531428895618	0.45362981794722684	0.6310882489322805	0.0	0.0	0.0	0.0	0.0	0.0	0.0	0.0	0.0	0.0	0.0	0.0	0.0	0.0	0.0	0.0	0.0	0.0	0.0	125.0	0.0	0.0	0.0
chr1	36549675	36553876	+	TEKT2	NM_014466	1509	0.7257806393351648	0.0	0.0	4.747353334685319	0.7911754837241076	0.8486306146051827	0.0	0.0	0.0	0.0	0.0	0.0	0.0	0.0	0.0	0.0	0.0	0.0	0.0	0.0	800.0001068115234	0.0	0.0	0.0	0.0	49.0	16.326532792071905	0.0	0.0
chr1	36554452	36559533	+	ADPRHL2	NM_017825	1691	15.617937207869646	0.0	0.0	16.312354971651768	0.9579760130562556	0.8792157788879077	0.0	0.0	0.0	0.0	0.0	0.0	0.0	0.0	0.0	0.0	0.0	0.0	0.0	0.0	300.0	0.0	0.0	0.0	0.0	89.0	3.3707865168539324	0.0	0.0
chr1	36560843	36565850	-	COL8A2	NM_005202	4445	0.40754104151501397	0.0	0.0	1.3823256394480605	1.8150827870907056	0.66038108232982	2.3	0.0	3.47	0.55	2.3	0.0	0.0	2.3	4.0200000000000005	2.3	0.0	1.0	0.86318407960199	1.0	3100.000213623047	1400.0	0.0	20.0	0.0	53.0	58.490570068359375	70.0	0.0
chr1	36602169	36621654	-	TRAPPC3	merged: NM_014408, NM_001270896, NM_001270895, NR_073097, NM_001270894, NM_001270897, NR_073098	1753	19.457549636702637	0.0	0.0	31.692210403028998	0.3009171711600238	0.4070842288334506	0.0	0.0	0.0	0.0	0.0	0.0	0.0	0.0	0.0	0.0	0.0	0.0	0.0	0.0	0.0	0.0	0.0	0.0	0.0	108.0	0.0	0.0	0.0
chr1	36621802	36646441	+	MAP7D1	NM_018067	3324	75.28528435249184	0.0	0.0	37.35928931168372	0.392206650051267	0.2627739466543967	0.0	0.0	0.0	0.0	0.0	0.0	0.0	0.0	0.0	0.0	0.0	0.0	0.0	0.0	0.0	0.0	0.0	0.0	0.0	86.0	0.0	0.0	0.0
chr1	36690016	36770957	+	THRAP3	NM_005119	4431	46.11195983320761	577.33	62.34	12.877982887900941	0.29753607934923704	0.5156400231890375	0.0	0.0	0.0	0.0	0.0	0.0	639.6700000000001	0.0	0.0	0.0	0.9025434989916675	0.0	0.0	0.0	0.0	0.0	0.0	0.0	0.0	36.0	0.0	0.0	0.0
chr1	36771993	36786948	+	SH3D21	merged: NM_001162530, NM_024676	2579	0.9003298782512621	0.0	0.0	3.511015881581608	0.7753970552737692	0.6254881484298098	0.0	0.0	0.0	0.0	0.0	0.0	0.0	0.0	0.0	0.0	0.0	0.0	0.0	0.0	3150.0003204345703	0.0	0.0	0.0	0.0	47.0	67.0212834135015	0.0	0.0
chr1	36787631	36789755	-	EVA1B	NM_018166	1054	4.962914992406143	88.91	40.96	2.3777825850835943	1.4228761370394385	0.9498632006113849	6.3	2.82	2.3	3.87	1.58	1.52	129.87	9.12	6.17	3.1	0.6846076846076845	0.6907894736842106	0.3727714748784441	0.5096774193548387	4075.0	0.0	0.0	0.0	0.0	43.0	94.76744186046511	0.0	0.0
chr1	36805224	36851485	-	STK40	NM_032017	3846	16.232541033729525	206.69	49.18	16.041364400750066	0.12566391230090881	0.21495770390253105	0.0	0.0	0.0	0.0	0.0	0.0	255.87	0.0	0.0	0.0	0.8077930198929143	0.0	0.0	0.0	0.0	0.0	0.0	0.0	0.0	94.0	0.0	0.0	0.0
chr1	36859030	36863493	-	LSM10	NM_032881	850	20.97877780834564	0.0	0.0	18.468417998724878	0.4203824151411569	0.3381599149568875	0.0	0.0	0.0	0.0	0.06	0.0	0.0	0.0	0.0	0.06	0.0	0.0	0.0	1.0	0.0	0.0	0.0	0.0	0.0	125.0	0.0	0.0	0.0
chr1	36883506	36916086	-	OSCP1	merged: NM_145047, NM_206837	1665	6.3266367606352265	0.0	0.0	12.470128392301413	0.4958934655820617	0.5117630305334808	0.0	0.0	0.0	0.0	0.0	0.0	0.0	0.0	0.0	0.0	0.0	0.0	0.0	0.0	0.0	0.0	0.0	0.0	0.0	141.0	0.0	0.0	0.0
chr1	36921361	36930040	-	MRPS15	NM_031280	965	22.385157016592355	0.0	0.0	10.895280832111743	0.12115578988652644	0.5216709006532367	0.0	0.0	0.0	0.0	0.0	0.0	0.0	0.0	0.0	0.0	0.0	0.0	0.0	0.0	300.0	0.0	0.0	0.0	0.0	117.0	2.5641025641025643	0.0	0.0
chr1	36931643	36948915	-	CSF3R	merged: NM_000760, NM_156039, NM_172313	3490	1.7447552479366175	0.0	0.36	1.8066038060113263	0.1718721670483282	0.4467157093124744	0.0	0.0	0.0	0.0	0.0	0.0	0.36	0.0	0.0	0.0	0.0	0.0	0.0	0.0	1350.0	0.0	0.0	0.0	0.0	15.0	90.0	0.0	0.0
chr1	37261127	37499844	-	GRIK3	NM_000831	9219	38.888277907786915	0.0	0.0	8.099607063617446	0.35107003302002776	0.6345344646261087	0.0	0.0	0.0	0.0	0.0	0.0	0.0	0.0	0.0	0.0	0.0	0.0	0.0	0.0	0.0	0.0	0.0	0.0	0.0	181.0	0.0	0.0	0.0
chr1	37627163	37627235	+	MIR4255	NR_036217	72	0.06433137054796433	0.0	0.0	0.25456689993795967	0.5127989246359956	0.026277394665439668	1.52	0.0	2.28	1.54	0.0	0.0	0.0	1.52	3.82	0.0	0.0	1.0	0.5968586387434555	0.0	300.0	300.0	0.0	3.0	0.0	3.0	100.0	100.0	0.0
chr1	37920479	37940044	-	LOC728431	NR_038842	1427	1.1174994714023538	0.0	0.0	5.300283590464543	0.775960570575567	0.9421092153002714	0.0	0.0	0.0	0.0	0.0	0.0	0.0	0.0	0.0	0.0	0.0	0.0	0.0	0.0	174.99990463256836	0.0	0.0	0.0	0.0	185.0	0.9459454304463154	0.0	0.0
chr1	37940118	37949978	+	ZC3H12A	NM_025079	2716	0.33565058385901797	0.0	0.0	5.189880024541629	0.7117198261706181	1.036449369918817	0.0	0.0	0.0	0.0	0.0	0.0	0.0	0.0	0.0	0.0	0.0	0.0	0.0	0.0	0.0	0.0	0.0	0.0	0.0	174.0	0.0	0.0	0.0
chr1	37955560	37980420	-	MEAF6	merged: NM_001270876, NM_001270875, NR_073092, NR_073091, NR_073090, NM_022756	4965	19.21871513704333	137.61	39.35	21.528695354968306	0.23498588084968153	0.8245071047483857	33.08	11.84	0.0	0.0	2.3	1.35	176.96	44.92	0.0	3.65	0.7776333634719711	0.736420302760463	0.0	0.6301369863013698	0.0	0.0	0.0	140.0	79.0	152.0	0.0	0.0	0.0
chr1	37966535	37966595	-	MIR5581	NR_049844	60	0.9829833419728948	0.0	0.0	0.0	0.5150529858431868	0.0	0.0	0.0	0.0	0.0	0.0	0.0	0.0	0.0	0.0	0.0	0.0	0.0	0.0	0.0	1800.0	0.0	0.0	0.0	0.0	18.0	100.0	0.0	0.0
chr1	38000049	38019945	-	SNIP1	NM_024700	4605	3.8621285921360813	0.75	0.48	8.358736094378667	0.7534199585036551	0.9369398917595292	0.0	0.0	0.0	0.0	0.0	0.0	1.23	0.0	0.0	0.0	0.6097560975609756	0.0	0.0	0.0	1200.0	0.0	0.0	0.0	0.0	121.0	9.917355371900827	0.0	0.0
chr1	38022519	38032458	+	DNALI1	NM_003462	2649	8.141539290643912	0.0	0.0	3.164293939013778	1.6505363189657485	1.0579882180052431	0.0	0.0	0.0	0.0	0.0	0.0	0.0	0.0	0.0	0.0	0.0	0.0	0.0	0.0	794.9999942779541	0.0	0.0	0.0	0.0	92.0	8.641304285629936	0.0	0.0
chr1	38032412	38061586	-	GNL2	NM_013285	2402	14.689728327905772	0.0	0.0	5.7856943100595055	0.4649001239831828	0.2903436722050219	9.66	0.0	0.0	1.52	2.42	0.0	0.0	9.66	1.52	2.42	0.0	1.0	0.0	1.0	300.0	0.0	0.0	34.0	0.0	134.0	2.2388059701492535	0.0	0.0
chr1	38076950	38100595	-	RSPO1	merged: NM_001242909, NM_001242910, NM_001242908, NM_001038633	3089	0.07392380475786796	0.0	0.0	0.6788450665012258	1.960469734954537	0.31791339775564714	0.48	0.0	1.34	0.0	0.78	0.0	0.0	0.48	1.34	0.78	0.0	1.0	1.0	1.0	1200.0	800.0	0.0	17.0	0.0	71.0	16.901408450704224	47.05882352941177	0.0
chr1	38147241	38156192	-	C1orf109	NM_017850	2355	11.471996140223634	162.23	51.6	2.780162523695208	0.7303158311299455	1.0997735832929094	3.88	0.0	1.69	1.31	4.91	0.0	213.82999999999998	3.88	3.0	4.91	0.7586868072768087	1.0	0.5633333333333334	1.0	300.0	75.0	0.0	54.0	0.0	86.0	3.488372093023256	1.3888888888888888	0.0
chr1	38158072	38175391	+	CDCA8	merged: NM_018101, NM_001256875	2486	1.6754932080221863	55.76	1.52	4.792062216753276	0.6886156987969084	1.1497437108534176	6.01	4.17	0.0	0.1	0.0	0.0	57.28	10.18	0.1	0.0	0.973463687150838	0.5903732809430255	0.0	0.0	0.0	0.0	0.0	0.0	0.0	125.0	0.0	0.0	0.0
chr1	38181645	38230824	-	EPHA10	merged: NM_001099439, NM_173641	6643	1.6273444779867043	0.9	0.0	6.589541761118081	0.775960570575567	0.9761405952768244	0.0	0.0	0.0	0.0	0.0	0.0	0.9	0.0	0.0	0.0	1.0	0.0	0.0	0.0	0.0	0.0	0.0	0.0	0.0	73.0	0.0	0.0	0.0
chr1	38259773	38267278	+	MANEAL	merged: NM_001113482, NM_001031740, NM_152496	3107	25.480018084730887	0.0	0.0	9.13612318666233	0.0867813564768608	0.2563122922284689	0.0	0.0	0.0	0.0	0.0	0.0	0.0	0.0	0.0	0.0	0.0	0.0	0.0	0.0	0.0	0.0	0.0	0.0	0.0	178.0	0.0	0.0	0.0
chr1	38268613	38273865	-	YRDC	NM_024640	1836	11.528517975374543	253.94	33.36	16.346114739743896	0.1459504631656295	0.24985063780254113	0.0	0.0	0.0	0.0	0.0	0.0	287.3	0.0	0.0	0.0	0.8838844413505047	0.0	0.0	0.0	0.0	0.0	0.0	0.0	0.0	146.0	0.0	0.0	0.0
chr1	38273472	38275126	+	C1orf122	merged: NM_001142726, NM_198446	1318	40.2714574869621	0.0	0.0	10.95276368048483	0.7331334076389344	0.8210608890545575	0.0	0.0	0.0	0.0	0.0	0.0	0.0	0.0	0.0	0.0	0.0	0.0	0.0	0.0	0.0	0.0	0.0	0.0	0.0	141.0	0.0	0.0	0.0
chr1	38275238	38325292	-	MTF1	NM_005955	7972	3.6010299700402824	225.09	35.93	16.285894612876852	0.33472808926789166	0.9744174874299104	0.0	0.0	0.0	0.0	0.0	0.0	261.02	0.0	0.0	0.0	0.8623477128189412	0.0	0.0	0.0	0.0	0.0	0.0	0.0	0.0	110.0	0.0	0.0	0.0
chr1	38326368	38412729	-	INPP5B	NM_005540	4454	6.845146696400162	67.35	25.02	8.767503016142847	0.5725315466265621	0.6483193274014213	0.0	0.0	0.0	0.0	0.0	0.0	92.36999999999999	0.0	0.0	0.0	0.7291328353361481	0.0	0.0	0.0	0.0	0.0	0.0	0.0	0.0	27.0	0.0	0.0	0.0
chr1	38422651	38455761	-	SF3A3	NM_006802	2836	32.6952984993015	478.6	99.86	4.7254551067336665	0.5398476591222899	0.9235858059459452	2.97	0.9	2.13	0.0	2.29	0.0	578.46	3.87	2.13	2.29	0.8273692217266535	0.7674418604651163	1.0	1.0	0.0	0.0	0.0	18.0	0.0	100.0	0.0	0.0	0.0
chr1	38462441	38471187	-	FHL3	merged: NM_001243878, NM_004468	1657	11.616824562506077	207.3	36.46	1.7828807257303696	0.07776511164809605	0.06849353691483455	0.0	0.0	0.0	0.0	0.0	0.0	243.76000000000002	0.0	0.0	0.0	0.8504266491631113	0.0	0.0	0.0	700.0	0.0	0.0	0.0	0.0	86.0	8.13953488372093	0.0	0.0
chr1	38478383	38490497	+	UTP11L	NM_016037	2050	14.266162390104206	0.0	0.0	8.95272552756724	0.4361608435914952	0.7228437417804552	0.0	0.0	0.0	0.0	0.0	0.0	0.0	0.0	0.0	0.0	0.0	0.0	0.0	0.0	0.0	0.0	0.0	0.0	0.0	86.0	0.0	0.0	0.0
chr1	38509522	38512450	-	POU3F1	NM_002699	2928	0.6803833394921177	9.59	6.25	1.7180984680400646	0.37361064509193964	0.46265445689642953	0.0	0.0	0.0	0.0	0.0	0.0	15.84	0.0	0.0	0.0	0.6054292929292929	0.0	0.0	0.0	1200.0	0.0	0.0	0.0	0.0	143.0	8.391608391608392	0.0	0.0
chr1	38554902	38555001	+	MIR3659	NR_037432	99	0.0	0.0	0.0	0.11587812291082751	0.21469932998496083	1.208760154610225	0.0	0.0	0.0	0.4	5.46	0.0	0.0	0.0	0.4	5.46	0.0	0.0	0.0	1.0	3000.0	1800.0	600.0	18.0	6.0	30.0	100.0	100.0	100.0
chr1	38674705	38680439	-	LOC339442	NR_038928	2283	0.02025466016201347	0.0	0.0	0.1222651060633928	0.16003834571057446	1.0713423038188272	0.0	0.0	0.0	0.0	0.0	0.0	0.0	0.0	0.0	0.0	0.0	0.0	0.0	0.0	2150.0	0.0	0.0	0.0	0.0	26.0	82.6923076923077	0.0	0.0
chr1	39303868	39325495	-	RRAGC	merged: NM_022157, NM_001271851	2733	18.850207306727704	0.0	0.0	7.363279148743135	0.24851024809282868	0.6211803788125246	0.0	0.0	0.0	0.0	0.0	0.0	0.0	0.0	0.0	0.0	0.0	0.0	0.0	0.0	300.0	0.0	0.0	0.0	0.0	138.0	2.1739130434782608	0.0	0.0
chr1	39328161	39347298	-	GJA9-MYCBP	merged: NR_037637, NR_037636, NR_037635, NR_037634, NR_037633	5271	2.1300750216268485	18.3	19.82	0.0	0.11833821337753744	0.0	0.0	0.0	0.49	0.0	0.0	0.0	38.120000000000005	0.0	0.49	0.0	0.4800629590766002	0.0	1.0	0.0	0.0	0.0	0.0	0.0	0.0	0.0	0.0	0.0	0.0
chr1	39328161	39339050	-	MYCBP	merged: NM_012333, NR_037632	2565	3.6038208056862424	6.05	19.82	6.96089921013152	0.4417959966094731	0.8391535214471553	0.0	0.0	0.0	0.0	0.0	0.0	25.87	0.0	0.0	0.0	0.2338616157711635	0.0	0.0	0.0	0.0	0.0	0.0	0.0	0.0	45.0	0.0	0.0	0.0
chr1	39339738	39347298	-	GJA9	NM_030772	2322	0.8047239401103238	12.25	0.0	0.0	0.11833821337753744	0.0	0.0	0.0	0.49	0.0	0.0	0.0	12.25	0.0	0.49	0.0	1.0	0.0	1.0	0.0	0.0	0.0	0.0	0.0	0.0	0.0	0.0	0.0	0.0
chr1	39351478	39407456	-	RHBDL2	NM_017821	1837	0.9374660081768023	9.67	1.54	2.1478511915912435	1.4330194124717988	1.044634132191659	0.0	0.0	0.0	0.0	0.0	0.0	11.21	0.0	0.0	0.0	0.8626226583407671	0.0	0.0	0.0	1299.9996299743652	0.0	0.0	0.0	0.0	45.0	28.888880666097005	0.0	0.0
chr1	39456915	39471737	+	AKIRIN1	merged: NM_001136275, NM_024595	2726	32.89282327446781	0.0	0.0	10.33870087167391	0.3527605789254212	0.7667829918767641	0.0	0.0	0.0	0.0	0.0	0.0	0.0	0.0	0.0	0.0	0.0	0.0	0.0	0.0	0.0	0.0	0.0	0.0	0.0	66.0	0.0	0.0	0.0
chr1	39491966	39500308	+	NDUFS5	merged: NM_001184979, NM_004552	571	182.58148783262197	0.0	0.0	16.424583389903983	0.2997901405564282	0.8382919675236984	0.0	0.0	0.0	0.0	0.0	0.0	0.0	0.0	0.0	0.0	0.0	0.0	0.0	0.0	0.0	0.0	0.0	0.0	0.0	91.0	0.0	0.0	0.0
chr1	39549838	39952810	+	MACF1	NM_012090	17689	46.4032471545723	4.19	2.37	0.9507480635675769	0.7427131677694969	0.911093274055818	0.0	0.0	0.0	0.0	0.0	0.0	6.5600000000000005	0.0	0.0	0.0	0.6387195121951219	0.0	0.0	0.0	4274.999893188477	0.0	0.0	0.0	0.0	44.0	97.15908848155628	0.0	0.0
chr1	39875175	39882154	+	KIAA0754	NM_015038	6979	7.147557250089372	0.0	0.0	19.973921170400985	0.6846710916843238	0.41225355237419287	0.0	0.0	0.0	0.0	0.0	0.0	0.0	0.0	0.0	0.0	0.0	0.0	0.0	0.0	0.0	0.0	0.0	0.0	0.0	58.0	0.0	0.0	0.0
chr1	39957317	39995541	+	BMP8A	NM_181809	5626	1.9025528301366752	0.0	0.0	1.9535044185203283	0.5747856078337533	0.516932354074223	0.0	0.0	0.0	0.0	0.0	0.0	0.0	0.0	0.0	0.0	0.0	0.0	0.0	0.0	14600.000118255615	0.0	0.0	0.0	0.0	259.0	56.37065682724176	0.0	0.0
chr1	39987951	40025370	-	PPIEL	NR_003929	2637	0.9502892465790533	0.0	0.0	1.2317753222804497	0.07832862694989384	1.2212526865003517	0.0	0.0	0.0	0.0	0.0	0.0	0.0	0.0	0.0	0.0	0.0	0.0	0.0	0.0	8530.000213623047	0.0	0.0	0.0	0.0	99.0	86.16161831942472	0.0	0.0
chr1	40026484	40042521	-	PABPC4	merged: NM_003819, NM_001135654, NM_001135653	3204	41.95422132699979	0.0	0.0	6.252856506361424	0.5297043836899296	0.7654906609915786	0.0	0.0	0.0	0.0	0.0	0.0	0.0	0.0	0.0	0.0	0.0	0.0	0.0	0.0	99.99990463256836	0.0	0.0	0.0	0.0	196.0	0.5102035950641243	0.0	0.0
chr1	40033045	40033182	-	SNORA55	NR_002983	137	0.5905338073074446	0.0	0.0	0.13868877702713214	0.20962769226878064	0.10424802473830164	0.0	0.0	0.0	0.0	0.0	0.0	0.0	0.0	0.0	0.0	0.0	0.0	0.0	0.0	1299.9998931884766	0.0	0.0	0.0	0.0	15.0	86.66665954589844	0.0	0.0
chr1	40089102	40105348	-	HEYL	NM_014571	4114	17.38645202860547	0.0	0.0	2.2564299051848535	0.4789880065281278	0.45446969462358777	0.0	0.0	0.0	0.0	0.0	0.0	0.0	0.0	0.0	0.0	0.0	0.0	0.0	0.0	14850.000331878662	0.0	0.0	0.0	0.0	174.0	85.34482949355552	0.0	0.0
chr1	40124792	40137710	-	NT5C1A	NM_032526	1107	5.37308159279144	19.49	3.85	13.840592491608994	0.6069059800362278	0.4928088442174259	28.08	4.64	1.45	2.3	0.76	0.0	23.34	32.72	3.75	0.76	0.8350471293916023	0.8581907090464548	0.38666666666666666	1.0	0.0	0.0	0.0	9.0	0.0	44.0	0.0	0.0	0.0
chr1	40144644	40157089	-	HPCAL4	NM_016257	4259	88.69008828775979	673.81	554.68	9.371529137142593	0.8802109014081594	0.7809986316138052	0.0	0.0	0.0	0.0	0.0	0.0	1228.4899999999998	0.0	0.0	0.0	0.548486353165268	0.0	0.0	0.0	4200.0	0.0	0.0	0.0	0.0	101.0	41.584158415841586	0.0	0.0
chr1	40204516	40229586	+	PPIE	merged: NM_001195007, NR_036543, NM_006112, NM_203456, NR_036544	4737	10.97901414817993	517.74	78.16	5.778394900742288	0.44405005781666435	0.6909662466125447	0.0	0.0	0.0	0.0	0.0	0.0	595.9	0.0	0.0	0.0	0.8688370531968451	0.0	0.0	0.0	270.0	0.0	0.0	0.0	0.0	77.0	3.5064935064935066	0.0	0.0
chr1	40223902	40254533	-	BMP8B	NM_001720	3773	0.9133792884065758	35.02	11.58	0.5501929772852676	0.6102870718470146	0.1507719366049817	0.0	0.0	0.0	0.0	0.0	0.0	46.6	0.0	0.0	0.0	0.7515021459227468	0.0	0.0	0.0	2100.0	0.0	0.0	0.0	0.0	126.0	16.666666666666668	0.0	0.0
chr1	40235196	40237020	-	OXCT2	NM_022120	1824	0.3325339331548392	0.0	0.0	0.25912903076122057	0.7122833414724159	0.7211206339335411	0.0	0.0	0.0	0.0	0.0	0.0	0.0	0.0	0.0	0.0	0.0	0.0	0.0	0.0	10050.0	0.0	0.0	0.0	0.0	103.0	97.57281553398059	0.0	0.0
chr1	40306705	40349177	-	TRIT1	NM_017646	2128	6.733027654343334	4.35	1.33	10.835060705244699	0.37473767569553523	0.7400748202495959	0.0	0.0	0.0	0.0	0.0	0.0	5.68	0.0	0.0	0.0	0.7658450704225351	0.0	0.0	0.0	600.0	0.0	0.0	0.0	0.0	17.0	35.294117647058826	0.0	0.0
chr1	40361095	40367687	-	MYCL1	merged: NM_001033082, NM_001033081, NM_005376	4951	8.134473767908222	187.0	3.1	8.582280504718453	0.5218151694647605	0.44240793969518916	0.0	0.0	0.0	0.0	0.0	0.0	190.1	0.0	0.0	0.0	0.9836927932667018	0.0	0.0	0.0	300.0	0.0	0.0	0.0	0.0	139.0	2.158273381294964	0.0	0.0
chr1	40420783	40435628	+	MFSD2A	merged: NM_001136493, NM_032793	2201	50.33672244526537	0.0	0.0	7.783907610647792	0.57816669964454	0.5591484963236178	0.0	0.0	0.0	0.0	0.0	0.0	0.0	0.0	0.0	0.0	0.0	0.0	0.0	0.0	1200.0	0.0	0.0	0.0	0.0	97.0	12.371134020618557	0.0	0.0
chr1	40506254	40538321	+	CAP1	merged: NM_001105530, NM_006367	2773	77.51553860070347	0.0	0.0	11.042181444620745	0.6722737550447723	0.8826619945817358	0.0	0.0	0.0	0.0	0.0	0.0	0.0	0.0	0.0	0.0	0.0	0.0	0.0	0.0	0.0	0.0	0.0	0.0	0.0	75.0	0.0	0.0	0.0
chr1	40538381	40563142	-	PPT1	merged: NM_000310, NM_001142604	2504	105.85841093669619	0.0	0.0	12.955539111896377	0.9055690899890605	0.3764990645507258	0.0	0.0	0.0	0.0	0.0	0.0	0.0	0.0	0.0	0.0	0.0	0.0	0.0	0.0	50.00010108947754	0.0	0.0	0.0	0.0	9.0	5.555566787719727	0.0	0.0
chr1	40627040	40706593	+	RLF	NM_012421	6250	7.8790139429669	49.53	7.97	18.79597899183501	0.7060846731526401	1.280269130257159	0.0	0.0	0.0	0.0	0.0	0.0	57.5	0.0	0.0	0.0	0.8613913043478261	0.0	0.0	0.0	84.99999046325684	0.0	0.0	0.0	0.0	113.0	0.7522123049845738	0.0	0.0
chr1	40713572	40717365	+	TMCO2	NM_001008740	741	0.025420007147697644	0.0	0.0	0.0	0.1735627129537216	0.05384712021606489	0.0	0.0	0.0	0.0	0.0	0.0	0.0	0.0	0.0	0.0	0.0	0.0	0.0	0.0	300.0	0.0	0.0	0.0	0.0	3.0	100.0	0.0	0.0
chr1	40723721	40759856	+	ZMPSTE24	NM_005857	3165	18.043028644227917	0.0	0.0	11.020283216669092	0.6243749543919596	0.672873614219947	0.0	0.0	0.0	0.0	0.0	0.0	0.0	0.0	0.0	0.0	0.0	0.0	0.0	0.0	0.0	0.0	0.0	0.0	0.0	74.0	0.0	0.0	0.0
chr1	40766162	40782939	-	COL9A2	NM_001852	2831	7.781091736273149	96.45	39.01	4.401543818282141	0.6317006533153309	0.4661006725902577	0.0	0.0	0.0	0.0	0.0	0.0	135.46	0.0	0.0	0.0	0.7120183079875978	0.0	0.0	0.0	11300.000438690186	0.0	0.0	0.0	0.0	149.0	75.83892911872607	0.0	0.0
chr1	40839377	40888998	+	SMAP2	merged: NM_022733, NM_001198978, NM_001198979, NM_001198980	3257	52.74180058234784	11.77	3.65	15.665444820913365	0.3634673696595793	0.4096688906038217	0.0	0.0	0.0	0.0	0.0	0.0	15.42	0.0	0.0	0.0	0.7632944228274967	0.0	0.0	0.0	200.00010108947754	0.0	0.0	0.0	0.0	123.0	1.6260170820282727	0.0	0.0
chr1	40916336	40929390	+	ZFP69B	NM_023070	2031	4.919325831863626	0.0	0.0	12.33052718910963	0.8813379320117551	0.6784737147224177	0.0	0.0	0.0	0.0	0.0	0.0	0.0	0.0	0.0	0.0	0.0	0.0	0.0	0.0	0.0	0.0	0.0	0.0	0.0	32.0	0.0	0.0	0.0
chr1	40943301	40962015	+	ZFP69	NM_198494	2159	4.050713094173544	0.0	0.0	9.94270791621486	0.7269347393191586	0.909370166208904	0.0	0.0	0.0	0.0	0.0	0.0	0.0	0.0	0.0	0.0	0.0	0.0	0.0	0.0	300.0	0.0	0.0	0.0	0.0	113.0	2.6548672566371683	0.0	0.0
chr1	40974432	40982214	+	EXO5	NM_022774	2203	4.109346614320051	0.0	0.0	7.366016427237089	0.5122354093341978	0.5005628295285393	0.0	0.0	0.0	0.0	0.0	0.0	0.0	0.0	0.0	0.0	0.0	0.0	0.0	0.0	0.0	0.0	0.0	0.0	0.0	163.0	0.0	0.0	0.0
chr1	40997232	41013841	+	ZNF684	NM_152373	2097	1.4753327645666485	0.0	0.0	3.38236379236565	0.339236211682274	0.2963745496692212	0.0	0.0	0.0	0.0	0.0	0.0	0.0	0.0	0.0	0.0	0.0	0.0	0.0	0.0	0.0	0.0	0.0	0.0	0.0	97.0	0.0	0.0	0.0
chr1	41086351	41131324	-	RIMS3	NM_014747	7229	15.643047082276928	0.0	0.0	4.692607764806188	0.7049576425490446	0.4475772632359314	0.0	0.0	0.0	0.0	0.0	0.0	0.0	0.0	0.0	0.0	0.0	0.0	0.0	0.0	600.0	0.0	0.0	0.0	0.0	122.0	4.918032786885246	0.0	0.0
chr1	41154751	41157933	-	NR_024567	NR_024567	3182	2.3895363962606657	1.44	18.36	23.268692050960027	0.5223786847665582	0.7146589795076133	0.0	0.0	0.0	0.0	0.0	0.0	19.8	0.0	0.0	0.0	0.07272727272727272	0.0	0.0	0.0	75.0	0.0	0.0	0.0	0.0	128.0	0.5859375	0.0	0.0
chr1	41157241	41237275	+	NFYC	merged: NM_001142588, NM_001142589, NM_001142587, NM_014223, NM_001142590	2821	24.115411265643758	3.44	6.6	17.594313732988084	0.18145192717889078	0.653057873980435	0.0	0.0	0.0	0.0	0.0	0.0	10.04	0.0	0.0	0.0	0.3426294820717132	0.0	0.0	0.0	742.8570041656494	0.0	0.0	0.0	0.0	87.0	8.538586254777579	0.0	0.0
chr1	41220026	41220118	+	MIR30E	NR_029846	92	0.0	0.0	0.0	0.8905279367005328	0.6215573778829705	0.4161305450297495	0.0	1.54	0.0	0.0	0.0	0.0	0.0	1.54	0.0	0.0	0.0	0.0	0.0	0.0	2200.000213623047	0.0	0.0	0.0	0.0	24.0	91.66667556762695	0.0	0.0
chr1	41222955	41223044	+	MIR30C1	NR_029833	89	0.0	0.0	0.0	0.7408900456975743	0.4502487261364401	0.42129986857049173	0.0	0.0	0.0	0.0	0.0	0.0	0.0	0.0	0.0	0.0	0.0	0.0	0.0	0.0	1800.0	0.0	0.0	0.0	0.0	18.0	100.0	0.0	0.0
chr1	41249683	41306124	+	KCNQ4	merged: NM_004700, NM_172163	4099	0.7015964519219268	0.0	0.06	0.4215408880693095	0.058605591386970926	0.03747759567038117	0.0	0.0	0.0	0.0	0.0	0.0	0.06	0.0	0.0	0.0	0.0	0.0	0.0	0.0	5850.0	0.0	0.0	0.0	0.0	142.0	41.19718309859155	0.0	0.0
chr1	41326727	41328018	-	CITED4	NM_133467	1291	2.080987786001276	0.0	0.0	2.4380027119506384	0.6221208931847684	0.583272006180415	0.0	0.0	0.0	0.0	0.0	0.0	0.0	0.0	0.0	0.0	0.0	0.0	0.0	0.0	4050.0	0.0	0.0	0.0	0.0	109.0	37.15596330275229	0.0	0.0
chr1	41445006	41478235	+	CTPS1	NM_001905	3199	9.146557444929856	0.0	0.91	12.599692907682025	0.8988069063674868	0.9446938770706427	0.0	1.54	0.0	0.0	1.33	0.0	0.91	1.54	0.0	1.33	0.0	0.0	0.0	1.0	2349.999927520752	900.0	0.0	9.0	0.0	117.0	20.085469465989334	100.0	0.0
chr1	41480261	41509562	+	SLFNL1-AS1	NR_037868	4800	0.5677082622431482	1.33	0.19	0.16971126662530645	0.4964569808838595	0.707766548119957	0.0	0.0	0.0	0.0	0.0	0.0	1.52	0.0	0.0	0.0	0.875	0.0	0.0	0.0	600.0	0.0	0.0	0.0	0.0	6.0	100.0	0.0	0.0
chr1	41481268	41487427	-	SLFNL1	merged: NM_001168247, NM_144990	2155	0.2654452653886305	0.0	0.0	0.5702663529076157	0.9788260792227741	0.7461056977137952	0.0	0.0	0.0	0.0	0.0	0.0	0.0	0.0	0.0	0.0	0.0	0.0	0.0	0.0	2400.0	0.0	0.0	0.0	0.0	23.0	104.34782608695652	0.0	0.0
chr1	41492870	41707815	-	SCMH1	merged: NM_001172222, NM_001172221, NM_001172220, NM_001172219, NM_001172218, NM_001031694, NM_012236	3801	11.809655466259686	175.11	29.17	11.615185076022318	0.3409267575876674	0.44714648627420295	0.0	0.0	0.0	0.0	0.0	0.0	204.28000000000003	0.0	0.0	0.0	0.8572057959663206	0.0	0.0	0.0	0.0	0.0	0.0	0.0	0.0	106.0	0.0	0.0	0.0
chr1	41944445	41950344	-	EDN2	NM_001956	1243	0.0047200490699713165	0.0	0.0	0.29106394652404705	0.3837539205243	0.8701694626916087	0.0	0.0	0.0	0.0	0.0	0.0	0.0	0.0	0.0	0.0	0.0	0.0	0.0	0.0	0.0	0.0	0.0	0.0	0.0	0.0	0.0	0.0	0.0
chr1	41972035	42501596	-	HIVEP3	merged: NM_001127714, NM_024503, NR_038261, NR_038260	14115	1.6725390655594914	0.0	0.0	5.158857534943455	0.2535818858090088	0.41483821414456395	0.0	0.0	0.0	0.0	0.0	0.0	0.0	0.0	0.0	0.0	0.0	0.0	0.0	0.0	150.0	0.0	0.0	0.0	0.0	177.0	0.847457627118644	0.0	0.0
chr1	42619091	42621495	+	GUCA2B	NM_007102	597	0.01952570241757309	0.0	0.0	0.2682532924077424	0.11495712156675066	0.4333616234988903	0.0	1.38	0.0	0.0	0.0	0.0	0.0	1.38	0.0	0.0	0.0	0.0	0.0	0.0	4050.0	0.0	0.0	0.0	0.0	41.0	98.78048780487805	0.0	0.0
chr1	42628361	42630395	-	GUCA2A	NM_033553	575	0.0	0.0	0.0	0.4990971120647453	0.4502487261364401	0.55268684189769	0.0	0.0	0.0	0.0	0.0	0.0	0.0	0.0	0.0	0.0	0.0	0.0	0.0	0.0	300.0	0.0	0.0	0.0	0.0	3.0	100.0	0.0	0.0
chr1	42642209	42801548	-	FOXJ3	merged: NM_014947, NM_001198852, NM_001198851, NM_001198850	5778	22.418500630620752	121.88	547.1	4.842245655809147	0.806390396872648	0.41268432933592136	1.29	14.4	0.0	1.21	0.0	5.65	668.98	15.690000000000001	1.21	5.65	0.182187808305181	0.08221797323135754	0.0	0.0	1824.9998931884766	0.0	0.0	0.0	0.0	39.0	46.794869056114784	0.0	0.0
chr1	42846467	42889900	+	RIMKLA	NM_173642	10569	4.062974342793971	14.74	102.48	9.463684179772464	0.3403632422858696	0.258035400075383	3.85	7.28	0.0	0.0	0.0	0.0	117.22	11.13	0.0	0.0	0.12574645964852416	0.34591194968553457	0.0	0.0	0.0	0.0	0.0	0.0	0.0	161.0	0.0	0.0	0.0
chr1	42896000	42921938	-	ZMYND12	merged: NM_001146192, NM_032257	1774	1.3859022474937324	0.0	0.0	9.857852282902208	0.5905640362840917	1.0691884190101846	0.0	0.0	0.0	0.0	0.0	0.0	0.0	0.0	0.0	0.0	0.0	0.0	0.0	0.0	9830.714698791504	0.0	0.0	0.0	0.0	135.0	72.82010887993707	0.0	0.0
chr1	42922172	42926086	+	PPCS	merged: NM_024664, NM_001077447	1489	6.334976629084562	0.0	0.0	14.06322447578413	0.7111563108688203	1.0019872129805356	0.0	0.0	0.0	0.0	0.0	0.0	0.0	0.0	0.0	0.0	0.0	0.0	0.0	0.0	14515.714485168457	0.0	0.0	0.0	0.0	177.0	82.00968635688393	0.0	0.0
chr1	43000559	43120335	+	CCDC30	NM_001080850	3098	0.8530613838627542	0.0	0.0	0.0	0.2738684366737295	0.0	0.0	0.0	0.0	0.0	0.0	0.0	0.0	0.0	0.0	0.0	0.0	0.0	0.0	0.0	840.0	0.0	0.0	0.0	0.0	9.0	93.33333333333333	0.0	0.0
chr1	43124047	43142429	+	PPIH	NM_006347	800	15.043601511473991	0.0	0.0	7.7702212181780075	0.467154185190374	0.7594597835273793	0.0	0.0	0.0	0.0	0.0	0.0	0.0	0.0	0.0	0.0	0.0	0.0	0.0	0.0	0.0	0.0	0.0	0.0	0.0	111.0	0.0	0.0	0.0
chr1	43148065	43168020	+	YBX1	NM_004559	1546	191.15789625774008	0.0	0.0	6.746479061438257	0.2625981306377736	0.3381599149568875	0.0	0.0	0.0	0.0	0.0	0.0	0.0	0.0	0.0	0.0	0.0	0.0	0.0	0.0	0.0	0.0	0.0	0.0	0.0	120.0	0.0	0.0	0.0
chr1	43198763	43205925	-	CLDN19	merged: NM_001185117, NM_001123395, NM_148960	3602	0.011015988160462073	0.0	0.0	0.2025586085527851	0.9044420593854647	0.7547212369483656	0.0	0.0	0.0	0.0	0.0	0.0	0.0	0.0	0.0	0.0	0.0	0.0	0.0	0.0	2400.0	0.0	0.0	0.0	0.0	27.0	88.88888888888889	0.0	0.0
chr1	43212005	43232755	-	LEPRE1	merged: NM_022356, NM_001146289, NM_001243246	3105	5.5133787081099035	0.69	0.0	17.9966936715997	0.5302678989917273	0.4566235794322303	0.0	0.0	0.0	0.0	0.0	0.0	0.69	0.0	0.0	0.0	1.0	0.0	0.0	0.0	0.0	0.0	0.0	0.0	0.0	108.0	0.0	0.0	0.0
chr1	43232915	43241413	+	C1orf50	merged: NR_040733, NM_024097	1015	16.39320505600514	0.0	0.0	16.578783411730203	0.4896947972622859	0.4014841283309799	0.0	0.0	0.0	0.0	0.0	0.0	0.0	0.0	0.0	0.0	0.0	0.0	0.0	0.0	0.0	0.0	0.0	0.0	0.0	145.0	0.0	0.0	0.0
chr1	43253660	43263901	+	NM_001242750	NM_001242750	983	0.30132997207634477	0.0	0.0	0.46989947479587535	0.6919967906076953	0.5987799768026416	0.0	0.0	0.0	0.0	0.0	0.0	0.0	0.0	0.0	0.0	0.0	0.0	0.0	0.0	840.0	0.0	0.0	0.0	0.0	9.0	93.33333333333333	0.0	0.0
chr1	43272722	43283059	-	CCDC23	NM_199342	798	11.072057674174676	0.0	0.0	4.813048018540276	0.20230199334540927	0.0	0.0	0.0	0.0	0.0	0.0	0.0	0.0	0.0	0.0	0.0	0.0	0.0	0.0	0.0	0.0	0.0	0.0	0.0	0.0	66.0	0.0	0.0	0.0
chr1	43282775	43310660	+	ERMAP	merged: NM_001017922, NM_018538	3500	11.124224708093793	0.0	0.0	7.607809360869919	0.1515856161836075	0.394160919981595	0.0	0.0	0.0	0.0	0.0	0.0	0.0	0.0	0.0	0.0	0.0	0.0	0.0	0.0	0.0	0.0	0.0	0.0	0.0	48.0	0.0	0.0	0.0
chr1	43312243	43318146	+	ZNF691	merged: NM_001242739, NM_015911	1912	4.238481769464634	0.0	0.0	4.378733164165836	0.7032670966436512	0.8632770313039525	0.0	0.0	0.0	0.0	0.0	0.0	0.0	0.0	0.0	0.0	0.0	0.0	0.0	0.0	42.857099533081055	0.0	0.0	0.0	0.0	78.0	0.5494499940138596	0.0	0.0
chr1	43391045	43424847	-	SLC2A1	NM_006516	3670	52.27790840560875	545.82	620.67	8.605091158834757	0.7810322082917471	0.7038895554644004	3.34	17.91	0.28	0.0	1.7	1.56	1166.49	21.25	0.28	3.26	0.46791657022349104	0.15717647058823528	1.0	0.5214723926380368	0.0	0.0	0.0	0.0	40.0	91.0	0.0	0.0	0.0
chr1	43424719	43449029	+	SLC2A1-AS1	NR_033967	1124	0.7784324773565419	6.27	12.11	11.460072628031446	0.7663808104450045	0.8473382837199972	7.51	33.73	0.76	1.16	2.16	3.82	18.38	41.239999999999995	1.92	5.98	0.3411316648531012	0.1821047526673133	0.39583333333333337	0.3612040133779264	0.0	0.0	0.0	0.0	54.0	109.0	0.0	0.0	0.0
chr1	43613593	43622067	+	FAM183A	NM_001101376	517	0.09183085389632044	1.49	0.0	0.867717282584228	1.2504404546893124	0.7000125628088437	0.0	0.0	1.83	0.0	0.87	0.76	1.49	0.0	1.83	1.63	1.0	0.0	1.0	0.5337423312883436	299.9997138977051	0.0	0.0	73.0	0.0	117.0	2.564100118783804	0.0	0.0
chr1	43629844	43638241	-	EBNA1BP2	merged: NM_006824, NM_001159936	1642	44.989301651387066	2273.54	565.58	1.2673599427018851	0.5122354093341978	0.3506524468470146	0.76	1.14	4.7	0.0	0.76	0.0	2839.12	1.9	4.7	0.76	0.8007903857533321	0.4	1.0	1.0	300.0	300.0	0.0	54.0	0.0	72.0	4.166666666666667	5.555555555555555	0.0
chr1	43638000	43720029	+	WDR65	merged: NM_152498, NM_001167965, NM_001195831	5127	0.12119442985150727	0.0	4.64	2.834908093574339	0.34487136470025204	0.5414866408927486	0.42	0.0	0.16	0.0	0.94	0.76	4.64	0.42	0.16	1.7	0.0	1.0	1.0	0.5529411764705883	0.0	0.0	0.0	9.0	0.0	93.0	0.0	0.0	0.0
chr1	43735664	43739673	+	TMEM125	NM_144626	1786	0.284844612706216	0.0	0.0	0.41515390491674425	0.2631616459395714	1.0502342326941296	1.45	1.51	1.48	0.0	2.96	1.52	0.0	2.96	1.48	4.48	0.0	0.48986486486486486	1.0	0.6607142857142857	1100.0001068115234	300.0	0.0	3.0	0.0	15.0	73.33334045410156	100.0	0.0
chr1	43747556	43751288	-	C1orf210	merged: NM_001164829, NM_182517	1513	0.0	0.0	0.0	0.33668525475665634	0.5697139701175732	0.7775524159199771	0.0	0.0	0.0	0.0	0.0	0.0	0.0	0.0	0.0	0.0	0.0	0.0	0.0	0.0	4599.999904632568	0.0	0.0	0.0	0.0	53.0	86.79245103080318	0.0	0.0
chr1	43766565	43788781	+	TIE1	merged: NM_005424, NM_001253357	3982	13.713923117606575	0.0	0.0	0.7810367969422705	0.20286550864720707	0.6422884499372221	0.0	0.0	0.0	0.0	0.0	0.0	0.0	0.0	0.0	0.0	0.0	0.0	0.0	0.0	800.0001068115234	0.0	0.0	0.0	0.0	9.0	88.88890075683594	0.0	0.0
chr1	43803474	43820135	+	MPL	NM_005373	3645	0.29822223166613515	0.0	0.0	0.13868877702713214	0.1932857485166445	0.6086878469223975	0.0	0.0	0.0	0.0	0.0	0.0	0.0	0.0	0.0	0.0	0.0	0.0	0.0	0.0	1400.0001068115234	0.0	0.0	0.0	0.0	15.0	93.33334045410156	0.0	0.0
chr1	43824625	43828873	+	CDC20	NM_001255	1674	1.9110336885359438	0.0	0.0	3.086737715018342	0.6255019849955551	0.5893028836446143	0.0	0.0	0.0	0.0	0.0	0.0	0.0	0.0	0.0	0.0	0.0	0.0	0.0	0.0	0.0	0.0	0.0	0.0	0.0	59.0	0.0	0.0	0.0
chr1	43829067	43833745	-	ELOVL1	merged: NM_001256402, NM_001256401, NM_001256399, NM_022821, NR_046117	1786	15.541148003510271	0.0	0.0	12.25114611278489	0.31556856900676655	0.7797063007286197	0.0	0.0	0.0	0.0	0.0	0.0	0.0	0.0	0.0	0.0	0.0	0.0	0.0	0.0	0.0	0.0	0.0	0.0	0.0	135.0	0.0	0.0	0.0
chr1	43849578	43855483	-	MED8	merged: NM_001001653, NM_201542, NM_052877	2050	12.050251071943574	0.0	0.0	10.323189626874822	0.455883879154418	0.77669086199652	0.0	0.0	0.0	0.0	0.0	0.0	0.0	0.0	0.0	0.0	0.0	0.0	0.0	0.0	42.857099533081055	0.0	0.0	0.0	0.0	99.0	0.43289999528364703	0.0	0.0
chr1	43855555	43919918	+	SZT2	NM_015284	13979	8.469380710369888	0.0	0.0	9.956394308684644	0.4649001239831828	0.8158915655138153	0.0	0.0	0.0	0.0	0.0	0.0	0.0	0.0	0.0	0.0	0.0	0.0	0.0	0.0	42.857099533081055	0.0	0.0	0.0	0.0	110.0	0.3896099957552823	0.0	0.0
chr1	43916673	43919660	-	HYI	merged: NM_001190880, NM_001243526, NM_031207	1367	22.014317358180126	0.0	0.0	8.53483434415654	0.4119296856141899	0.09649403942718829	0.0	0.0	0.0	0.0	0.0	0.0	0.0	0.0	0.0	0.0	0.0	0.0	0.0	0.0	0.0	0.0	0.0	0.0	0.0	97.0	0.0	0.0	0.0
chr1	43996546	44089343	+	PTPRF	merged: NM_002840, NM_130440	7733	38.83749312775348	104.59	246.21	4.423442046233793	0.35614167073620795	0.2261579049074726	0.0	0.0	0.0	0.0	0.0	0.0	350.8	0.0	0.0	0.0	0.2981470923603193	0.0	0.0	0.0	0.0	0.0	0.0	0.0	0.0	29.0	0.0	0.0	0.0
chr1	44115796	44171189	+	KDM4A	NM_014663	4509	19.21769363102258	0.0	0.0	9.495619095535291	0.3121874771959798	1.052818894464501	0.0	0.0	0.0	0.0	0.0	0.0	0.0	0.0	0.0	0.0	0.0	0.0	0.0	0.0	75.0	0.0	0.0	0.0	0.0	91.0	0.8241758241758241	0.0	0.0
chr1	44165408	44173012	-	KDM4A-AS1	NR_033827	1560	3.132591345998297	0.0	0.0	8.715494724757672	0.2406210338676595	0.34892933900010054	0.0	0.0	0.0	0.0	0.0	0.0	0.0	0.0	0.0	0.0	0.0	0.0	0.0	0.0	300.0	0.0	0.0	0.0	0.0	108.0	2.7777777777777777	0.0	0.0
chr1	44173203	44396837	+	ST3GAL3	merged: NM_001270463, NM_001270464, NM_174969, NM_174968, NR_073023, NM_174965, NM_174966, NM_174971, NM_006279, NM_001270459, NM_001270466, NM_001270462, NM_174970, NM_174967, NM_001270465, NM_174964, NM_174963, NM_001270460, NR_073018, NR_073019, NR_073020, NR_073021, NM_001270461, NR_073017, NR_073016	2875	13.233824402678382	0.0	6.16	12.528523666839154	0.052970438368992956	0.4204383146470347	0.0	0.0	0.0	0.0	0.0	0.0	6.16	0.0	0.0	0.0	0.0	0.0	0.0	0.0	0.0	0.0	0.0	0.0	0.0	128.0	0.0	0.0	0.0
chr1	44398991	44402912	+	ARTN	merged: NM_001136215, NM_057091, NM_057090	1944	0.302833970246158	0.0	0.0	0.4215408880693095	1.1523887921764957	0.9847561345113949	0.0	0.0	0.0	0.0	0.0	0.0	0.0	0.0	0.0	0.0	0.0	0.0	0.0	0.0	5930.000118255615	0.0	0.0	0.0	0.0	66.0	89.8484866402366	0.0	0.0
chr1	44412477	44433694	+	IPO13	NM_014652	4027	35.916994939988356	0.0	0.0	22.0898374462294	0.1701816211429348	0.2545891843815548	0.0	0.0	0.0	0.0	0.0	0.0	0.0	0.0	0.0	0.0	0.0	0.0	0.0	0.0	0.0	0.0	0.0	0.0	0.0	55.0	0.0	0.0	0.0
chr1	44435652	44439043	+	DPH2	merged: NM_001384, NM_001039589	2497	9.065204713193536	0.0	0.0	1.5009410408528445	0.44574060372205776	0.47083921916927146	0.0	0.0	0.0	0.0	0.0	0.0	0.0	0.0	0.0	0.0	0.0	0.0	0.0	0.0	0.0	0.0	0.0	0.0	0.0	91.0	0.0	0.0	0.0
chr1	44440601	44443972	+	ATP6V0B	merged: NM_004047, NM_001039457	1022	106.2177651086207	0.0	0.0	20.144544863190944	0.2958455334438436	0.4303461847667906	0.0	0.0	0.0	0.0	0.0	0.0	0.0	0.0	0.0	0.0	0.0	0.0	0.0	0.0	0.0	0.0	0.0	0.0	0.0	221.0	0.0	0.0	0.0
chr1	44444873	44456843	+	B4GALT2	merged: NM_003780, NM_030587, NM_001005417	2425	37.80182429510989	0.0	0.0	3.1679436436723867	0.22315205951192776	0.5027167143371818	0.0	0.0	0.0	0.0	0.0	0.0	0.0	0.0	0.0	0.0	0.0	0.0	0.0	0.0	424.9998092651367	0.0	0.0	0.0	0.0	249.0	1.7068265432334808	0.0	0.0
chr1	44457279	44462198	+	CCDC24	NM_152499	1461	3.5985409936743835	0.0	0.0	5.251012577573325	1.0887115630733446	0.5358865403902778	0.0	0.0	0.0	0.0	0.0	0.0	0.0	0.0	0.0	0.0	0.0	0.0	0.0	0.0	300.0	0.0	0.0	0.0	0.0	119.0	2.5210084033613445	0.0	0.0
chr1	44462154	44497164	-	SLC6A9	merged: NR_048549, NM_201649, NM_001261380, NM_001024845, NM_006934, NR_048548	3692	2.88928703586834	0.0	0.0	4.471800632960359	1.4318923818682032	0.8374304136002413	0.0	0.0	0.0	0.0	0.0	0.0	0.0	0.0	0.0	0.0	0.0	0.0	0.0	0.0	300.0	0.0	0.0	0.0	0.0	30.0	10.0	0.0	0.0
chr1	44584521	44600809	+	KLF17	NM_173484	3128	0.08252842830398696	1.52	0.0	0.32391128845152567	0.0642407444049489	0.76505988402985	0.0	0.0	0.0	0.0	0.0	0.0	1.52	0.0	0.0	0.0	1.0	0.0	0.0	0.0	8400.0	0.0	0.0	0.0	0.0	84.0	100.0	0.0	0.0
chr1	44679124	44686351	+	DMAP1	merged: NM_001034024, NM_001034023, NM_019100	1766	34.33131380120553	4.76	1.04	9.918984835933903	0.1284814888098978	0.47557776574828514	1.29	1.15	0.0	0.0	0.0	0.0	5.8	2.44	0.0	0.0	0.8206896551724138	0.5286885245901639	0.0	0.0	262.5	0.0	0.0	18.0	2.0	100.0	2.625	0.0	0.0
chr1	44686741	44820939	-	ERI3	NM_024066	1743	77.33724705340377	0.0	0.0	11.910811153369623	0.4958934655820617	0.5893028836446143	0.0	0.0	0.0	0.0	0.0	0.0	0.0	0.0	0.0	0.0	0.0	0.0	0.0	0.0	150.0	0.0	0.0	0.0	0.0	111.0	1.3513513513513513	0.0	0.0
chr1	44870959	45117396	+	RNF220	NM_018150	3010	29.9438378921133	399.95	1540.39	4.851369917455669	0.9207840031376009	0.7896141708483756	0.0	0.0	0.0	0.0	0.0	0.0	1940.3400000000001	0.0	0.0	0.0	0.20612366904769266	0.0	0.0	0.0	699.9999046325684	0.0	0.0	0.0	0.0	79.0	8.860758286488208	0.0	0.0
chr1	45011164	45011224	+	MIR5584	NR_049849	60	0.0	0.0	0.0	0.9315871141098809	0.5184340776539735	0.315328735985276	0.0	0.0	0.0	0.0	0.0	0.0	0.0	0.0	0.0	0.0	0.0	0.0	0.0	0.0	855.0	0.0	0.0	0.0	0.0	12.0	71.25	0.0	0.0
chr1	45119500	45140099	-	TMEM53	NM_024587	1600	5.006412001626317	0.0	2.18	11.637995730138622	0.26992382956114497	0.47471621182482815	0.0	0.0	0.0	0.0	0.0	0.0	2.18	0.0	0.0	0.0	0.0	0.0	0.0	0.0	0.0	0.0	0.0	0.0	0.0	106.0	0.0	0.0	0.0
chr1	45140393	45191263	+	C1orf228	NM_001145636	1685	0.7900274091839266	0.0	0.0	9.17353265941307	0.3899525888440758	0.5229632315384223	0.0	0.0	0.0	0.0	0.0	0.0	0.0	0.0	0.0	0.0	0.0	0.0	0.0	0.0	0.0	0.0	0.0	0.0	0.0	56.0	0.0	0.0	0.0
chr1	45205489	45233438	+	KIF2C	NM_006845	2880	1.6322208944904963	0.0	0.0	3.2655732432901705	1.0148910585378332	0.9869100193200374	6.46	1.29	1.52	0.0	1.52	0.0	0.0	7.75	1.52	1.52	0.0	0.8335483870967741	1.0	1.0	0.0	0.0	0.0	51.0	0.0	130.0	0.0	0.0	0.0
chr1	45241245	45244412	+	RPS8	NM_001012	705	601.2466831519444	0.0	0.0	21.87541729753614	0.1994844168364203	0.550963734050776	0.0	0.0	0.0	0.0	0.0	0.0	0.0	0.0	0.0	0.0	0.0	0.0	0.0	0.0	75.0	0.0	0.0	0.0	0.0	131.0	0.5725190839694656	0.0	0.0
chr1	45241536	45241610	+	SNORD55	NR_000015	74	3.0169674101304778	0.0	0.0	21.670121410489397	0.6993224895310666	0.7159513103927988	0.0	0.0	0.0	0.0	0.0	0.0	0.0	0.0	0.0	0.0	0.0	0.0	0.0	0.0	0.0	0.0	0.0	0.0	0.0	114.0	0.0	0.0	0.0
chr1	45242163	45242261	+	SNORD46	NR_000024	98	0.3852004922198517	0.0	0.0	4.074895251336659	1.4752830601066336	0.5492406262038619	0.0	0.0	0.0	0.0	0.0	0.0	0.0	0.0	0.0	0.0	0.0	0.0	0.0	0.0	1650.0003204345703	0.0	0.0	0.0	0.0	47.0	35.10638979648022	0.0	0.0
chr1	45243513	45243584	+	SNORD38A	NR_001456	71	3.538044165009733	0.0	0.0	0.591252154694616	0.7968106367420855	0.6974279010384725	0.0	0.0	0.0	0.0	0.0	0.0	0.0	0.0	0.0	0.0	0.0	0.0	0.0	0.0	3785.0001068115234	0.0	0.0	0.0	0.0	45.0	84.11111348470052	0.0	0.0
chr1	45244061	45244130	+	SNORD38B	NR_001457	69	1.301171894735348	0.0	0.0	0.42975272355117916	0.686925152891515	0.7094896559668711	0.0	0.0	0.0	0.0	0.0	0.0	0.0	0.0	0.0	0.0	0.0	0.0	0.0	0.0	3230.0001068115234	0.0	0.0	0.0	0.0	39.0	82.82051555926984	0.0	0.0
chr1	45249256	45253426	-	BEST4	NM_153274	2096	0.3739076758413743	0.0	0.0	0.6824947711598345	0.7224266169047763	0.990787011975594	0.0	0.0	0.0	0.0	0.0	0.0	0.0	0.0	0.0	0.0	0.0	0.0	0.0	0.0	3407.142906188965	0.0	0.0	0.0	0.0	36.0	94.64285850524902	0.0	0.0
chr1	45266035	45271667	+	PLK3	NM_004073	2358	3.015684410511545	0.0	0.0	18.18465346151805	0.9388164927951304	0.348498562038372	0.0	0.0	0.0	0.0	0.0	0.0	0.0	0.0	0.0	0.0	0.0	0.0	0.0	0.0	0.0	0.0	0.0	0.0	0.0	50.0	0.0	0.0	0.0
chr1	45271585	45272957	-	TCTEX1D4	NM_001013632	1264	0.11836157859679258	0.0	0.0	6.227308573751163	0.9258556408537811	0.9334936760657011	0.0	0.0	0.0	0.0	0.0	0.0	0.0	0.0	0.0	0.0	0.0	0.0	0.0	0.0	900.0	0.0	0.0	0.0	0.0	9.0	100.0	0.0	0.0
chr1	45274153	45279801	+	BTBD19	NM_001136537	1572	1.0902939609968731	0.0	0.0	7.512004613581441	1.7705650782486793	0.9851869114731232	0.0	0.0	0.0	0.0	0.0	0.0	0.0	0.0	0.0	0.0	0.0	0.0	0.0	0.0	1995.0000114440918	0.0	0.0	0.0	0.0	51.0	39.11764728321749	0.0	0.0
chr1	45285515	45308616	-	PTCH2	merged: NM_001166292, NM_003738	4634	1.991862490023768	30.5	4.72	8.586842635541714	0.8497810751110785	0.39373014301986653	0.0	0.0	0.0	0.0	0.0	0.0	35.22	0.0	0.0	0.0	0.8659852356615559	0.0	0.0	0.0	1500.0	0.0	0.0	0.0	0.0	45.0	33.333333333333336	0.0	0.0
chr1	45316193	45452394	-	EIF2B3	merged: NM_020365, NM_001261418, NM_001166588	2176	10.270586087319606	78.5	10.1	3.9708786685663093	0.425454052857337	0.6517655430952495	6.46	0.0	1.52	0.0	2.32	0.0	88.6	6.46	1.52	2.32	0.8860045146726863	1.0	1.0	1.0	525.0	0.0	0.0	0.0	0.0	69.0	7.608695652173913	0.0	0.0
chr1	45468219	45477027	-	HECTD3	NM_024602	3628	18.55341551277703	1.79	0.0	9.86332683989012	0.7737065093683758	0.5858566679507861	0.0	0.0	0.0	0.0	0.0	0.0	1.79	0.0	0.0	0.0	1.0	0.0	0.0	0.0	85.71419906616211	0.0	0.0	0.0	0.0	57.0	1.5037578783537213	0.0	0.0
chr1	45477804	45481341	+	UROD	merged: NM_000374, NR_036510	1458	40.00447601215913	705.6	196.9	5.143346290144367	0.812025549890626	0.5974876459174561	0.0	0.0	0.0	0.0	0.0	0.0	902.5	0.0	0.0	0.0	0.7818282548476455	0.0	0.0	0.0	0.0	0.0	0.0	0.0	0.0	56.0	0.0	0.0	0.0
chr1	45482075	45672250	-	ZSWIM5	NM_020883	5836	10.402607490799658	370.25	25.94	10.715532877675262	0.25921703882698677	0.2584661770371115	31.36	3.92	0.0	1.32	0.99	0.0	396.19	35.28	1.32	0.99	0.9345263636134178	0.8888888888888888	0.0	1.0	0.0	0.0	0.0	0.0	0.0	0.0	0.0	0.0	0.0
chr1	45769581	45771291	+	LOC400752	NR_024270	1710	0.8809560455248953	0.0	0.0	10.551296168037869	0.21300878407956741	0.7099204329285996	0.0	0.0	0.0	0.0	0.0	0.0	0.0	0.0	0.0	0.0	0.0	0.0	0.0	0.0	0.0	0.0	0.0	0.0	0.0	67.0	0.0	0.0	0.0
chr1	45792544	45794346	+	HPDL	NM_032756	1802	0.9408516492615266	0.0	0.0	1.8704736375369793	0.4834961289425102	0.8352765287915986	0.0	0.0	0.0	0.0	0.0	0.0	0.0	0.0	0.0	0.0	0.0	0.0	0.0	0.0	6750.0	0.0	0.0	0.0	0.0	78.0	86.53846153846153	0.0	0.0
chr1	45794913	45806142	-	MUTYH	merged: NM_001048173, NM_001048171, NM_001048174, NM_012222, NM_001128425, NM_001048172	2129	6.200577186179545	0.0	0.0	16.433707651550506	0.38544446642969343	0.7293053962063829	0.0	0.0	0.0	0.0	0.0	0.0	0.0	0.0	0.0	0.0	0.0	0.0	0.0	0.0	0.0	0.0	0.0	0.0	0.0	44.0	0.0	0.0	0.0
chr1	45805341	45809650	+	TOE1	NM_025077	2392	5.498589425658848	0.0	0.0	7.210903979246219	0.5730950619283599	0.9356475608743435	0.0	0.0	0.0	0.0	0.0	0.0	0.0	0.0	0.0	0.0	0.0	0.0	0.0	0.0	0.0	0.0	0.0	0.0	0.0	86.0	0.0	0.0	0.0
chr1	45809554	45956840	-	TESK2	NM_007170	3076	2.304158957625157	0.0	0.0	7.152508704708478	0.3910796194476714	0.774967754149606	1.52	1.52	3.88	0.0	3.1	2.38	0.0	3.04	3.88	5.48	0.0	0.5	1.0	0.5656934306569342	174.99990463256836	0.0	0.0	27.0	0.0	124.0	1.4112895534884544	0.0	0.0
chr1	45959597	45965751	-	CCDC163P	merged: NR_033298, NR_033297, NR_033296	2169	1.9636105363771728	13.01	3.04	4.502823122558533	0.7517294125982616	0.6629657441001909	0.76	0.64	0.33	0.0	0.0	0.0	16.05	1.4	0.33	0.0	0.8105919003115264	0.5428571428571429	1.0	0.0	0.0	0.0	0.0	12.0	0.0	86.0	0.0	0.0	0.0
chr1	45965855	45976739	+	MMACHC	NM_015506	2850	3.293820345841498	217.39	45.19	4.470888206795706	0.5556260875726283	0.6285035871619095	0.0	0.0	0.0	0.0	0.0	0.0	262.58	0.0	0.0	0.0	0.827900068550537	0.0	0.0	0.0	0.0	0.0	0.0	0.0	0.0	87.0	0.0	0.0	0.0
chr1	45976706	45988562	-	PRDX1	merged: NM_181697, NM_181696, NM_002574, NM_001202431	1348	107.67009771563299	0.0	0.0	0.9489232112382725	0.7506023819946661	0.5535483958211471	0.0	0.0	0.0	0.0	0.0	0.0	0.0	0.0	0.0	0.0	0.0	0.0	0.0	0.0	4984.285789489746	0.0	0.0	0.0	0.0	51.0	97.73109391156365	0.0	0.0
chr1	46016454	46035723	+	AKR1A1	merged: NM_006066, NM_001202414, NM_001202413, NM_153326	1580	48.92283467927637	315.59	24.06	13.026708352739247	0.300353655858226	0.7977989331212175	21.5	3.83	0.0	0.0	2.56	0.76	339.65	25.33	0.0	3.3200000000000003	0.9291623730310614	0.8487958941966048	0.0	0.7710843373493975	0.0	0.0	0.0	31.0	0.0	86.0	0.0	0.0	0.0
chr1	46049659	46084578	+	NASP	merged: NM_152298, NM_002482, NM_001195193	3291	65.69308445559601	1367.91	79.39	18.248523293043704	0.15665725389978769	0.9933716737459652	0.0	0.0	0.0	0.0	0.0	0.0	1447.3000000000002	0.0	0.0	0.0	0.9451461341808884	0.0	0.0	0.0	300.0	0.0	0.0	0.0	0.0	103.0	2.912621359223301	0.0	0.0
chr1	46085715	46089731	-	CCDC17	merged: NM_001190182, NM_001114938	2250	0.46047537286625556	28.73	0.99	0.7938107632474011	0.24851024809282868	0.6095494008458546	0.0	0.0	0.0	0.0	0.0	0.0	29.72	0.0	0.0	0.0	0.9666890982503366	0.0	0.0	0.0	2512.5	0.0	0.0	0.0	0.0	27.0	93.05555555555556	0.0	0.0
chr1	46092975	46152302	-	GPBP1L1	NM_021639	3738	17.745359381929017	289.81	98.88	18.599807366434796	0.27048734486294274	0.8012451488150456	0.0	0.0	0.0	0.0	0.0	0.0	388.69	0.0	0.0	0.0	0.7456070390285318	0.0	0.0	0.0	75.0	0.0	0.0	0.0	0.0	135.0	0.5555555555555556	0.0	0.0
chr1	46111451	46112357	-	RPS15AP10	NR_026768	906	1.000927960035678	0.0	0.0	0.31934915762826477	0.175253258859115	0.4652391186668007	0.0	0.0	0.0	0.0	0.0	0.0	0.0	0.0	0.0	0.0	0.0	0.0	0.0	0.0	3843.809715270996	0.0	0.0	0.0	0.0	42.0	91.51927893502372	0.0	0.0
chr1	46153846	46160108	+	TMEM69	NM_016486	1471	19.062990097644022	55.13	20.63	7.840478032856226	0.7320063770353388	0.6353960185495657	4.68	4.63	5.34	0.35	0.0	1.17	75.76	9.309999999999999	5.6899999999999995	1.17	0.7276927138331574	0.5026852846401719	0.9384885764499122	0.0	150.0	150.0	0.0	9.0	0.0	50.0	3.0	16.666666666666668	0.0
chr1	46159997	46216485	-	IPP	merged: NM_001145349, NM_005897	3443	7.090546486660444	0.66	0.0	15.921836573180629	0.7128468567742137	0.6758890529520465	0.23	0.0	0.0	0.0	0.0	0.0	0.66	0.23	0.0	0.0	1.0	1.0	0.0	0.0	0.0	0.0	0.0	0.0	0.0	138.0	0.0	0.0	0.0
chr1	46269284	46501796	+	MAST2	NM_015112	5738	27.52704141755842	830.6	101.65	10.256582516855213	0.31387802310137314	0.25545073830501186	0.0	0.0	0.0	0.0	0.0	0.0	932.25	0.0	0.0	0.0	0.8909627245910432	0.0	0.0	0.0	150.0	0.0	0.0	0.0	0.0	182.0	0.8241758241758241	0.0	0.0
chr1	46505811	46598708	-	PIK3R3	merged: NM_001114172, NM_003629	5928	12.469294858624414	233.83	25.7	12.76484204348407	0.5139259552395912	0.9963871124780648	21.58	5.96	0.76	0.0	3.22	0.76	259.53000000000003	27.54	0.76	3.9800000000000004	0.9009748391322775	0.7835875090777051	1.0	0.8090452261306532	0.0	0.0	0.0	42.0	56.0	126.0	0.0	0.0	0.0
chr1	46640748	46651634	+	TSPAN1	NM_005727	1629	0.1698442961649386	0.0	0.0	1.9060582579584147	1.3158082296978568	0.2308964514864863	0.0	0.0	0.0	0.0	0.0	0.0	0.0	0.0	0.0	0.0	0.0	0.0	0.0	0.0	1230.0	0.0	0.0	0.0	0.0	15.0	82.0	0.0	0.0
chr1	46654352	46685977	-	POMGNT1	merged: NM_001243766, NM_017739	3337	30.488026461270795	0.0	0.0	1.8011292490234136	1.3253879898284195	0.8632770313039525	0.0	0.0	0.0	0.0	0.0	0.0	0.0	0.0	0.0	0.0	0.0	0.0	0.0	0.0	399.99990463256836	0.0	0.0	0.0	0.0	6.0	66.66665077209473	0.0	0.0
chr1	46669005	46686928	+	LURAP1	NM_001013615	1849	2.0548184312960167	0.0	0.0	13.784022069400558	0.5606977252888085	1.2083293776484962	0.0	0.0	0.0	0.0	0.0	0.0	0.0	0.0	0.0	0.0	0.0	0.0	0.0	0.0	600.0	0.0	0.0	0.0	0.0	113.0	5.3097345132743365	0.0	0.0
chr1	46713366	46744145	+	RAD54L	merged: NM_001142548, NM_003579	3146	1.6127584225916365	42.49	3.0	0.4671621963019188	0.48856776665869034	0.3984686895988802	0.0	0.0	0.0	0.0	0.0	0.0	45.49	0.0	0.0	0.0	0.934051439876896	0.0	0.0	0.0	300.0	0.0	0.0	0.0	0.0	92.0	3.260869565217391	0.0	0.0
chr1	46744071	46769038	-	LRRC41	NM_006369	2948	37.30455720421965	0.38	0.0	14.375274224095177	0.06818535151753348	0.6198880479273391	0.0	0.0	0.0	0.0	0.0	0.0	0.38	0.0	0.0	0.0	1.0	0.0	0.0	0.0	0.0	0.0	0.0	0.0	0.0	106.0	0.0	0.0	0.0
chr1	46769379	46782447	+	UQCRH	NM_006004	526	128.96409565302025	0.0	0.0	10.700934059040828	0.2676697683539538	0.7017356706557577	0.0	0.0	0.0	0.0	0.0	0.0	0.0	0.0	0.0	0.0	0.0	0.0	0.0	0.0	99.99990463256836	0.0	0.0	0.0	0.0	77.0	1.2987000601632255	0.0	0.0
chr1	46805848	46830824	+	NSUN4	merged: NM_199044, NR_045791, NR_045789, NR_045790, NM_001256128, NM_001256127	5799	5.0535636264205115	142.36	37.36	13.515768776992818	1.0667344663032303	1.3780555005695327	0.0	0.0	0.0	0.0	0.0	0.0	179.72000000000003	0.0	0.0	0.0	0.7921210772312486	0.0	0.0	0.0	712.5	0.0	0.0	0.0	0.0	59.0	12.076271186440678	0.0	0.0
chr1	46859938	46879520	+	FAAH	NM_001441	2095	13.76141058528241	11.05	0.93	6.6360754955153425	0.6328276839189265	0.6177341631186966	0.0	0.0	0.0	0.0	0.0	0.0	11.98	0.0	0.0	0.0	0.9223706176961602	0.0	0.0	0.0	300.0	0.0	0.0	0.0	0.0	113.0	2.6548672566371683	0.0	0.0
chr1	46899498	46911374	+	LOC729041	NR_045483	1267	0.11217116323169911	1.52	2.97	0.0	0.20962769226878064	0.9304782373336014	0.0	0.0	0.0	0.0	0.0	0.0	4.49	0.0	0.0	0.0	0.33853006681514475	0.0	0.0	0.0	450.0	0.0	0.0	0.0	0.0	6.0	75.0	0.0	0.0
chr1	46972667	46979886	+	DMBX1	merged: NM_172225, NM_147192	2884	0.10653489103227377	1.52	6.16	0.3832189891539178	0.15834779980518107	0.9886331271669515	0.0	1.34	0.0	0.0	7.9	0.0	7.68	1.34	0.0	7.9	0.19791666666666669	0.0	0.0	1.0	3000.0	0.0	2400.0	0.0	24.0	30.0	100.0	0.0	100.0
chr1	47004367	47035927	+	MKNK1-AS1	NR_038403	2445	0.9278241251153274	0.0	0.0	0.3503716472264391	0.564642332401393	0.6944124623063729	0.0	0.0	0.0	0.0	0.0	0.0	0.0	0.0	0.0	0.0	0.0	0.0	0.0	0.0	810.0	0.0	0.0	0.0	0.0	9.0	90.0	0.0	0.0
chr1	47011315	47016887	-	KNCN	NM_001097611	2392	0.3770485294875588	0.0	0.0	1.1405327058152315	0.8131525804942216	0.7585982296039222	0.0	0.0	0.0	0.0	0.0	0.0	0.0	0.0	0.0	0.0	0.0	0.0	0.0	0.0	4400.000106811523	0.0	0.0	0.0	0.0	44.0	100.00000242753462	0.0	0.0
chr1	47023078	47069966	-	MKNK1	merged: NM_198973, NR_024176, NM_003684, NM_001135553, NR_024174	2911	10.450190262369285	0.0	0.0	5.840439879938637	0.7551105044090485	0.5759487978310301	0.0	0.0	0.0	0.0	0.0	0.0	0.0	0.0	0.0	0.0	0.0	0.0	0.0	0.0	1149.9999160766602	0.0	0.0	0.0	0.0	131.0	8.77862531356229	0.0	0.0
chr1	47073386	47082563	-	MOB3C	merged: NM_145279, NM_201403	2985	4.218431025351016	0.0	0.0	8.809474619716848	1.073496649924804	0.8667232469977806	0.0	0.0	0.0	0.0	0.0	0.0	0.0	0.0	0.0	0.0	0.0	0.0	0.0	0.0	669.9998931884766	0.0	0.0	0.0	0.0	94.0	7.127658438175283	0.0	0.0
chr1	47100710	47134099	-	ATPAF1	merged: NM_001042546, NM_022745, NM_001256418, NM_001243728	2152	47.81841649859214	256.05	114.73	12.245671555796976	0.886973085029733	0.6543502048656206	21.61	6.03	0.0	1.02	0.0	0.0	370.78000000000003	27.64	1.02	0.0	0.6905712282215869	0.7818379160636758	0.0	0.0	99.99990463256836	0.0	0.0	0.0	39.0	122.0	0.8196713494472816	0.0	0.0
chr1	47137496	47139256	+	TEX38	NM_001145474	859	0.08618456487380366	1.52	0.0	0.5629669435903982	0.0867813564768608	0.9179857054434744	0.0	0.0	0.0	0.0	0.0	0.0	1.52	0.0	0.0	0.0	1.0	0.0	0.0	0.0	1200.0	0.0	0.0	0.0	0.0	12.0	100.0	0.0	0.0
chr1	47139707	47157769	+	EFCAB14-AS1	merged: NR_038828, NR_038827	583	7.169317452305521	0.0	0.0	0.06934438851356607	0.25301837050721104	0.4975473907964396	0.0	0.0	2.88	0.0	4.07	1.52	0.0	0.0	2.88	5.59	0.0	0.0	1.0	0.7280858676207514	1790.4762153625488	1200.0	900.0	12.0	9.0	21.0	85.26077216012138	100.0	100.0
chr1	47140830	47184736	-	EFCAB14	NM_014774	5767	52.40007989926007	2472.69	707.06	15.045907455114532	0.5049097104108264	0.7913372786952897	36.88	7.83	1.42	0.76	2.8	1.7	3179.75	44.71	2.1799999999999997	4.5	0.7776366066514663	0.82487139342429	0.6513761467889909	0.6222222222222222	300.0	0.0	0.0	95.0	12.0	198.0	1.5151515151515151	0.0	0.0
chr1	47264669	47285021	+	CYP4B1	merged: NM_000779, NM_001099772	2158	0.0907197529432646	0.0	0.0	0.06934438851356607	0.7246806781119675	0.6147187243865969	0.0	0.0	0.0	0.0	0.0	0.0	0.0	0.0	0.0	0.0	0.0	0.0	0.0	0.0	1550.0001068115234	0.0	0.0	0.0	0.0	18.0	86.11111704508464	0.0	0.0
chr1	47308766	47366147	-	CYP4Z2P	NR_002788	1474	0.038965432581562105	0.0	0.0	0.281027258712873	0.06705832091393789	0.3243750521815749	0.0	0.0	0.0	0.0	0.0	0.0	0.0	0.0	0.0	0.0	0.0	0.0	0.0	0.0	825.0	0.0	0.0	0.0	0.0	9.0	91.66666666666667	0.0	0.0
chr1	47394845	47407156	-	CYP4A11	NM_000778	2552	0.037812325949038585	0.0	0.0	0.13868877702713214	0.14313288665664053	0.987340796281766	0.0	0.0	0.0	0.0	0.0	0.0	0.0	0.0	0.0	0.0	0.0	0.0	0.0	0.0	1500.0	0.0	0.0	0.0	0.0	15.0	100.0	0.0	0.0
chr1	47489239	47516423	+	CYP4X1	NM_178033	2357	2.7350303414399537	0.0	0.0	2.458988513737639	1.0966007772985136	0.3730528488568976	0.0	0.0	0.0	0.0	0.0	0.76	0.0	0.0	0.0	0.76	0.0	0.0	0.0	0.0	5567.143226623535	0.0	0.0	0.0	0.0	105.0	53.02041168212891	0.0	0.0
chr1	47533159	47583992	+	CYP4Z1	NM_178134	1907	0.11650488795199243	0.0	0.0	0.34763436873248255	0.5421017203294811	0.3752067336655402	0.0	0.0	0.0	0.0	0.0	0.0	0.0	0.0	0.0	0.0	0.0	0.0	0.0	0.0	0.0	0.0	0.0	0.0	0.0	0.0	0.0	0.0	0.0
chr1	47603106	47614526	+	CYP4A22	NM_001010969	1668	0.011431545701688623	0.0	0.0	0.13868877702713214	0.1284814888098978	0.5630254889791745	0.0	0.0	0.0	0.76	1.52	0.0	0.0	0.0	0.76	1.52	0.0	0.0	0.0	1.0	2589.9998931884766	600.0	900.0	6.0	9.0	27.0	95.92592196994357	100.0	100.0
chr1	47644921	47646011	+	LINC00853	NR_047498	661	0.6221359350844283	0.0	0.0	1.0757504481249263	1.0092559055198551	0.9123856049410036	0.0	0.0	0.0	0.0	0.0	0.0	0.0	0.0	0.0	0.0	0.0	0.0	0.0	0.0	699.9999046325684	0.0	0.0	0.0	0.0	41.0	17.073168405672398	0.0	0.0
chr1	47649260	47655771	-	PDZK1IP1	NM_005764	894	0.10638422619475442	0.0	0.0	0.20438346088208945	0.1701816211429348	1.021372176258319	0.0	0.0	0.0	0.0	0.0	0.0	0.0	0.0	0.0	0.0	0.0	0.0	0.0	0.0	3900.0	0.0	0.0	0.0	0.0	42.0	92.85714285714286	0.0	0.0
chr1	47681962	47695443	-	TAL1	NM_003189	5002	2.3878179100615617	22.44	12.62	0.8412569238093147	0.4632095780777895	0.4583466872791444	0.0	0.0	0.0	0.0	0.0	0.0	35.06	0.0	0.0	0.0	0.6400456360524814	0.0	0.0	0.0	3483.6366119384766	0.0	0.0	0.0	0.0	56.0	62.20779664175851	0.0	0.0
chr1	47715810	47779819	-	STIL	merged: NM_003035, NM_001048166	5019	0.9031616849266987	4.67	16.01	3.1369211540742126	0.6238114390901618	0.7654906609915786	0.0	0.0	0.0	0.0	0.0	0.0	20.68	0.0	0.0	0.0	0.22582205029013538	0.0	0.0	0.0	99.99990463256836	0.0	0.0	0.0	0.0	124.0	0.8064508438110352	0.0	0.0
chr1	47799468	47844511	+	CMPK1	merged: NM_001136140, NR_046394, NM_016308, NR_046395	3508	42.09852957587816	160.31	827.89	12.832361579668332	0.6142316789595991	0.46265445689642953	0.0	0.0	0.0	0.0	0.0	0.0	988.2	0.0	0.0	0.0	0.16222424610402753	0.0	0.0	0.0	75.0	0.0	0.0	0.0	0.0	162.0	0.46296296296296297	0.0	0.0
chr1	47881743	47883724	+	FOXE3	NM_012186	1981	0.01687358916543274	0.0	0.0	0.0	0.3262753597409247	0.4966858368729826	0.0	0.0	0.0	0.0	0.0	0.0	0.0	0.0	0.0	0.0	0.0	0.0	0.0	0.0	3600.0000228881836	0.0	0.0	0.0	0.0	70.0	51.42857175554548	0.0	0.0
chr1	47897806	47900313	-	FOXD2-AS1	NR_026878	2507	0.2885596841188546	0.0	6.25	1.0666261864784043	0.7421496524676992	0.7228437417804552	0.0	0.0	0.0	0.0	0.0	0.0	6.25	0.0	0.0	0.0	0.0	0.0	0.0	0.0	399.99990463256836	0.0	0.0	0.0	0.0	90.0	4.444443384806315	0.0	0.0
chr1	47901688	47906363	+	FOXD2	NM_004474	4675	0.04509663477214731	0.0	0.0	0.13868877702713214	0.336418635173285	0.11372511789632905	0.0	0.0	0.0	1.52	0.0	0.0	0.0	0.0	1.52	0.0	0.0	0.0	0.0	0.0	527.1429061889648	300.0	375.0	3.0	6.0	9.0	58.571434020996094	100.0	62.5
chr1	48226199	48462562	-	TRABD2B	NM_001194986	7029	0.04847779250511558	0.0	0.26	1.7326972866744996	2.5273661285631213	0.8895544259693922	0.0	0.0	0.0	0.0	0.0	0.0	0.26	0.0	0.0	0.0	0.0	0.0	0.0	0.0	500.0	0.0	0.0	0.0	0.0	129.0	3.875968992248062	0.0	0.0
chr1	48567386	48648100	-	SKINTL	NR_026749	1511	0.033821866818863566	1.54	0.0	0.0	0.1707451364447326	0.09046316196298902	0.0	0.0	0.0	0.0	0.0	0.0	1.54	0.0	0.0	0.0	1.0	0.0	0.0	0.0	600.0	0.0	0.0	0.0	0.0	6.0	100.0	0.0	0.0
chr1	48688356	48714316	+	SLC5A9	merged: NM_001135181, NM_001011547	3274	0.032704072431286445	1.54	0.0	0.19982133005882854	0.12960851941349338	0.6974279010384725	0.0	0.0	0.0	0.0	0.0	0.0	1.54	0.0	0.0	0.0	1.0	0.0	0.0	0.0	2400.0	0.0	0.0	0.0	0.0	24.0	100.0	0.0	0.0
chr1	48761043	48937876	-	SPATA6	NM_019073	5004	1.9189569591655122	0.0	0.0	5.928945217909899	0.3955877418620538	0.3187749516791042	8.05	1.52	0.0	1.19	1.23	0.0	0.0	9.57	1.19	1.23	0.0	0.8411703239289446	0.0	1.0	9349.999809265137	3900.0	0.0	71.0	0.0	164.0	57.01219395893376	54.929577464788736	0.0
chr1	48998526	50489626	-	AGBL4	NM_032785	2988	1.7151156762355868	0.0	0.0	2.854069043032035	0.7483483207874749	0.8968776343187769	0.0	0.0	0.0	0.0	0.0	0.0	0.0	0.0	0.0	0.0	0.0	0.0	0.0	0.0	4350.00032043457	0.0	0.0	0.0	0.0	67.0	64.92537791693388	0.0	0.0
chr1	49193539	49242547	-	BEND5	NM_024603	1328	20.93137402291058	0.0	0.0	7.079514611536305	0.1267909429045044	0.48548563586804105	0.0	0.0	0.0	0.0	0.0	0.0	0.0	0.0	0.0	0.0	0.0	0.0	0.0	0.0	0.0	0.0	0.0	0.0	0.0	94.0	0.0	0.0	0.0
chr1	50513685	50667540	+	ELAVL4	merged: NM_001144777, NM_001144776, NM_001144775, NM_001144774, NM_021952	2463	32.79407974322267	0.0	0.0	0.9580474728847944	1.1326657566135727	1.3664245226028626	0.0	0.0	0.0	0.0	0.0	0.0	0.0	0.0	0.0	0.0	0.0	0.0	0.0	0.0	7410.0003490448	0.0	0.0	0.0	0.0	138.0	53.695654703223184	0.0	0.0
chr1	50883222	50889119	-	DMRTA2	NM_032110	3083	0.18905034614484487	0.0	0.0	1.6095197544464546	0.9123312736106339	1.0174951836027624	0.0	0.0	0.0	0.0	0.0	0.0	0.0	0.0	0.0	0.0	0.0	0.0	0.0	0.0	0.0	0.0	0.0	0.0	0.0	57.0	0.0	0.0	0.0
chr1	50906934	51425936	-	FAF1	NM_007051	2583	27.572201265740617	0.0	0.0	10.015702009387036	0.258653523525189	0.482039420174213	0.0	0.0	0.0	0.0	0.0	0.0	0.0	0.0	0.0	0.0	0.0	0.0	0.0	0.0	0.0	0.0	0.0	0.0	0.0	75.0	0.0	0.0	0.0
chr1	51434366	51440309	+	CDKN2C	merged: NM_001262, NM_078626	2478	7.765185840215249	8.02	105.64	13.024883500409942	0.3910796194476714	0.8369996366385127	0.0	0.0	0.0	0.0	0.0	0.0	113.66	0.0	0.0	0.0	0.07056132324476509	0.0	0.0	0.0	0.0	0.0	0.0	0.0	0.0	82.0	0.0	0.0	0.0
chr1	51567905	51613754	+	C1orf185	NM_001136508	911	0.0	0.0	0.0	0.13868877702713214	0.09467057070202997	0.0	0.0	0.0	0.0	0.0	0.0	0.0	0.0	0.0	0.0	0.0	0.0	0.0	0.0	0.0	1406.0607147216797	0.0	0.0	0.0	0.0	15.0	93.73738098144531	0.0	0.0
chr1	51701944	51739119	+	RNF11	NM_014372	3074	86.7520711688895	0.0	0.0	20.124471487568595	0.20681011575979166	0.6918278005360018	0.0	0.0	0.0	0.0	0.0	0.0	0.0	0.0	0.0	0.0	0.0	0.0	0.0	0.0	500.00010108947754	0.0	0.0	0.0	0.0	118.0	4.237288992283708	0.0	0.0
chr1	51752929	51810785	-	TTC39A	merged: NM_001080494, NM_001144832	2864	0.16293986101778393	0.0	0.0	0.13868877702713214	1.101672415014694	0.9826022497027522	0.0	0.0	0.0	0.0	0.0	0.0	0.0	0.0	0.0	0.0	0.0	0.0	0.0	0.0	3299.999713897705	0.0	0.0	0.0	0.0	82.0	40.243898949972014	0.0	0.0
chr1	51819934	51984995	-	EPS15	merged: NM_001981, NM_001159969	5483	32.814306933508114	0.0	0.0	2.6286997803629455	0.13862476424225817	0.0	0.0	0.0	0.0	0.0	0.0	0.0	0.0	0.0	0.0	0.0	0.0	0.0	0.0	0.0	6300.0	0.0	0.0	0.0	0.0	145.0	43.44827586206897	0.0	0.0
chr1	52082545	52254891	+	OSBPL9	merged: NR_036662, NM_024586, NM_148906, NM_148909, NM_148908, NM_148905, NM_148904, NM_148907	4258	20.426572922492863	0.0	0.0	1.7034996494056296	0.28851983452047225	0.13009464244201277	0.0	0.0	0.0	0.0	0.0	0.0	0.0	0.0	0.0	0.0	0.0	0.0	0.0	0.0	682.8802871704102	0.0	0.0	0.0	0.0	72.0	9.484448432922363	0.0	0.0
chr1	52254865	52344609	-	NRD1	merged: NM_001242361, NM_002525, NM_001101662	4082	41.550809577071604	0.0	0.0	10.664437012454739	0.1713086517465304	0.661242636253277	0.0	0.0	0.0	0.0	0.0	0.0	0.0	0.0	0.0	0.0	0.0	0.0	0.0	0.0	0.0	0.0	0.0	0.0	0.0	127.0	0.0	0.0	0.0
chr1	52302015	52302074	-	MIR761	NR_031580	59	4.494473040656083	0.0	0.0	0.2080331655406982	0.48236909833891456	0.032739049091367455	0.0	0.0	0.0	0.0	0.0	0.0	0.0	0.0	0.0	0.0	0.0	0.0	0.0	0.0	1770.0	0.0	0.0	0.0	0.0	18.0	98.33333333333333	0.0	0.0
chr1	52373627	52456436	-	RAB3B	NM_002867	12844	1.205843557853244	8.9	11.2	0.7992853202353142	0.8249864018319755	0.7486903594841663	0.0	0.0	0.0	0.0	0.0	0.0	20.1	0.0	0.0	0.0	0.4427860696517413	0.0	0.0	0.0	900.0	0.0	0.0	0.0	0.0	51.0	17.647058823529413	0.0	0.0
chr1	52485803	52521843	-	TXNDC12	merged: NM_015913, NR_046406, NR_046405	4350	15.943656171002756	0.0	0.0	10.796738806329307	0.30767935478159736	0.36486808658405573	0.0	0.0	0.0	0.0	0.0	0.0	0.0	0.0	0.0	0.0	0.0	0.0	0.0	0.0	99.99990463256836	0.0	0.0	0.0	0.0	123.0	0.8130073547363281	0.0	0.0
chr1	52497776	52499472	-	KTI12	NM_138417	1696	5.450854682002621	0.0	0.0	14.415420975339872	0.823295855926582	0.32049805952601823	0.0	0.0	0.0	0.0	0.0	0.0	0.0	0.0	0.0	0.0	0.0	0.0	0.0	0.0	491.6667022705078	0.0	0.0	0.0	0.0	103.0	4.773463128839881	0.0	0.0
chr1	52521856	52556388	+	BTF3L4	merged: NM_001243767, NM_001136497, NM_152265	4643	25.62607654487197	0.0	0.0	11.149847732049702	0.2857022580114833	0.3618526478519561	0.0	0.0	0.0	0.0	0.0	0.0	0.0	0.0	0.0	0.0	0.0	0.0	0.0	0.0	99.99990463256836	0.0	0.0	0.0	0.0	124.0	0.8064508438110352	0.0	0.0
chr1	52607765	52812358	+	ZFYVE9	merged: NM_004799, NM_007324	5195	17.177033185906986	0.0	0.0	21.371758054648133	0.3290929362499137	0.7491211364458948	0.0	0.0	0.0	0.0	0.0	0.0	0.0	0.0	0.0	0.0	0.0	0.0	0.0	0.0	0.0	0.0	0.0	0.0	0.0	206.0	0.0	0.0	0.0
chr1	52816264	52831877	-	CC2D1B	NM_032449	5654	4.180373975546207	0.0	0.0	14.68184941541831	0.7725794787647802	1.1527591495855172	0.0	0.0	0.0	0.0	0.0	0.0	0.0	0.0	0.0	0.0	0.0	0.0	0.0	0.0	0.0	0.0	0.0	0.0	0.0	164.0	0.0	0.0	0.0
chr1	52838500	52870143	-	ORC1	merged: NM_001190819, NM_001190818, NM_004153	3169	0.7868605617178147	0.0	0.0	5.8176292258223326	0.5561896028744261	0.9925101198225081	0.0	0.0	0.0	0.0	0.0	0.0	0.0	0.0	0.0	0.0	0.0	0.0	0.0	0.0	0.0	0.0	0.0	0.0	0.0	127.0	0.0	0.0	0.0
chr1	52870218	52883992	+	PRPF38A	NM_032864	2772	34.62364491232127	0.0	0.0	6.705419884028909	0.44968521083464236	0.8774926710409936	0.0	0.0	0.0	0.0	0.0	0.0	0.0	0.0	0.0	0.0	0.0	0.0	0.0	0.0	0.0	0.0	0.0	0.0	0.0	117.0	0.0	0.0	0.0
chr1	52888947	53018762	-	ZCCHC11	merged: NM_001009881, NM_015269	5850	14.01087105056082	11.35	148.17	11.055867837090528	0.06029613729236432	0.2739741476593382	0.0	0.0	0.0	0.0	0.0	0.0	159.51999999999998	0.0	0.0	0.0	0.07115095285857573	0.0	0.0	0.0	0.0	0.0	0.0	0.0	0.0	80.0	0.0	0.0	0.0
chr1	53068042	53074723	+	GPX7	NM_015696	1229	9.982993379227194	0.0	0.0	8.675347973512975	0.26203461533597583	0.5974876459174561	0.0	0.0	0.0	0.0	0.0	0.0	0.0	0.0	0.0	0.0	0.0	0.0	0.0	0.0	150.0	0.0	0.0	0.0	0.0	110.0	1.3636363636363635	0.0	0.0
chr1	53099065	53122737	+	FAM159A	NM_001042693	698	0.5116279429596842	0.0	0.67	0.9215504262987069	0.603524888225441	0.370898964048255	0.0	0.0	0.0	0.0	0.0	0.0	0.67	0.0	0.0	0.0	0.0	0.0	0.0	0.0	600.0	0.0	0.0	0.0	0.0	12.0	50.0	0.0	0.0
chr1	53152013	53164038	-	SELRC1	NM_023077	2114	9.397699458362197	0.0	0.0	11.390728239517879	0.6593129031034229	0.6280728102001809	0.0	0.0	0.0	0.0	0.0	0.0	0.0	0.0	0.0	0.0	0.0	0.0	0.0	0.0	0.0	0.0	0.0	0.0	0.0	102.0	0.0	0.0	0.0
chr1	53192130	53293013	+	ZYG11B	NM_024646	8142	21.446922208604814	0.0	0.0	13.430000717515512	0.5595706946852128	0.31015941244453377	0.0	0.0	0.0	0.0	0.0	0.0	0.0	0.0	0.0	0.0	0.0	0.0	0.0	0.0	0.0	0.0	0.0	0.0	0.0	124.0	0.0	0.0	0.0
chr1	53308182	53360247	+	ZYG11A	NM_001004339	4271	0.01104372767168519	0.0	0.0	0.14507576017969742	0.386571497033289	0.4277615229964195	0.0	0.0	0.0	0.0	0.0	0.0	0.0	0.0	0.0	0.0	0.0	0.0	0.0	0.0	1349.9998931884766	0.0	0.0	0.0	0.0	26.0	51.923072814941406	0.0	0.0
chr1	53361581	53387446	-	ECHDC2	merged: NM_001198962, NM_001198961, NM_018281	1590	4.399780225703039	0.0	0.0	2.3932938298826816	0.6440979899548824	1.0067257595595493	0.0	0.0	0.0	0.0	0.0	0.0	0.0	0.0	0.0	0.0	0.0	0.0	0.0	0.0	1200.0	0.0	0.0	0.0	0.0	73.0	16.438356164383563	0.0	0.0
chr1	53392900	53517289	+	SCP2	merged: NM_001193617, NM_001193600, NM_002979, NM_001007098, NM_001193599, NM_001007100, NM_001007250, NM_001007099	3700	34.37287721062591	0.0	0.0	11.888912925417971	0.4710987923029586	0.4988397216816252	0.0	0.0	0.0	0.0	0.0	0.0	0.0	0.0	0.0	0.0	0.0	0.0	0.0	0.0	725.0001010894775	0.0	0.0	0.0	0.0	65.0	11.153847709068884	0.0	0.0
chr1	53527723	53551174	+	PODN	merged: NM_153703, NM_001199082, NM_001199080, NM_001199081	3417	22.74176642304523	685.5	28.86	3.9891271918593536	0.547736873347459	0.5048705991458246	0.0	0.0	0.0	0.0	0.0	0.0	714.36	0.0	0.0	0.0	0.9596002015790358	0.0	0.0	0.0	300.0	0.0	0.0	0.0	0.0	63.0	4.761904761904762	0.0	0.0
chr1	53552854	53608289	-	SLC1A7	NM_006671	2677	0.9237475350450239	0.0	0.0	0.34672194256783034	0.4942029196766683	0.6375499033582084	1.52	0.0	0.0	3.1	1.52	0.0	0.0	1.52	3.1	1.52	0.0	1.0	0.0	1.0	5100.0	2700.0	0.0	27.0	0.0	51.0	100.0	100.0	0.0
chr1	53662100	53679869	+	CPT2	NM_000098	3094	10.8666039420002	0.0	0.0	4.320337889628096	0.9168393960250163	0.4001917974457943	0.0	0.0	0.0	0.0	0.0	0.0	0.0	0.0	0.0	0.0	0.0	0.0	0.0	0.0	1429.7618980407715	0.0	0.0	0.0	0.0	48.0	29.78670620918274	0.0	0.0
chr1	53679771	53686289	-	C1orf123	NM_017887	1084	42.536828008325585	0.0	0.0	18.574259433824533	0.6835440610807282	0.6651196289088336	0.0	0.0	0.0	0.0	0.0	0.0	0.0	0.0	0.0	0.0	0.0	0.0	0.0	0.0	0.0	0.0	0.0	0.0	0.0	68.0	0.0	0.0	0.0
chr1	53692563	53704282	-	MAGOH	NM_002370	756	22.512609953330237	1.15	0.0	8.131541979380273	0.7410226218641035	1.2419299806633206	0.0	0.0	0.0	0.0	0.0	0.0	1.15	0.0	0.0	0.0	1.0	0.0	0.0	0.0	0.0	0.0	0.0	0.0	0.0	123.0	0.0	0.0	0.0
chr1	53704281	53708455	+	NR_038953	NR_038953	1181	15.68654832114811	0.0	0.0	8.126979848557013	0.7387685606569123	1.2436530885102348	0.0	0.0	0.0	0.0	0.0	0.0	0.0	0.0	0.0	0.0	0.0	0.0	0.0	0.0	0.0	0.0	0.0	0.0	0.0	124.0	0.0	0.0	0.0
chr1	53708040	53793821	-	LRP8	merged: NM_017522, NM_004631, NM_033300, NM_001018054	7778	39.28175052800683	2.27	0.39	5.325831523074805	0.35219706362362335	0.1645567993802943	0.0	0.0	0.0	0.0	0.0	0.0	2.66	0.0	0.0	0.0	0.8533834586466165	0.0	0.0	0.0	900.0	0.0	0.0	0.0	0.0	18.0	50.0	0.0	0.0
chr1	53904042	53905693	-	SLC25A3P1	NR_002314	925	0.0	0.0	0.0	0.06934438851356607	0.1301720347152912	0.6629657441001909	0.0	0.0	0.0	0.0	0.0	0.0	0.0	0.0	0.0	0.0	0.0	0.0	0.0	0.0	4190.000106811523	0.0	0.0	0.0	0.0	48.0	87.29166889190674	0.0	0.0
chr1	53925071	53933158	+	DMRTB1	NM_033067	1907	0.006193623299741085	0.0	0.0	0.40785449559952675	0.0856543258732652	0.3187749516791042	0.0	0.0	0.0	0.0	0.0	0.0	0.0	0.0	0.0	0.0	0.0	0.0	0.0	0.0	6657.142906188965	0.0	0.0	0.0	0.0	65.0	102.41758317213792	0.0	0.0
chr1	53971905	54199877	-	GLIS1	NM_147193	2816	0.8602493215036024	0.73	0.1	0.05292071754982674	0.4958934655820617	0.17877243911733545	0.0	0.0	0.0	0.0	0.0	0.0	0.83	0.0	0.0	0.0	0.8795180722891567	0.0	0.0	0.0	2935.714485168457	0.0	0.0	0.0	0.0	33.0	88.96104500510476	0.0	0.0
chr1	54231133	54304225	-	NDC1	merged: NM_001168551, NR_033142, NM_018087	4825	5.051141886893006	0.0	0.0	16.500314761570117	0.6593129031034229	0.574225689984116	0.0	0.0	0.0	0.0	0.0	0.0	0.0	0.0	0.0	0.0	0.0	0.0	0.0	0.0	0.0	0.0	0.0	0.0	0.0	86.0	0.0	0.0	0.0
chr1	54317391	54355487	-	YIPF1	merged: NM_018982, NR_036640, NR_036639	1903	11.00023841768566	10.86	20.56	8.875169303571806	0.30711583947979954	0.6987202319236581	2.76	18.57	0.0	0.95	2.0	0.0	31.419999999999998	21.33	0.95	2.0	0.34563971992361553	0.12939521800281295	0.0	1.0	300.0	300.0	0.0	26.0	12.0	67.0	4.477611940298507	11.538461538461538	0.0
chr1	54359860	54376759	+	DIO1	merged: NM_000792, NM_001039716, NM_001039715, NM_213593	1860	0.056072052651806314	0.0	0.0	0.23449352431561157	0.2631616459395714	0.7056126633113143	0.0	0.0	0.0	0.0	0.0	0.0	0.0	0.0	0.0	0.0	0.0	0.0	0.0	0.0	3407.142906188965	0.0	0.0	0.0	0.0	36.0	94.64285850524902	0.0	0.0
chr1	54387233	54411288	-	HSPB11	NM_016126	601	13.239588731761051	0.0	0.0	10.357861821131605	0.2000479321382181	0.561733158093989	0.0	0.0	0.0	0.0	0.0	0.0	0.0	0.0	0.0	0.0	0.0	0.0	0.0	0.0	0.0	0.0	0.0	0.0	0.0	165.0	0.0	0.0	0.0
chr1	54411998	54433841	+	LRRC42	merged: NM_001256409, NM_052940	1788	7.359422439854168	0.0	0.0	9.72098835820438	0.0	0.28689745651119375	0.0	0.0	0.0	0.0	0.0	0.0	0.0	0.0	0.0	0.0	0.0	0.0	0.0	0.0	0.0	0.0	0.0	0.0	0.0	142.0	0.0	0.0	0.0
chr1	54472970	54483859	-	LDLRAD1	merged: NM_001276395, NM_001276394, NM_001276393, NM_001276392, NM_001010978	2376	0.0	0.0	0.0	0.20985801787000258	0.4395419354022819	0.6117032856544973	0.0	0.0	2.81	0.0	1.52	0.0	0.0	0.0	2.81	1.52	0.0	0.0	1.0	1.0	1200.0	600.0	0.0	9.0	0.0	15.0	80.0	66.66666666666667	0.0
chr1	54497348	54519111	-	TMEM59	NM_004872	1696	112.1915736717195	0.0	0.0	10.863345916348916	0.5883099750769005	0.7137974255841563	0.0	0.0	0.0	0.0	0.0	0.0	0.0	0.0	0.0	0.0	0.0	0.0	0.0	0.0	300.0	0.0	0.0	0.0	0.0	116.0	2.586206896551724	0.0	0.0
chr1	54519273	54565416	+	TCEANC2	NM_153035	4097	3.7648219162321728	0.0	0.0	8.995609557305892	0.684107576382526	0.9679558330039826	0.0	0.0	0.0	0.0	0.0	0.0	0.0	0.0	0.0	0.0	0.0	0.0	0.0	0.0	300.0	0.0	0.0	0.0	0.0	117.0	2.5641025641025643	0.0	0.0
chr1	54519751	54519827	+	MIR4781	NR_039942	76	0.0	0.0	0.0	4.021062107622179	1.0284154257809803	0.540194310007563	0.0	0.0	0.0	0.0	0.0	0.0	0.0	0.0	0.0	0.0	0.0	0.0	0.0	0.0	717.8573913574219	0.0	0.0	0.0	0.0	46.0	15.60559546429178	0.0	0.0
chr1	54604667	54618679	-	CDCP2	NM_201546	1959	0.09871368038140926	0.0	0.68	0.2135077225286113	0.27217789076833615	0.6194572709656105	0.0	0.0	0.0	0.0	0.76	2.3	0.68	0.0	0.0	3.0599999999999996	0.0	0.0	0.0	0.24836601307189546	2100.0	0.0	300.0	0.0	3.0	21.0	100.0	0.0	100.0
chr1	54638026	54665746	-	CYB5RL	NM_001031672	3533	1.4534046227121635	9.56	45.96	6.58497963029482	0.6080330106398234	0.8296764282891279	0.0	0.0	0.0	0.0	0.0	0.0	55.52	0.0	0.0	0.0	0.17219020172910662	0.0	0.0	0.0	0.0	0.0	0.0	0.0	0.0	73.0	0.0	0.0	0.0
chr1	54665839	54684056	+	MRPL37	NM_016491	1483	33.773891455100696	0.0	0.0	7.516566744404701	0.5054732257126242	0.9739867104681819	0.0	0.0	0.0	0.0	0.0	0.0	0.0	0.0	0.0	0.0	0.0	0.0	0.0	0.0	0.0	0.0	0.0	0.0	0.0	64.0	0.0	0.0	0.0
chr1	54691103	54872068	-	SSBP3	merged: NM_018070, NM_145716, NM_001009955	3254	45.64938238135042	0.0	0.0	11.210067858916746	0.4384149047986864	0.10597113258521572	0.0	0.0	0.0	0.0	0.0	0.0	0.0	0.0	0.0	0.0	0.0	0.0	0.0	0.0	0.0	0.0	0.0	0.0	0.0	42.0	0.0	0.0	0.0
chr1	54702115	54704736	+	C1orf191	NR_103541	2621	0.9524086370266193	3.08	26.11	0.28558938953613394	0.02423115797730529	0.6035185233816553	0.0	0.0	0.0	0.0	0.0	0.0	29.189999999999998	0.0	0.0	0.0	0.10551558752997603	0.0	0.0	0.0	3282.1427993774414	0.0	0.0	0.0	0.0	35.0	93.77550855364119	0.0	0.0
chr1	55013806	55100417	+	ACOT11	merged: NM_147161, NM_015547	3391	0.8594640751273241	25.12	17.19	2.479974315524639	0.8385107690751226	1.1605131348966304	0.0	0.0	0.0	0.0	0.0	0.0	42.31	0.0	0.0	0.0	0.5937130701961711	0.0	0.0	0.0	900.0	0.0	0.0	0.0	0.0	18.0	50.0	0.0	0.0
chr1	55074849	55089200	-	FAM151A	NM_176782	1981	0.49443902847808463	14.64	6.91	0.7217290962398785	0.46039200156880045	0.873615678385437	0.0	0.0	0.0	0.0	0.0	0.0	21.55	0.0	0.0	0.0	0.6793503480278422	0.0	0.0	0.0	3849.9998931884766	0.0	0.0	0.0	0.0	42.0	91.66666412353516	0.0	0.0
chr1	55107426	55175939	+	MROH7	merged: NM_001039464, NR_026782	4391	0.5396275347572443	0.0	0.14	0.19890890389417634	0.09072596358944539	0.2744049246210667	0.0	0.0	0.0	0.0	0.0	0.0	0.14	0.0	0.0	0.0	0.0	0.0	0.0	0.0	1200.0	0.0	0.0	0.0	0.0	12.0	100.0	0.0	0.0
chr1	55107426	55208328	+	HEATR8-TTC4	merged: NR_037641, NR_037639, NR_037640	6533	4.476683496590574	463.39	79.84	0.19890890389417634	0.09072596358944539	0.2744049246210667	0.0	0.0	0.0	0.0	0.0	0.0	543.23	0.0	0.0	0.0	0.8530272628536715	0.0	0.0	0.0	1200.0	0.0	0.0	0.0	0.0	12.0	100.0	0.0	0.0
chr1	55181494	55208328	+	TTC4	NM_004623	2393	11.57751755339856	465.15	79.7	5.682590153453808	0.7720159634629824	0.6965663471150155	0.0	0.0	0.0	0.0	0.0	0.0	544.85	0.0	0.0	0.0	0.8537212076718362	0.0	0.0	0.0	0.0	0.0	0.0	0.0	0.0	115.0	0.0	0.0	0.0
chr1	55222570	55230226	-	PARS2	NM_152268	2386	2.55357255012477	0.0	0.0	6.890642395453303	0.67283727034657	0.7443825898668811	0.0	0.0	0.0	0.0	0.0	0.0	0.0	0.0	0.0	0.0	0.0	0.0	0.0	0.0	360.0	0.0	0.0	0.0	0.0	122.0	2.9508196721311477	0.0	0.0
chr1	55246751	55266941	-	TTC22	merged: NM_001114108, NM_017904	3073	0.024744445163584063	0.0	0.0	1.626855851574846	1.073496649924804	1.1811904290595996	0.0	0.0	0.0	0.0	0.0	0.0	0.0	0.0	0.0	0.0	0.0	0.0	0.0	0.0	8669.999725341797	0.0	0.0	0.0	0.0	133.0	65.18796785971276	0.0	0.0
chr1	55271735	55307937	+	C1orf177	merged: NM_001110533, NM_152607	1789	0.04142523134223304	0.0	0.0	0.6031136948350944	0.5015286186000397	0.5910259914915282	0.0	0.0	0.0	0.0	0.0	0.0	0.0	0.0	0.0	0.0	0.0	0.0	0.0	0.0	8950.000213623047	0.0	0.0	0.0	0.0	97.0	92.26804343941285	0.0	0.0
chr1	55315299	55352921	-	DHCR24	NM_014762	4286	54.62095392340094	195.67	1035.81	9.308571731781592	0.5302678989917273	0.7275822883594689	0.0	4.93	0.0	0.0	0.72	0.78	1231.48	4.93	0.0	1.5	0.15889011595803423	0.0	0.0	0.48	0.0	0.0	0.0	0.0	0.0	169.0	0.0	0.0	0.0
chr1	55446464	55457966	+	TMEM61	NM_182532	1097	0.08712004018783573	0.0	0.0	0.5228201923457021	0.9388164927951304	0.5746564669458446	0.0	0.0	0.0	0.0	0.0	0.0	0.0	0.0	0.0	0.0	0.0	0.0	0.0	0.0	6900.000034332275	0.0	0.0	0.0	0.0	178.0	38.76404513669818	0.0	0.0
chr1	55464616	55474465	+	BSND	NM_057176	1370	0.008621342797522809	0.0	0.0	0.30201306049987325	0.21977096770114096	1.237191434084307	0.0	0.0	0.0	0.0	0.0	0.0	0.0	0.0	0.0	0.0	0.0	0.0	0.0	0.0	1875.0	0.0	0.0	0.0	0.0	21.0	89.28571428571429	0.0	0.0
chr1	55505148	55530526	+	PCSK9	NM_174936	3710	0.022410205740212692	0.0	0.0	0.9616971775434031	1.5891131510697887	0.67201206029649	0.0	0.0	0.0	0.0	0.0	0.0	0.0	0.0	0.0	0.0	0.0	0.0	0.0	0.0	4349.999927520752	0.0	0.0	0.0	0.0	101.0	43.06930621307675	0.0	0.0
chr1	55532031	55681039	-	USP24	NM_015306	10802	15.156137392791685	0.43	0.0	35.66856362858322	0.24231157977305287	0.5190862388828656	0.0	0.0	0.0	0.0	0.0	0.0	0.43	0.0	0.0	0.0	1.0	0.0	0.0	0.0	300.0	0.0	0.0	0.0	0.0	119.0	2.5210084033613445	0.0	0.0
chr1	55681080	55683128	+	NR_038320	NR_038320	2048	0.4480328146483031	0.0	0.0	35.111983668145385	0.24231157977305287	0.5638870429026316	0.0	0.0	0.0	0.0	0.0	0.0	0.0	0.0	0.0	0.0	0.0	0.0	0.0	0.0	300.0	0.0	0.0	0.0	0.0	139.0	2.158273381294964	0.0	0.0
chr1	55691313	55691396	+	MIR4422	NR_039618	83	0.0	0.0	0.0	0.27920240638356864	0.1746897435573172	0.0	0.0	0.0	0.0	0.0	0.0	0.0	0.0	0.0	0.0	0.0	0.0	0.0	0.0	0.0	300.0	0.0	0.0	0.0	0.0	3.0	100.0	0.0	0.0
chr1	56960418	57045257	-	PPAP2B	NM_003713	3308	75.6580557183211	843.47	515.47	6.734617521297778	0.5319584448971207	0.4617929029729726	0.0	0.0	0.0	0.0	0.0	0.0	1358.94	0.0	0.0	0.0	0.6206822964957982	0.0	0.0	0.0	0.0	0.0	0.0	0.0	0.0	78.0	0.0	0.0	0.0
chr1	57110989	57181008	+	PRKAA2	NM_006252	9352	3.1496589492282054	0.0	0.0	6.402494397364382	0.20737363106158946	0.3403137997655301	0.0	0.0	0.0	0.0	0.0	0.0	0.0	0.0	0.0	0.0	0.0	0.0	0.0	0.0	0.0	0.0	0.0	0.0	0.0	135.0	0.0	0.0	0.0
chr1	57184476	57285369	-	C1orf168	NM_001004303	3460	0.10394908279178004	0.0	0.0	0.27920240638356864	0.2163898758903542	1.0601421028138858	0.0	0.0	0.0	0.0	0.0	0.0	0.0	0.0	0.0	0.0	0.0	0.0	0.0	0.0	3450.0	0.0	0.0	0.0	0.0	36.0	95.83333333333333	0.0	0.0
chr1	57320442	57383894	+	C8A	NM_000562	2392	0.0	0.0	0.0	0.06022012686704421	0.09861517781461454	0.0	0.0	0.0	0.0	0.0	0.0	0.0	0.0	0.0	0.0	0.0	0.0	0.0	0.0	0.0	825.0	0.0	0.0	0.0	0.0	9.0	91.66666666666667	0.0	0.0
chr1	57394882	57431813	-	C8B	merged: NM_001278543, NM_000066, NM_001278544	2513	0.002088913584048503	0.0	0.0	0.13868877702713214	0.41869186923576346	0.4467157093124744	0.0	0.0	0.0	0.0	0.0	0.0	0.0	0.0	0.0	0.0	0.0	0.0	0.0	0.0	683.3334045410156	0.0	0.0	0.0	0.0	9.0	75.92593383789062	0.0	0.0
chr1	57463578	58716211	-	DAB1	NM_021080	2580	7.541671294824795	0.0	0.0	4.662497701372666	0.9004974522728802	0.6349652415878373	0.0	0.0	0.0	0.0	0.0	0.0	0.0	0.0	0.0	0.0	0.0	0.0	0.0	0.0	550.0002136230469	0.0	0.0	0.0	0.0	86.0	6.39535132119822	0.0	0.0
chr1	58946390	59012446	-	OMA1	NM_145243	1909	4.6442329483194404	0.0	0.0	8.312202359981406	0.22766018192631013	0.5057321530692814	0.0	0.0	0.0	0.0	0.0	0.0	0.0	0.0	0.0	0.0	0.0	0.0	0.0	0.0	0.0	0.0	0.0	0.0	0.0	24.0	0.0	0.0	0.0
chr1	59041094	59043166	-	TACSTD2	NM_002353	2072	0.011400810456183639	1.54	0.0	1.2153516513167106	1.007001844312664	0.819768558169372	0.0	0.0	0.0	0.0	0.0	0.0	1.54	0.0	0.0	0.0	1.0	0.0	0.0	0.0	9487.50032043457	0.0	0.0	0.0	0.0	115.0	82.50000278638757	0.0	0.0
chr1	59120410	59165747	-	MYSM1	NM_001085487	7768	6.841134424630082	462.7	42.73	7.412550161634352	0.2766860131827185	0.7990912640064031	5.37	1.52	1.52	0.0	3.86	1.52	505.43	6.890000000000001	1.52	5.38	0.9154581247650515	0.7793904208998548	1.0	0.7174721189591078	1350.0	900.0	0.0	82.0	0.0	114.0	11.842105263157896	10.975609756097562	0.0
chr1	59246462	59249785	-	JUN	NM_002228	3323	52.628837960769125	0.0	0.0	19.335222855144455	0.5251962612755472	0.7805678546520768	0.57	0.0	0.0	0.0	0.0	0.0	0.0	0.57	0.0	0.0	0.0	1.0	0.0	0.0	0.0	0.0	0.0	0.0	0.0	96.0	0.0	0.0	0.0
chr1	59250822	59365384	+	NR_034015	NR_034015	994	0.48897019191547286	3.09	3.14	12.797689385411548	0.3516335483218256	0.5746564669458446	12.0	2.19	0.0	0.0	0.0	0.0	6.23	14.19	0.0	0.0	0.49598715890850714	0.8456659619450317	0.0	0.0	150.0	150.0	0.0	15.0	0.0	118.0	1.271186440677966	10.0	0.0
chr1	59250822	59365384	+	NR_034014	NR_034014	1123	0.459198812388675	3.09	3.9	12.797689385411548	0.3516335483218256	0.5746564669458446	12.0	2.19	0.0	0.0	0.0	0.0	6.99	14.19	0.0	0.0	0.4420600858369098	0.8456659619450317	0.0	0.0	150.0	150.0	0.0	15.0	0.0	118.0	1.271186440677966	10.0	0.0
chr1	59597607	59612479	-	HSD52	NR_027120	1043	0.005773169974390662	0.0	0.0	3.047503389938298	0.7060846731526401	0.743521035943424	0.0	0.0	0.0	0.0	0.0	0.0	0.0	0.0	0.0	0.0	0.0	0.0	0.0	0.0	5100.0	0.0	0.0	0.0	0.0	68.0	75.0	0.0	0.0
chr1	59762624	60228402	+	FGGY	merged: NM_001113411, NM_018291, NR_103473, NM_001244714, NM_001278224	3172	2.8819399392856084	1.46	3.03	9.488319686218073	0.1746897435573172	0.348498562038372	0.76	6.28	0.0	0.0	1.52	1.52	4.49	7.04	0.0	3.04	0.32516703786191536	0.10795454545454546	0.0	0.5	300.0	0.0	0.0	0.0	0.0	87.0	3.4482758620689653	0.0	0.0
chr1	60198898	60198968	-	MIR4711	NR_039861	70	0.0330847048532388	0.0	0.0	0.498184685900093	0.6384628369369044	0.9834638036262093	0.0	0.0	0.0	0.0	0.0	0.0	0.0	0.0	0.0	0.0	0.0	0.0	0.0	0.0	1149.9998931884766	0.0	0.0	0.0	0.0	12.0	95.83332443237305	0.0	0.0
chr1	60280532	60342050	+	HOOK1	NM_015888	5857	1.8235488699516833	0.0	0.0	1.6122570329404111	0.11044899915236828	0.3829607189766535	0.0	0.0	0.0	0.0	0.0	0.0	0.0	0.0	0.0	0.0	0.0	0.0	0.0	0.0	0.0	0.0	0.0	0.0	0.0	38.0	0.0	0.0	0.0
chr1	60358979	60392423	-	CYP2J2	NM_000775	1857	4.510678747209608	0.0	0.0	4.667972258360579	1.176619950153801	1.0019872129805356	0.0	0.0	0.0	0.0	0.0	0.0	0.0	0.0	0.0	0.0	0.0	0.0	0.0	0.0	2769.9999046325684	0.0	0.0	0.0	0.0	83.0	33.37349282689841	0.0	0.0
chr1	60456065	60539442	-	C1orf87	NM_152377	2028	0.0515412282378365	1.54	0.0	0.0	0.5826748220589224	0.5074552609161956	0.0	0.0	0.0	0.0	0.0	0.0	1.54	0.0	0.0	0.0	1.0	0.0	0.0	0.0	4642.262134552002	0.0	0.0	0.0	0.0	98.0	47.370021781142874	0.0	0.0
chr1	61542945	61928460	+	NFIA	merged: NM_001145511, NM_001145512, NM_001134673, NM_005595	10023	47.30369436182862	237.57	1324.25	11.112438259298962	0.15440319269259647	0.5936106532618994	0.0	0.0	0.0	0.0	0.0	0.0	1561.82	0.0	0.0	0.0	0.15211099870663713	0.0	0.0	0.0	0.0	0.0	0.0	0.0	0.0	43.0	0.0	0.0	0.0
chr1	62119913	62121800	+	MGC34796	NR_073400	1887	0.0	0.0	0.0	0.9306746879452288	0.17750732006630618	0.6332421337409232	0.0	0.0	0.0	0.0	0.11	0.0	0.0	0.0	0.0	0.11	0.0	0.0	0.0	1.0	8700.0	0.0	0.0	0.0	0.0	88.0	98.86363636363636	0.0	0.0
chr1	62146718	62191095	-	TM2D1	NM_032027	1250	16.037594524202465	0.0	4.67	7.660730078419747	0.626065500297353	0.6896739157273593	0.0	0.73	0.0	0.76	0.0	0.0	4.67	0.73	0.76	0.0	0.0	0.0	0.0	0.0	0.0	0.0	0.0	6.0	9.0	73.0	0.0	0.0	0.0
chr1	62208148	62629591	+	INADL	NM_176877	8504	1.3873516974799867	37.74	43.79	15.593363153905845	0.1718721670483282	0.7133666486224277	9.47	0.86	0.0	0.0	2.3	1.51	81.53	10.33	0.0	3.8099999999999996	0.46289709309456645	0.9167473378509197	0.0	0.6036745406824147	0.0	0.0	0.0	68.0	0.0	94.0	0.0	0.0	0.0
chr1	62660473	62678001	+	L1TD1	merged: NM_001164835, NM_019079	3990	0.02991166883222642	0.0	0.0	0.06934438851356607	0.1938492638184423	1.2315913335818363	0.0	0.0	0.0	0.0	0.0	0.0	0.0	0.0	0.0	0.0	0.0	0.0	0.0	0.0	3231.1685943603516	0.0	0.0	0.0	0.0	48.0	67.31601238250732	0.0	0.0
chr1	62701836	62785083	-	KANK4	NM_181712	5477	0.06575260404007746	0.0	0.0	0.1587621526494802	1.1337927872171685	0.3734836258186261	0.0	0.0	0.0	0.0	0.0	0.0	0.0	0.0	0.0	0.0	0.0	0.0	0.0	0.0	4199.285688400269	0.0	0.0	0.0	0.0	103.0	40.76976396505115	0.0	0.0
chr1	62901974	62917475	+	USP1	merged: NM_001017415, NM_001017416, NM_003368	4198	16.781146025670893	0.0	0.0	16.008517058822587	0.4355973282896973	0.7728138693409634	0.0	0.0	0.0	0.0	0.0	0.0	0.0	0.0	0.0	0.0	0.0	0.0	0.0	0.0	0.0	0.0	0.0	0.0	0.0	117.0	0.0	0.0	0.0
chr1	62920396	63154039	-	DOCK7	merged: NM_033407, NM_001272000, NM_001272001, NM_001271999, NM_001272002	7998	10.60207047350704	0.0	0.0	12.313191091981237	0.2806306202953031	0.5432097487396627	0.0	0.0	0.0	0.0	0.0	0.0	0.0	0.0	0.0	0.0	0.0	0.0	0.0	0.0	300.0	0.0	0.0	0.0	0.0	154.0	1.948051948051948	0.0	0.0
chr1	63063157	63071976	+	ANGPTL3	NM_014495	2951	0.03544656337207387	0.0	0.0	0.0	0.24681970218743524	0.0	0.0	0.0	0.0	0.0	0.0	0.0	0.0	0.0	0.0	0.0	0.0	0.0	0.0	0.0	1425.0	0.0	0.0	0.0	0.0	15.0	95.0	0.0	0.0
chr1	63249776	63330941	+	ATG4C	merged: NM_178221, NM_032852	2724	5.441215336492776	0.0	0.0	14.278557050642045	0.2817576508988987	0.7034587785026718	0.0	0.0	0.0	0.0	0.0	0.0	0.0	0.0	0.0	0.0	0.0	0.0	0.0	0.0	0.0	0.0	0.0	0.0	0.0	89.0	0.0	0.0	0.0
chr1	63624753	63782901	-	LINC00466	NR_038252	1793	0.4758870978248631	1.31	2.27	0.3868686938125265	0.6181762860721837	0.4816086432124844	0.0	0.0	0.0	0.0	0.0	0.0	3.58	0.0	0.0	0.0	0.36592178770949724	0.0	0.0	0.0	7150.0	0.0	0.0	0.0	0.0	100.0	71.5	0.0	0.0
chr1	63788729	63790797	+	FOXD3	NM_012183	2068	0.9768040463028524	0.0	6.3	1.8175529199871527	0.8328756160571446	0.38166838809146797	0.0	0.0	0.0	0.0	0.74	0.0	6.3	0.0	0.0	0.74	0.0	0.0	0.0	1.0	2400.0	0.0	0.0	0.0	0.0	106.0	22.641509433962263	0.0	0.0
chr1	63833260	63904233	+	ALG6	NM_013339	3371	6.074110374169626	0.0	11.74	12.450055016679066	0.73426043824253	1.0162028527175766	0.0	0.0	0.0	0.0	0.0	0.0	11.74	0.0	0.0	0.0	0.0	0.0	0.0	0.0	0.0	0.0	0.0	0.0	0.0	171.0	0.0	0.0	0.0
chr1	63906440	63988944	-	ITGB3BP	merged: NM_001206739, NM_014288, NR_045147	1176	5.089070920133606	0.0	0.84	14.207387809799174	0.4508122414382379	0.5656101507495457	0.0	0.0	0.0	0.0	0.0	0.0	0.84	0.0	0.0	0.0	0.0	0.0	0.0	0.0	0.0	0.0	0.0	0.0	0.0	108.0	0.0	0.0	0.0
chr1	63989012	64038364	+	EFCAB7	NM_032437	2361	7.428695667474662	0.0	0.0	15.614348955692844	0.5195611082575692	0.6478885504396928	0.0	0.0	0.0	0.0	0.0	0.0	0.0	0.0	0.0	0.0	0.0	0.0	0.0	0.0	0.0	0.0	0.0	0.0	0.0	114.0	0.0	0.0	0.0
chr1	64014650	64016307	+	DLEU2L	NR_002771	1657	0.6145528851405171	3.07	7.67	0.06569468385495733	0.12002875928293084	0.30197465017169195	0.0	0.0	0.0	0.0	0.0	0.0	10.74	0.0	0.0	0.0	0.28584729981378026	0.0	0.0	0.0	3466.6668090820312	0.0	0.0	0.0	0.0	39.0	88.88889254056491	0.0	0.0
chr1	64058946	64125916	+	PGM1	merged: NM_002633, NM_001172819, NM_001172818	3353	37.91150312628469	0.0	0.0	10.88615657046522	0.7748335399719714	0.8490613915669113	0.0	0.0	0.0	0.0	0.0	0.0	0.0	0.0	0.0	0.0	0.0	0.0	0.0	0.0	1016.6667022705078	0.0	0.0	0.0	0.0	71.0	14.319249327753631	0.0	0.0
chr1	64239689	64647179	+	ROR1	merged: NM_005012, NM_001083592	6573	0.3583647849438677	0.0	0.0	4.240044387138704	0.9822071710335609	0.9670942790805255	0.0	0.0	0.0	0.0	0.0	0.0	0.0	0.0	0.0	0.0	0.0	0.0	0.0	0.0	0.0	0.0	0.0	0.0	0.0	156.0	0.0	0.0	0.0
chr1	64669489	64710027	+	UBE2U	NM_152489	1136	0.0	0.0	0.0	0.06934438851356607	0.17243568235012602	0.7206898569718125	0.0	0.0	0.0	0.0	0.0	0.0	0.0	0.0	0.0	0.0	0.0	0.0	0.0	0.0	7682.142906188965	0.0	0.0	0.0	0.0	77.0	99.76808969076578	0.0	0.0
chr1	64936475	65158741	+	CACHD1	NM_020925	5274	14.631676218903314	46.56	219.56	13.99661736576452	0.8001917285528724	0.6513347661335209	0.0	0.0	0.0	0.0	0.0	0.0	266.12	0.0	0.0	0.0	0.17495866526379078	0.0	0.0	0.0	99.99990463256836	0.0	0.0	0.0	0.0	59.0	1.6949136378401417	0.0	0.0
chr1	65045529	65045604	+	MIR4794	NR_039957	75	0.0	0.0	0.0	0.0	0.23216830434069252	0.0	0.0	0.0	0.0	0.0	0.0	0.0	0.0	0.0	0.0	0.0	0.0	0.0	0.0	0.0	1170.0	0.0	0.0	0.0	0.0	12.0	97.5	0.0	0.0
chr1	65210777	65298914	+	RAVER2	NM_018211	4361	14.986875647508136	2.57	0.0	7.919859109180967	0.16060186101237225	0.2179731426346307	0.0	0.0	0.0	0.0	0.0	0.0	2.57	0.0	0.0	0.0	1.0	0.0	0.0	0.0	0.0	0.0	0.0	0.0	0.0	55.0	0.0	0.0	0.0
chr1	65298905	65432187	-	JAK1	NM_002227	5053	68.26942309850783	1814.03	442.56	18.33155407402705	0.11270306035955947	0.2041882798593181	0.0	0.0	0.0	0.0	0.0	0.0	2256.59	0.0	0.0	0.0	0.8038810772005548	0.0	0.0	0.0	0.0	0.0	0.0	0.0	0.0	149.0	0.0	0.0	0.0
chr1	65523437	65523525	-	MIR3671	NR_037443	88	2.9185973156328724	0.0	0.0	0.10584143509965348	0.24343861037664846	0.23046567452475775	0.0	0.0	0.0	0.0	0.0	0.0	0.0	0.0	0.0	0.0	0.0	0.0	0.0	0.0	1607.1429061889648	0.0	0.0	0.0	0.0	18.0	89.28571701049805	0.0	0.0
chr1	65524116	65524191	-	MIR101-1	NR_029516	75	0.04014277522192974	0.0	0.0	0.5565799604378329	1.5564292635655164	0.41397666022110696	0.0	0.0	2.19	0.0	0.0	0.0	0.0	0.0	2.19	0.0	0.0	0.0	1.0	0.0	1414.285789489746	0.0	0.0	0.0	0.0	15.0	94.28571929931641	0.0	0.0
chr1	65613231	65697828	+	AK4	merged: NM_203464, NM_001005353, NM_013410	7226	23.6175115230639	0.0	0.0	7.918034256851662	0.7889214225169163	0.5216709006532367	0.0	0.0	0.0	0.0	0.0	0.0	0.0	0.0	0.0	0.0	0.0	0.0	0.0	0.0	3250.000534057617	0.0	0.0	0.0	0.0	168.0	19.34524127415248	0.0	0.0
chr1	65730376	65881552	+	DNAJC6	merged: NM_014787, NM_001256865, NM_001256864	6320	41.73122669411371	0.0	0.0	3.0529779469262115	0.6001437964146542	0.2657893853864963	0.0	0.0	0.0	0.0	0.0	0.0	0.0	0.0	0.0	0.0	0.0	0.0	0.0	0.0	500.00010108947754	0.0	0.0	0.0	0.0	48.0	10.416668772697449	0.0	0.0
chr1	65886130	65901690	+	LEPROT	merged: NM_001198683, NM_017526, NM_001198681	5121	23.764769553812908	599.21	106.53	5.52839013162759	0.4705352770011608	0.10855579435558683	0.0	14.61	1.27	0.0	0.0	0.0	705.74	14.61	1.27	0.0	0.8490520588318645	0.0	1.0	0.0	150.0	0.0	0.0	0.0	41.0	101.0	1.4851485148514851	0.0	0.0
chr1	65886334	66103176	+	LEPR	merged: NM_002303, NM_001003680, NM_001003679, NM_001198689, NM_001198688, NM_001198687	6891	3.4800442790599613	64.73	69.09	12.235634867985802	0.5905640362840917	0.26363550057785373	0.01	3.75	0.0	0.0	0.0	0.0	133.82	3.76	0.0	0.0	0.48370946046928714	0.0026595744680851068	0.0	0.0	150.0	0.0	0.0	0.0	6.0	131.0	1.1450381679389312	0.0	0.0
chr1	66258192	66840262	+	PDE4B	merged: NM_001037341, NM_002600, NM_001037340, NM_001037339	5213	98.93909587372072	3.33	0.17	6.936263703685912	0.7534199585036551	0.6814891534545173	0.0	0.0	0.0	0.0	0.0	0.0	3.5	0.0	0.0	0.0	0.9514285714285714	0.0	0.0	0.0	0.0	0.0	0.0	0.0	0.0	77.0	0.0	0.0	0.0
chr1	66999824	67210768	+	SGIP1	NM_032291	4694	16.387938341846333	277.34	92.22	7.389739507518048	0.11890172867933524	0.4824701971359415	8.41	1.84	0.0	0.0	0.0	0.0	369.55999999999995	10.25	0.0	0.0	0.7504600064942094	0.8204878048780488	0.0	0.0	649.9998092651367	0.0	0.0	15.0	0.0	65.0	9.999997065617489	0.0	0.0
chr1	67094122	67094200	+	MIR3117	NR_036060	78	0.8333386769443993	0.0	0.0	0.0	0.29415498753845026	0.0	0.0	0.0	0.47	0.0	0.0	0.0	0.0	0.0	0.47	0.0	0.0	0.0	1.0	0.0	1380.0	0.0	0.0	0.0	0.0	18.0	76.66666666666667	0.0	0.0
chr1	67218139	67244730	+	TCTEX1D1	NM_152665	2264	0.13495948655239015	2.16	4.21	2.791111637671034	1.3659610915578608	0.9166933745582888	1.52	3.06	1.52	1.17	5.93	0.0	6.37	4.58	2.69	5.93	0.3390894819466248	0.3318777292576419	0.5650557620817844	1.0	1400.0001068115234	1200.0	0.0	21.0	0.0	82.0	17.07317203428687	57.142857142857146	0.0
chr1	67263423	67266942	-	INSL5	NM_005478	718	0.03333045939253862	0.0	0.0	0.2664284400784381	0.09467057070202997	0.20117284112721845	0.0	0.0	0.0	0.0	0.0	0.0	0.0	0.0	0.0	0.0	0.0	0.0	0.0	0.0	1433.3334045410156	0.0	0.0	0.0	0.0	15.0	95.55556030273438	0.0	0.0
chr1	67278571	67390570	-	WDR78	merged: NM_024763, NM_207014	3955	0.7276878357720328	6.07	0.0	19.94654838546142	0.19723035562922908	0.6948432392681014	0.0	0.0	0.0	0.0	0.0	0.0	6.07	0.0	0.0	0.0	1.0	0.0	0.0	0.0	0.0	0.0	0.0	0.0	0.0	82.0	0.0	0.0	0.0
chr1	67390577	67454302	+	MIER1	merged: NM_001146112, NM_001278215, NM_001077703, NM_001077700, NM_001077702, NM_001146111, NM_001146113, NM_001146110, NM_020948, NM_001077704, NM_001077701	7731	7.534174577823322	0.0	0.0	20.00950579082242	0.19723035562922908	0.6918278005360018	0.0	0.0	0.0	0.0	0.0	0.0	0.0	0.0	0.0	0.0	0.0	0.0	0.0	0.0	0.0	0.0	0.0	0.0	0.0	82.0	0.0	0.0	0.0
chr1	67465014	67520080	-	SLC35D1	NM_015139	6460	4.197161849412673	0.0	0.0	23.817972602080637	0.3465619106056454	0.4113919984507358	0.0	0.0	0.0	0.0	0.0	0.0	0.0	0.0	0.0	0.0	0.0	0.0	0.0	0.0	60.0	0.0	0.0	0.0	0.0	126.0	0.47619047619047616	0.0	0.0
chr1	67557858	67600654	-	C1orf141	merged: NR_075077, NM_001276351, NM_001276352	2533	0.08634067402876412	0.0	0.0	0.714429686922661	0.9281097020609724	0.5027167143371818	0.0	0.0	0.0	0.0	0.0	0.0	0.0	0.0	0.0	0.0	0.0	0.0	0.0	0.0	5802.499488830566	0.0	0.0	0.0	0.0	87.0	66.69539642333984	0.0	0.0
chr1	67632168	67725650	+	IL23R	NM_144701	2814	0.0	0.0	0.0	0.0	0.0856543258732652	0.04566235794322303	0.0	0.0	0.0	0.0	0.0	0.0	0.0	0.0	0.0	0.0	0.0	0.0	0.0	0.0	1133.8460998535156	0.0	0.0	0.0	0.0	12.0	94.48717498779297	0.0	0.0
chr1	67773046	67862583	+	IL12RB2	merged: NM_001258216, NM_001559, NM_001258214, NM_001258215, NR_047583, NR_047584	4221	0.44390931796451744	11.15	10.64	0.5775657622248331	0.48631370545149916	0.8550922690311105	0.0	0.0	0.0	0.0	0.0	0.0	21.79	0.0	0.0	0.0	0.5117026158788436	0.0	0.0	0.0	3239.999713897705	0.0	0.0	0.0	0.0	77.0	42.077918362307855	0.0	0.0
chr1	67873492	67896123	-	SERBP1	merged: NM_001018069, NM_001018068, NM_015640, NM_001018067	6764	42.33141518689807	28.12	181.03	9.574087745695378	0.522942200068356	0.5531176188594186	0.0	2.38	0.0	0.0	0.0	0.0	209.15	2.38	0.0	0.0	0.13444896007650012	0.0	0.0	0.0	0.0	0.0	0.0	0.0	0.0	142.0	0.0	0.0	0.0
chr1	68150859	68154021	+	GADD45A	merged: NM_001924, NM_001199742, NM_001199741	1380	13.941391162254888	3.68	1.34	7.957268581931706	0.3465619106056454	0.7840140703459049	0.0	0.0	0.0	0.0	0.0	0.0	5.0200000000000005	0.0	0.0	0.0	0.7330677290836654	0.0	0.0	0.0	0.0	0.0	0.0	0.0	0.0	95.0	0.0	0.0	0.0
chr1	68167148	68299155	-	GNG12	NM_018841	4409	7.1450806161412155	0.0	0.0	2.420666614822247	0.3634673696595793	0.5134861383803948	0.0	0.0	0.0	0.0	0.0	0.0	0.0	0.0	0.0	0.0	0.0	0.0	0.0	0.0	5800.000213623047	0.0	0.0	0.0	0.0	98.0	59.18367564921476	0.0	0.0
chr1	68297970	68668670	+	GNG12-AS1	NR_040077	2247	1.0095816581695485	0.0	0.0	0.9863326839890122	0.7590551115216331	0.6237650405828957	0.0	0.0	0.0	0.0	0.0	0.0	0.0	0.0	0.0	0.0	0.0	0.0	0.0	0.0	949.9998092651367	0.0	0.0	0.0	0.0	80.0	11.874997615814209	0.0	0.0
chr1	68511644	68516460	-	DIRAS3	NM_004675	1631	2.082916461339742	0.0	0.0	0.10949113975826222	0.4299621752717194	0.5875797757977002	0.0	0.0	0.0	3.08	1.52	1.52	0.0	0.0	3.08	3.04	0.0	0.0	0.0	0.5	4598.572242736816	0.0	0.0	0.0	26.0	58.0	79.28572832304856	0.0	0.0
chr1	68564141	68698284	-	WLS	merged: NM_001002292, NM_001193334, NM_024911	3091	59.793134721074125	0.0	0.0	8.097782211288143	0.35726870133980354	0.6229034866594386	0.0	0.0	0.0	0.0	0.0	0.0	0.0	0.0	0.0	0.0	0.0	0.0	0.0	0.0	150.0	0.0	0.0	0.0	0.0	106.0	1.4150943396226414	0.0	0.0
chr1	68649200	68649293	-	MIR1262	NR_031664	93	0.09960986407426735	0.0	0.0	0.13138936770991466	0.0856543258732652	0.011630977966670017	0.0	0.0	0.0	0.0	0.0	0.0	0.0	0.0	0.0	0.0	0.0	0.0	0.0	0.0	0.0	0.0	0.0	0.0	0.0	0.0	0.0	0.0	0.0
chr1	68894506	68915642	-	RPE65	NM_000329	2608	1.1012800496489321	0.0	0.0	0.21077044403465475	0.9196569725340052	0.11200201004941497	0.0	0.0	0.0	0.0	0.0	0.0	0.0	0.0	0.0	0.0	0.0	0.0	0.0	0.0	360.0	0.0	0.0	0.0	0.0	6.0	60.0	0.0	0.0
chr1	68939834	68962799	-	DEPDC1	merged: NM_001114120, NM_017779	5333	0.40926476793607997	0.0	0.0	2.898777925099992	0.3426173034930608	0.7107819868520566	0.0	0.0	0.0	0.0	0.0	0.0	0.0	0.0	0.0	0.0	0.0	0.0	0.0	0.0	0.0	0.0	0.0	0.0	0.0	103.0	0.0	0.0	0.0
chr1	70225857	70589171	+	LRRC7	NM_020794	6245	3.123853064230899	18.51	12.87	0.0	0.1735627129537216	0.0	0.0	0.0	0.0	0.0	0.0	0.0	31.380000000000003	0.0	0.0	0.0	0.5898661567877629	0.0	0.0	0.0	3868.333511352539	2700.0	300.0	27.0	18.0	42.0	92.10317884172711	100.0	16.666666666666668
chr1	70385004	70386000	+	PIN1P1	NR_023916	996	0.05332528064698729	0.0	0.89	0.13868877702713214	0.0856543258732652	0.9304782373336014	0.0	0.0	0.0	0.0	0.0	0.0	0.89	0.0	0.0	0.0	0.0	0.0	0.0	0.0	5940.0	0.0	0.0	0.0	0.0	60.0	99.0	0.0	0.0
chr1	70610484	70671361	-	LRRC40	NM_017768	2945	10.915746954578585	0.0	0.0	12.127056154392193	0.2547089164126044	0.911093274055818	0.0	0.0	0.0	0.0	0.0	0.0	0.0	0.0	0.0	0.0	0.0	0.0	0.0	0.0	110.00010108947754	0.0	0.0	0.0	0.0	126.0	0.8730166753133138	0.0	0.0
chr1	70671364	70717701	+	SRSF11	merged: NM_004768, NM_001190987	2792	70.7700006538849	0.0	0.0	12.164465627142931	0.25301837050721104	0.911093274055818	0.0	0.0	0.0	0.0	0.0	0.0	0.0	0.0	0.0	0.0	0.0	0.0	0.0	0.0	110.00010108947754	0.0	0.0	0.0	0.0	126.0	0.8730166753133138	0.0	0.0
chr1	70724684	70820417	-	ANKRD13C	NM_030816	5667	10.80415569544575	0.0	0.0	19.711142434981152	0.3257118444391269	0.821491666016286	0.0	0.0	0.0	0.0	0.0	0.0	0.0	0.0	0.0	0.0	0.0	0.0	0.0	0.0	0.0	0.0	0.0	0.0	0.0	47.0	0.0	0.0	0.0
chr1	70820492	70833705	+	HHLA3	merged: NM_001036646, NM_001036645, NM_001031693, NR_027404	951	13.153796777707552	0.0	0.0	18.411847576516443	0.3719200991865463	0.8818004406582787	0.0	0.0	0.0	0.0	0.0	0.0	0.0	0.0	0.0	0.0	0.0	0.0	0.0	0.0	0.0	0.0	0.0	0.0	0.0	58.0	0.0	0.0	0.0
chr1	70876900	70905534	+	CTH	merged: NM_001902, NM_153742, NM_001190463	2140	4.23847535469144	21.98	101.53	15.360694481919536	0.8841555085207441	0.684504592186617	11.75	23.01	0.0	3.06	3.02	2.23	123.51	34.760000000000005	3.06	5.25	0.1779612986802688	0.3380322209436133	0.0	0.5752380952380952	0.0	0.0	0.0	0.0	0.0	89.0	0.0	0.0	0.0
chr1	71318035	71513491	-	PTGER3	merged: NM_198717, NR_028293, NM_198716, NR_028292, NR_028294, NM_198714, NM_001126044, NM_198718, NM_198719, NM_198715	10280	0.12977164370887603	1.52	0.0	0.16149943114343676	1.356944846729096	0.629795918047095	0.0	0.0	0.0	0.0	0.0	0.0	1.52	0.0	0.0	0.0	1.0	0.0	0.0	0.0	4175.000129699707	0.0	0.0	0.0	0.0	142.0	29.401409364082443	0.0	0.0
chr1	71512188	71532865	+	ZRANB2-AS1	NR_038420	1676	5.8773385789405115	0.0	0.0	0.4160663310813964	0.2575264929215934	0.42646919211123396	0.0	0.0	0.0	0.0	0.0	0.0	0.0	0.0	0.0	0.0	0.0	0.0	0.0	0.0	4812.143096923828	0.0	0.0	0.0	0.0	69.0	69.74120430324389	0.0	0.0
chr1	71528973	71546972	-	ZRANB2	merged: NM_005455, NM_203350	3145	38.06968095329911	71.22	532.84	2.633261911186206	0.17807083536810397	0.3588372091198565	0.0	0.0	0.0	0.0	0.0	0.0	604.0600000000001	0.0	0.0	0.0	0.11790219514617752	0.0	0.0	0.0	75.0	0.0	0.0	0.0	0.0	59.0	1.271186440677966	0.0	0.0
chr1	71533313	71533399	-	MIR186	NR_029707	86	2.698326974890894	0.0	0.0	0.0	0.06649480561214009	0.07840140703459049	0.0	0.0	0.0	0.0	0.0	0.0	0.0	0.0	0.0	0.0	0.0	0.0	0.0	0.0	300.0	0.0	0.0	0.0	0.0	3.0	100.0	0.0	0.0
chr1	71547006	71703406	+	ZRANB2-AS2	NR_046217	783	0.33028366488226896	0.0	0.0	2.47632461086603	0.19723035562922908	0.34548312330627234	0.0	0.0	0.0	0.0	0.0	0.0	0.0	0.0	0.0	0.0	0.0	0.0	0.0	0.0	75.0	0.0	0.0	0.0	0.0	50.0	1.5	0.0	0.0
chr1	71868624	72748277	-	NEGR1	NM_173808	5669	12.90976388635914	0.0	0.0	7.0612660882432605	0.4834961289425102	0.754290459986637	0.0	0.0	0.0	0.0	0.0	0.0	0.0	0.0	0.0	0.0	0.0	0.0	0.0	0.0	99.99990463256836	0.0	0.0	0.0	0.0	50.0	1.9999980926513672	0.0	0.0
chr1	72259914	72302695	-	NEGR1-IT1	NR_046218	534	0.0	0.0	0.0	0.0	0.4508122414382379	0.0	0.0	0.0	0.0	0.0	0.0	0.0	0.0	0.0	0.0	0.0	0.0	0.0	0.0	0.0	1064.2856826782227	0.0	0.0	0.0	0.0	12.0	88.69047355651855	0.0	0.0
chr1	74491701	74663871	-	LRRIQ3	NM_001105659	2862	0.03366270458862033	0.0	0.0	5.013781774763757	0.5364665673115031	0.415699768068021	0.0	0.0	0.0	0.0	0.0	0.0	0.0	0.0	0.0	0.0	0.0	0.0	0.0	0.0	300.0	0.0	0.0	0.0	0.0	60.0	5.0	0.0	0.0
chr1	74663895	75010116	+	FPGT-TNNI3K	merged: NM_001199327, NM_001112808	3619	0.4226992336375112	0.0	0.27	5.01925633175167	0.5347760214061097	0.38985315036430984	0.0	0.0	0.0	0.0	0.0	0.0	0.27	0.0	0.0	0.0	0.0	0.0	0.0	0.0	300.0	0.0	0.0	0.0	0.0	54.0	5.555555555555555	0.0	0.0
chr1	74663895	74674386	+	FPGT	merged: NM_001199328, NM_001199329, NM_003838	4722	1.4979972431866384	0.0	0.0	5.01925633175167	0.5347760214061097	0.38985315036430984	0.0	0.0	0.0	0.0	0.0	0.0	0.0	0.0	0.0	0.0	0.0	0.0	0.0	0.0	300.0	0.0	0.0	0.0	0.0	54.0	5.555555555555555	0.0	0.0
chr1	74701070	75010116	+	TNNI3K	NM_015978	3023	0.37038525905167363	0.0	0.27	0.06934438851356607	0.0	0.0	0.0	0.0	0.0	0.0	0.0	0.0	0.27	0.0	0.0	0.0	0.0	0.0	0.0	0.0	1043.067008972168	0.0	0.0	0.0	0.0	12.0	86.92225074768066	0.0	0.0
chr1	75033794	75139422	-	C1orf173	NM_001002912	7159	6.1507296168183645	0.0	0.0	10.204574225470038	1.0081288749162596	0.6401345651285795	0.0	0.0	0.0	0.0	0.0	0.0	0.0	0.0	0.0	0.0	0.0	0.0	0.0	0.0	399.99990463256836	0.0	0.0	0.0	0.0	87.0	4.597700053247912	0.0	0.0
chr1	75171171	75199092	-	CRYZ	merged: NM_001889, NM_001130043, NM_001130042, NM_001134759	2303	3.6801119470339687	60.57	56.76	8.629726665280367	0.09016244828764758	0.8348457518298702	0.0	0.65	0.0	0.0	0.0	0.0	117.33	0.65	0.0	0.0	0.5162362567118384	0.0	0.0	0.0	0.0	0.0	0.0	0.0	0.0	77.0	0.0	0.0	0.0
chr1	75198835	75232360	+	TYW3	merged: NM_001162916, NM_138467, NR_027962	3549	6.064398122073155	2.81	0.0	7.538464972356354	0.12453688169731322	0.8830927715434643	0.0	0.0	0.0	0.0	0.0	0.0	2.81	0.0	0.0	0.0	1.0	0.0	0.0	0.0	0.0	0.0	0.0	0.0	0.0	86.0	0.0	0.0	0.0
chr1	75594118	75627218	+	LHX8	merged: NM_001001933, NM_001256114	2446	0.0	0.0	0.0	0.0	0.6136681636578013	0.4152689911062925	0.0	0.0	1.5	1.96	0.76	1.37	0.0	0.0	3.46	2.13	0.0	0.0	0.43352601156069365	0.35680751173708924	3435.0003204345703	1800.0	0.0	21.0	0.0	63.0	54.52381461007254	85.71428571428571	0.0
chr1	75667815	76076799	-	SLC44A5	merged: NM_001130058, NM_152697	4224	1.831817500395742	0.0	0.0	0.0793810763247401	0.3837539205243	0.0	0.0	0.0	0.0	0.0	0.0	0.0	0.0	0.0	0.0	0.0	0.0	0.0	0.0	0.0	825.0	0.0	0.0	0.0	0.0	9.0	91.66666666666667	0.0	0.0
chr1	76190042	76229355	+	ACADM	merged: NM_001127328, NM_000016	2615	23.928731030289935	0.76	0.0	6.937176129850563	0.3313469974571049	0.23348111325685741	3.48	6.22	0.0	0.0	0.0	0.0	0.76	9.7	0.0	0.0	1.0	0.35876288659793815	0.0	0.0	1326.6669158935547	0.0	1095.8336181640625	0.0	26.0	116.0	11.436783757703058	0.0	42.14744685246394
chr1	76251878	76260775	+	RABGGTB	merged: NR_073562, NM_004582	1709	36.13427961811954	0.0	0.0	8.402532550281974	0.169618105841137	0.9683866099657111	0.0	0.0	0.0	0.0	0.0	0.0	0.0	0.0	0.0	0.0	0.0	0.0	0.0	0.0	0.0	0.0	0.0	0.0	0.0	69.0	0.0	0.0	0.0
chr1	76252756	76252834	+	SNORD45C	NR_003042	78	0.5176201045628515	0.0	0.0	0.18704736375369796	0.31500505370496873	0.0	0.0	0.0	0.0	0.0	0.0	0.0	0.0	0.0	0.0	0.0	0.0	0.0	0.0	0.0	0.0	0.0	0.0	0.0	0.0	27.0	0.0	0.0	0.0
chr1	76253573	76253657	+	SNORD45A	NR_002749	84	1.4079379954211622	0.0	0.0	0.7290285055570959	1.4178044993232581	0.0	0.0	0.0	0.0	0.0	0.0	0.0	0.0	0.0	0.0	0.0	0.0	0.0	0.0	0.0	374.28569412231445	0.0	0.0	0.0	0.0	12.0	31.19047451019287	0.0	0.0
chr1	76255161	76255232	+	SNORD45B	NR_002748	71	2.847614526171018	0.0	0.0	0.06934438851356607	0.906696120592656	0.0	0.0	0.0	0.0	0.0	0.0	0.0	0.0	0.0	0.0	0.0	0.0	0.0	0.0	0.0	851.2986145019531	0.0	0.0	0.0	0.0	9.0	94.58873494466145	0.0	0.0
chr1	76262555	76378923	+	MSH4	NM_002440	3277	0.03128424537846687	0.0	0.0	0.256391752267264	0.18596004959327314	0.6677042906792048	0.0	0.0	0.0	0.0	0.0	0.0	0.0	0.0	0.0	0.0	0.0	0.0	0.0	0.0	4800.0	0.0	0.0	0.0	0.0	47.0	102.12765957446808	0.0	0.0
chr1	76384557	76398116	-	ASB17	merged: NR_026546, NM_080868	1107	0.0	0.0	0.0	0.0	0.01972303556292291	0.004738546579013711	0.0	0.0	0.0	0.0	0.0	0.0	0.0	0.0	0.0	0.0	0.0	0.0	0.0	0.0	600.0	0.0	0.0	0.0	0.0	6.0	100.0	0.0	0.0
chr1	76540388	77096669	+	ST6GALNAC3	merged: NM_001160011, NM_152996	3621	2.1394044853316387	29.06	4.37	4.523808924345533	0.3042982629708106	0.547517518356948	0.0	0.0	0.0	0.0	0.0	0.0	33.43	0.0	0.0	0.0	0.8692790906371523	0.0	0.0	0.0	0.0	0.0	0.0	0.0	0.0	106.0	0.0	0.0	0.0
chr1	77333185	77529737	+	ST6GALNAC5	NM_030965	2032	4.897833438433528	0.0	0.0	4.292052678523879	1.0464479154385098	0.6280728102001809	0.0	0.0	0.0	0.0	0.0	0.0	0.0	0.0	0.0	0.0	0.0	0.0	0.0	0.0	564.9999046325684	0.0	0.0	0.0	0.0	108.0	5.231480598449707	0.0	0.0
chr1	77554666	77685132	-	PIGK	NM_005482	4625	8.66501415539942	0.0	0.0	6.245557097044207	0.1713086517465304	0.78832183996319	0.0	0.0	0.0	0.0	0.0	0.0	0.0	0.0	0.0	0.0	0.0	0.0	0.0	0.0	0.0	0.0	0.0	0.0	0.0	83.0	0.0	0.0	0.0
chr1	77747661	78025654	+	AK5	merged: NM_174858, NM_012093	4335	35.92256608201589	0.0	1.72	10.668999143278	0.8525986516200674	0.6853661461100741	0.0	0.0	0.0	0.0	0.0	0.0	1.72	0.0	0.0	0.0	0.0	0.0	0.0	0.0	75.0	0.0	0.0	0.0	0.0	139.0	0.539568345323741	0.0	0.0
chr1	78030189	78148343	-	ZZZ3	NM_015534	4323	12.224692574257052	0.0	0.0	13.778547512412649	0.12510039699911102	0.7986604870446745	0.76	4.65	0.0	0.0	0.0	0.0	0.0	5.41	0.0	0.0	0.0	0.14048059149722736	0.0	0.0	75.0	0.0	0.0	0.0	0.0	80.0	0.9375	0.0	0.0
chr1	78161673	78225564	-	USP33	merged: NM_015017, NM_201624, NM_201626	4625	27.472713878930993	0.0	0.0	15.464711064689885	0.7038306119454489	0.6422884499372221	0.0	0.0	0.0	0.0	0.0	0.0	0.0	0.0	0.0	0.0	0.0	0.0	0.0	0.0	507.1427993774414	0.0	0.0	0.0	0.0	98.0	5.1749265242596065	0.0	0.0
chr1	78245308	78345225	+	FAM73A	merged: NM_198549, NM_001270384	6410	8.200100013263052	51.53	114.48	5.609596060281634	0.2625981306377736	0.3192057286408327	0.0	0.0	0.0	0.0	0.0	0.0	166.01	0.0	0.0	0.0	0.310402987771821	0.0	0.0	0.0	650.0001068115234	0.0	0.0	0.0	0.0	89.0	7.303371986646331	0.0	0.0
chr1	78347032	78355224	-	NEXN-AS1	NR_103535	2292	0.1384303313885515	0.0	3.04	0.20073375622348072	0.2997901405564282	0.11070967916422941	0.0	0.0	0.0	0.0	0.0	0.0	3.04	0.0	0.0	0.0	0.0	0.0	0.0	0.0	1986.9051132202148	0.0	0.0	0.0	0.0	39.0	50.94628495436449	0.0	0.0
chr1	78354199	78409578	+	NEXN	merged: NM_001172309, NM_144573	3389	1.584977666839034	0.0	0.0	2.7053435781937285	0.7128468567742137	0.4859164128297696	0.0	3.37	0.76	2.83	2.49	0.0	0.0	3.37	3.59	2.49	0.0	0.0	0.21169916434540392	1.0	1100.0001068115234	0.0	600.0	0.0	30.0	82.0	13.414635448921018	0.0	20.0
chr1	78413590	78444777	-	FUBP1	NM_003902	2884	48.85264498527158	0.0	1.11	15.786797500812105	0.2417480644712551	0.4475772632359314	0.0	0.0	0.0	0.0	0.0	0.0	1.11	0.0	0.0	0.0	0.0	0.0	0.0	0.0	0.0	0.0	0.0	0.0	0.0	105.0	0.0	0.0	0.0
chr1	78470635	78482995	+	DNAJB4	NM_007034	2237	12.670490483893024	0.0	0.0	1.8613493758904576	0.1735627129537216	0.06375499033582083	0.0	0.0	0.0	0.0	0.0	0.0	0.0	0.0	0.0	0.0	0.0	0.0	0.0	0.0	42.857099533081055	0.0	0.0	0.0	0.0	33.0	1.2986999858509412	0.0	0.0
chr1	78511588	78603112	+	GIPC2	NM_017655	2823	0.1412145366672424	2.94	0.0	0.552017829614572	0.5905640362840917	0.7809986316138052	0.0	0.0	0.0	0.0	0.0	0.0	2.94	0.0	0.0	0.0	1.0	0.0	0.0	0.0	10530.0	0.0	0.0	0.0	0.0	125.0	84.24	0.0	0.0
chr1	78695282	78835147	+	MGC27382	NR_027310	1191	0.026315905735489687	0.0	0.0	0.281027258712873	0.37361064509193964	0.0	0.0	0.0	0.0	0.0	0.0	0.0	0.0	0.0	0.0	0.0	0.0	0.0	0.0	0.0	870.4544906616211	0.0	0.0	0.0	0.0	12.0	72.53787422180176	0.0	0.0
chr1	78956727	79006386	+	PTGFR	merged: NM_001039585, NM_000959	5431	4.717428523098891	9.28	325.68	5.3112327044403695	0.6243749543919596	0.7142282025458848	0.0	0.0	0.0	0.0	0.0	0.0	334.96	0.0	0.0	0.0	0.02770480057320277	0.0	0.0	0.0	0.0	0.0	0.0	0.0	0.0	31.0	0.0	0.0	0.0
chr1	79086087	79111830	+	IFI44L	NM_006820	5874	2.507543513902266	6.3	11.26	0.5501929772852676	0.42150944574475246	0.0	0.0	0.0	0.0	0.0	0.0	0.0	17.56	0.0	0.0	0.0	0.3587699316628702	0.0	0.0	0.0	1007.1428833007812	600.0	0.0	6.0	0.0	15.0	67.14285888671876	100.0	0.0
chr1	79115476	79129763	+	IFI44	NM_006417	1726	16.810077845324603	0.0	0.0	1.3394416097094077	0.3888255582404802	0.032739049091367455	0.0	0.0	0.0	0.0	0.0	0.0	0.0	0.0	0.0	0.0	0.0	0.0	0.0	0.0	0.0	0.0	0.0	0.0	0.0	0.0	0.0	0.0	0.0
chr1	79355448	79472495	-	ELTD1	NM_022159	3619	4.052140417818054	6.32	26.69	2.0575210012906773	0.3589592472451969	0.415699768068021	0.0	0.0	0.0	0.0	0.0	0.0	33.010000000000005	0.0	0.0	0.0	0.19145713420175703	0.0	0.0	0.0	9199.999809265137	300.0	0.0	3.0	0.0	108.0	85.18518341912164	100.0	0.0
chr1	82266081	82458107	+	LPHN2	NM_012302	5706	8.531449129483399	106.42	117.74	3.4471460500559554	0.3679754920739617	0.4583466872791444	1.52	0.76	1.54	0.0	0.0	0.0	224.16	2.2800000000000002	1.54	0.0	0.4747501784439686	0.6666666666666666	1.0	0.0	6975.0003089904785	600.0	0.0	9.0	0.0	112.0	62.27678847312927	66.66666666666667	0.0
chr1	84259597	84379059	-	MIR548AP	NR_049805	67	0.055305775277055894	0.0	0.0	0.010036687811174035	0.20568308515619604	0.0	0.0	0.0	0.0	0.0	0.0	0.0	0.0	0.0	0.0	0.0	0.0	0.0	0.0	0.0	300.0	0.0	0.0	0.0	0.0	3.0	100.0	0.0	0.0
chr1	84335056	84464833	-	TTLL7	NM_024686	3648	9.507351263222228	0.0	0.0	20.165530664977943	0.2332953349442881	0.795645048312575	0.0	0.0	0.0	0.0	0.0	0.0	0.0	0.0	0.0	0.0	0.0	0.0	0.0	0.0	600.0	0.0	0.0	0.0	0.0	160.0	3.75	0.0	0.0
chr1	84543744	84704181	+	PRKACB	merged: NM_207578, NM_002731, NM_182948, NM_001242859, NM_001242858, NM_001242857, NM_001242861, NM_001242860, NM_001242862	5823	88.20837799105428	1741.87	589.16	19.87081701379529	0.22258854421012997	0.2993899884013208	0.0	0.0	0.0	0.0	0.0	0.0	2331.0299999999997	0.0	0.0	0.0	0.7472533601026157	0.0	0.0	0.0	0.0	0.0	0.0	0.0	0.0	46.0	0.0	0.0	0.0
chr1	84764048	84816481	+	SAMD13	merged: NM_001010971, NM_001134663, NM_001134664	1803	1.0856052580656474	23.55	22.39	5.079476458618715	0.7917389990259054	0.6595195284063629	0.0	0.0	0.0	0.0	0.0	0.0	45.94	0.0	0.0	0.0	0.5126251632564215	0.0	0.0	0.0	50.00010108947754	0.0	0.0	0.0	0.0	69.0	0.7246391462243121	0.0	0.0
chr1	84830640	84863576	-	UOX	NR_003927	1551	0.08735130004771945	0.0	0.17	0.13868877702713214	0.0428271629366326	0.0	0.0	0.0	0.0	0.0	0.0	0.0	0.17	0.0	0.0	0.0	0.0	0.0	0.0	0.0	566.6667022705078	0.0	0.0	0.0	0.0	6.0	94.44445037841797	0.0	0.0
chr1	84864214	84880691	+	DNASE2B	merged: NM_021233, NM_058248	1345	0.058945710827740694	0.0	1.41	0.3594959088729609	0.22146151360653438	0.2261579049074726	0.0	0.0	0.0	0.0	0.0	0.0	1.41	0.0	0.0	0.0	0.0	0.0	0.0	0.0	2625.0	0.0	0.0	0.0	0.0	27.0	97.22222222222223	0.0	0.0
chr1	84944919	84964033	+	RPF1	NM_025065	1975	11.442840746075882	0.0	0.0	7.523866153721918	0.898243391065689	0.6104109547693116	0.0	0.0	0.0	0.0	0.0	0.0	0.0	0.0	0.0	0.0	0.0	0.0	0.0	0.0	540.0	0.0	0.0	0.0	0.0	90.0	6.0	0.0	0.0
chr1	84964005	84972262	-	GNG5	NM_005274	806	28.235277980290178	0.0	0.0	6.586804482624124	0.6283195615045442	0.665550405870562	0.0	0.0	0.0	0.0	0.0	0.0	0.0	0.0	0.0	0.0	0.0	0.0	0.0	0.0	33.33330059051514	0.0	0.0	0.0	0.0	103.0	0.32362427757781687	0.0	0.0
chr1	85018803	85040163	-	CTBS	NM_004388	3101	1.989214767496538	0.0	0.0	2.37595773275429	0.19666684032743129	0.6991510088853866	0.0	0.0	0.0	0.0	0.0	0.0	0.0	0.0	0.0	0.0	0.0	0.0	0.0	0.0	2550.0	0.0	0.0	0.0	0.0	66.0	38.63636363636363	0.0	0.0
chr1	85093912	85100703	-	C1orf180	NR_027379	2884	0.01228631029744062	0.0	0.0	0.2025586085527851	0.1746897435573172	0.13181775028892687	0.0	0.0	0.0	0.0	0.0	0.0	0.0	0.0	0.0	0.0	0.0	0.0	0.0	0.0	1200.0	0.0	0.0	0.0	0.0	12.0	100.0	0.0	0.0
chr1	85109389	85156240	-	SSX2IP	merged: NM_001166417, NM_014021, NM_001166295, NM_001166294, NM_001166293	6114	8.866163377930768	162.27	251.68	10.930865452533178	0.3189496608175533	0.8003835948915886	0.0	0.0	0.0	0.0	0.0	0.0	413.95000000000005	0.0	0.0	0.0	0.39200386520111125	0.0	0.0	0.0	0.0	0.0	0.0	0.0	0.0	24.0	0.0	0.0	0.0
chr1	85279085	85358896	-	LPAR3	NM_012152	1721	0.019198484551676047	0.0	0.0	0.4115042002581355	1.310173076679879	0.8688771318064232	0.0	0.0	0.0	0.0	0.0	0.0	0.0	0.0	0.0	0.0	0.0	0.0	0.0	0.0	0.0	0.0	0.0	0.0	0.0	33.0	0.0	0.0	0.0
chr1	85391265	85462796	-	MCOLN2	NM_153259	3044	0.058785854243172654	0.0	0.0	0.19343434690626324	1.1439360626495287	0.03963148047902376	0.0	0.0	0.0	0.0	0.0	0.0	0.0	0.0	0.0	0.0	0.0	0.0	0.0	0.0	300.0	0.0	0.0	0.0	0.0	102.0	2.9411764705882355	0.0	0.0
chr1	85483764	85514223	-	MCOLN3	merged: NM_018298, NM_001253693	2850	0.019990126932377967	0.0	0.0	0.13868877702713214	1.2780527044774044	0.7603213374508364	0.0	0.0	0.0	0.0	0.0	0.0	0.0	0.0	0.0	0.0	0.0	0.0	0.0	0.0	3799.9995346069336	0.0	0.0	0.0	0.0	208.0	18.269228531764103	0.0	0.0
chr1	85527992	85598821	+	WDR63	NM_145172	3007	0.2190903556726282	0.0	0.0	1.6679150289841944	0.7111563108688203	0.921862698099031	0.0	0.0	0.0	0.0	0.0	0.0	0.0	0.0	0.0	0.0	0.0	0.0	0.0	0.0	0.0	0.0	0.0	0.0	0.0	50.0	0.0	0.0	0.0
chr1	85599476	85599556	+	MIR4423	NR_039619	80	0.0	0.0	0.0	0.34763436873248255	0.6328276839189265	0.03101594124445338	0.0	0.0	0.0	0.0	0.0	0.0	0.0	0.0	0.0	0.0	0.0	0.0	0.0	0.0	600.0	0.0	0.0	0.0	0.0	6.0	100.0	0.0	0.0
chr1	85623355	85666728	-	SYDE2	NM_032184	4711	0.44473446741797956	0.0	0.0	10.871557751830785	0.8683770800704057	1.1725748898250292	0.0	0.0	0.0	0.0	0.0	0.0	0.0	0.0	0.0	0.0	0.0	0.0	0.0	0.0	0.0	0.0	0.0	0.0	0.0	190.0	0.0	0.0	0.0
chr1	85715636	85725355	-	C1orf52	merged: NR_024113, NM_198077	3390	10.979645653961803	9.65	44.23	4.15883845848466	0.4637730933795873	0.5109014766100237	0.0	0.0	0.0	0.0	0.0	0.0	53.879999999999995	0.0	0.0	0.0	0.17910170749814405	0.0	0.0	0.0	0.0	0.0	0.0	0.0	0.0	146.0	0.0	0.0	0.0
chr1	85731459	85742587	-	BCL10	NM_003921	3104	2.6064899333266642	12.94	119.58	5.963617412166681	0.6581858724998274	0.5811181213717723	3.42	5.51	0.33	0.43	0.54	0.0	132.52	8.93	0.76	0.54	0.09764563839420463	0.3829787234042553	0.4342105263157895	1.0	0.0	0.0	0.0	0.0	15.0	97.0	0.0	0.0	0.0
chr1	85742040	85743771	+	LOC646626	NR_045484	888	0.7911889234554368	1.43	26.52	16.087898135147327	0.20173847804361147	0.9830330266644808	25.78	47.32	0.0	0.76	3.04	3.05	27.95	73.1	0.76	6.09	0.05116279069767442	0.35266757865937076	0.0	0.49917898193760263	0.0	0.0	0.0	71.0	0.0	109.0	0.0	0.0	0.0
chr1	85784167	86044046	-	DDAH1	merged: NM_012137, NM_001134445	4482	91.92322455544515	0.0	0.0	1.468093698925366	0.4502487261364401	0.2976668805544067	0.0	0.0	0.0	0.0	0.0	0.0	0.0	0.0	0.0	0.0	0.0	0.0	0.0	0.0	3035.0004272460938	0.0	0.0	0.0	0.0	43.0	70.58140528479288	0.0	0.0
chr1	86046443	86049648	+	CYR61	NM_001554	2293	4.47604939054145	0.0	0.0	4.17161242478979	0.8447094373948982	0.7784139698434341	0.72	1.66	0.0	0.0	0.0	0.0	0.0	2.38	0.0	0.0	0.0	0.3025210084033613	0.0	0.0	1764.2855987548828	0.0	0.0	0.0	0.0	166.0	10.628226498523391	0.0	0.0
chr1	86115105	86174116	-	ZNHIT6	merged: NM_001170670, NM_017953	6197	6.38774694916727	45.1	96.3	7.5393773985210055	0.2761224978809207	0.7809986316138052	0.59	3.77	0.0	0.0	0.0	0.58	141.4	4.36	0.0	0.58	0.318953323903819	0.1353211009174312	0.0	0.0	60.0	0.0	0.0	0.0	21.0	98.0	0.6122448979591837	0.0	0.0
chr1	86194915	86622121	-	COL24A1	NM_152890	6500	0.5113453216509423	1.54	1.43	1.2263007652925368	0.8604878658452367	0.5772411287162157	0.0	0.0	0.0	0.0	0.0	0.0	2.9699999999999998	0.0	0.0	0.0	0.5185185185185186	0.0	0.0	0.0	2749.9998264312744	0.0	0.0	0.0	0.0	92.0	29.891302461209506	0.0	0.0
chr1	86812506	86862025	-	ODF2L	merged: NM_001184766, NM_001184765, NM_001007022, NM_020729	6471	2.584409171749328	36.95	23.16	8.99469713114124	0.42770811406452824	0.404068790101351	0.0	0.0	0.0	0.0	0.0	0.0	60.11	0.0	0.0	0.0	0.6147063716519714	0.0	0.0	0.0	0.0	0.0	0.0	0.0	0.0	79.0	0.0	0.0	0.0
chr1	86889768	86922240	+	CLCA2	NM_006536	4024	0.002916014410524029	0.0	0.0	0.0	0.15722076920158548	0.030154387320996345	0.0	0.0	0.0	0.0	0.0	0.0	0.0	0.0	0.0	0.0	0.0	0.0	0.0	0.0	0.0	0.0	0.0	0.0	0.0	0.0	0.0	0.0	0.0
chr1	86934525	86965974	+	CLCA1	NM_001285	3120	0.0	0.0	0.0	0.0	0.0856543258732652	0.30412853498033454	0.0	0.0	0.0	0.0	0.0	0.0	0.0	0.0	0.0	0.0	0.0	0.0	0.0	0.0	2564.2856826782227	0.0	0.0	0.0	0.0	27.0	94.97354380289714	0.0	0.0
chr1	87012758	87046432	+	CLCA4	merged: NR_024602, NM_012128	3208	0.0921173889492297	0.0	0.0	0.18613493758904578	0.11157602975596388	0.022831178971611514	0.0	0.0	0.0	0.0	0.0	0.0	0.0	0.0	0.0	0.0	0.0	0.0	0.0	0.0	317.3075981140137	0.0	0.0	0.0	0.0	6.0	52.884599685668945	0.0	0.0
chr1	87099958	87121059	+	CLCA3P	NR_024604	3412	0.007669988727699849	0.0	0.0	0.0	0.028739280391687664	0.033600603014824496	0.0	0.0	0.0	0.0	0.0	0.0	0.0	0.0	0.0	0.0	0.0	0.0	0.0	0.0	1149.9998931884766	0.0	0.0	0.0	0.0	12.0	95.83332443237305	0.0	0.0
chr1	87170252	87213867	+	SH3GLB1	merged: NM_001206653, NM_001206652, NM_016009, NM_001206651	6488	31.331487462353785	196.73	45.24	29.735968706014713	0.3657214308667705	1.1454359412361323	0.0	0.0	0.0	0.0	0.0	0.0	241.97	0.0	0.0	0.0	0.8130346737198826	0.0	0.0	0.0	174.99990463256836	0.0	0.0	0.0	0.0	212.0	0.8254712482668319	0.0	0.0
chr1	87328127	87380107	-	SEP15	merged: NM_004261, NM_203341	1840	45.90109018475857	1331.8	365.14	5.575836292189503	0.0	0.5337326555816353	0.0	0.0	0.0	0.0	0.0	0.0	1696.94	0.0	0.0	0.0	0.7848244487135667	0.0	0.0	0.0	0.0	0.0	0.0	0.0	0.0	100.0	0.0	0.0	0.0
chr1	87380334	87575681	+	HS2ST1	merged: NM_001134492, NM_012262	7265	13.745282372009779	1041.03	241.27	9.852377725914295	0.0	0.3381599149568875	0.0	0.0	0.0	0.0	0.0	0.0	1282.3	0.0	0.0	0.0	0.8118459018950324	0.0	0.0	0.0	0.0	0.0	0.0	0.0	0.0	148.0	0.0	0.0	0.0
chr1	87595447	87634886	+	LOC339524	merged: NR_026989, NR_026988, NR_026986, NR_026985, NR_026987	4642	0.19991229780880976	0.0	0.0	0.27464027556030773	0.2840117121060899	0.8176146733607293	0.0	0.0	0.0	0.0	0.0	0.0	0.0	0.0	0.0	0.0	0.0	0.0	0.0	0.0	3207.1427993774414	0.0	0.0	0.0	0.0	36.0	89.08729998270671	0.0	0.0
chr1	87794150	87814607	+	LMO4	NM_006769	5406	35.671752108842945	77.08	432.58	11.922672693510103	0.1290450041116956	0.3864069346704817	4.19	41.44	0.14	1.37	1.46	6.14	509.65999999999997	45.629999999999995	1.5100000000000002	7.6	0.15123808028882	0.09182555336401492	0.09271523178807946	0.19210526315789475	300.0	0.0	450.0	0.0	77.0	148.0	2.027027027027027	0.0	5.8441558441558445
chr1	87819209	87837338	-	NR_038324	NR_038324	886	0.08591069710197674	0.0	0.0	0.08485563331265322	0.4502487261364401	0.3618526478519561	0.0	0.0	0.0	0.0	0.43	0.0	0.0	0.0	0.0	0.43	0.0	0.0	0.0	1.0	1200.0	0.0	0.0	0.0	0.0	12.0	100.0	0.0	0.0
chr1	89149921	89301938	+	PKN2	NM_006256	6104	11.575650228169655	0.0	0.0	14.321441080380698	0.484059644244308	0.8951545264718628	0.0	0.0	0.0	0.0	0.0	0.0	0.0	0.0	0.0	0.0	0.0	0.0	0.0	0.0	0.0	0.0	0.0	0.0	0.0	161.0	0.0	0.0	0.0
chr1	89318320	89357301	-	GTF2B	NM_001514	1645	14.810637967343704	0.0	0.18	13.413577046551772	0.10537736143618812	0.20634216466796068	0.0	0.0	0.0	0.0	0.0	0.0	0.18	0.0	0.0	0.0	0.0	0.0	0.0	0.0	150.0	0.0	0.0	0.0	0.0	136.0	1.1029411764705883	0.0	0.0
chr1	89401455	89458643	-	CCBL2	merged: NM_001008662, NM_001008661	2152	18.863775385243677	0.0	0.0	7.241926468844393	0.17243568235012602	0.6784737147224177	0.0	0.0	0.0	0.0	0.0	0.0	0.0	0.0	0.0	0.0	0.0	0.0	0.0	0.0	0.0	0.0	0.0	0.0	0.0	80.0	0.0	0.0	0.0
chr1	89445138	89458643	-	RBMXL1	merged: NM_019610, NM_001162536	5087	16.584351639457466	0.0	0.0	7.241926468844393	0.17243568235012602	0.6784737147224177	0.0	0.0	0.0	0.0	0.0	0.0	0.0	0.0	0.0	0.0	0.0	0.0	0.0	0.0	0.0	0.0	0.0	0.0	0.0	80.0	0.0	0.0	0.0
chr1	89472359	89488549	-	GBP3	NM_018284	3040	3.86130429475313	0.0	0.0	0.8284829575041841	0.4947664349784661	0.0	0.0	0.0	0.0	0.0	0.0	0.0	0.0	0.0	0.0	0.0	0.0	0.0	0.0	0.0	954.1668090820312	0.0	0.0	0.0	0.0	12.0	79.51390075683594	0.0	0.0
chr1	89517986	89531043	-	GBP1	NM_002053	3050	2.0558112432854974	0.0	0.0	0.4644249178079622	0.6018343423200476	0.02670817162716819	0.0	0.0	0.0	0.0	0.0	0.0	0.0	0.0	0.0	0.0	0.0	0.0	0.0	0.0	787.5	0.0	0.0	0.0	0.0	9.0	87.5	0.0	0.0
chr1	89571815	89591842	-	GBP2	NM_004120	4132	1.5401976350252558	0.0	0.0	0.8239208266809231	0.2163898758903542	0.025415840741982634	0.0	0.0	0.0	0.0	0.0	0.0	0.0	0.0	0.0	0.0	0.0	0.0	0.0	0.0	1572.1427993774414	0.0	0.0	0.0	0.0	18.0	87.34126663208008	0.0	0.0
chr1	89597433	89641723	-	GBP7	NM_207398	2454	0.12032640212516554	0.0	0.0	0.0	0.1284814888098978	0.06547809818273491	0.0	0.0	0.0	0.0	0.0	0.0	0.0	0.0	0.0	0.0	0.0	0.0	0.0	0.0	600.0	0.0	0.0	0.0	0.0	6.0	100.0	0.0	0.0
chr1	89646830	89664633	-	GBP4	NM_052941	6145	2.485588280507889	0.0	0.0	1.1761173262366666	0.4136202315195833	0.24554286818525592	0.0	0.0	0.0	0.0	0.0	0.0	0.0	0.0	0.0	0.0	0.0	0.0	0.0	0.0	2701.923007965088	0.0	0.0	0.0	0.0	36.0	75.05341688791911	0.0	0.0
chr1	89724633	89738544	-	GBP5	merged: NM_052942, NM_001134486	4051	0.08026573174466327	0.0	0.0	0.25182962144400306	0.13806124894046035	0.5854258909890575	0.0	0.0	0.0	0.0	0.0	0.0	0.0	0.0	0.0	0.0	0.0	0.0	0.0	0.0	2550.0	0.0	0.0	0.0	0.0	26.0	98.07692307692308	0.0	0.0
chr1	89754940	89756045	-	LOC729930	NR_077244	1105	0.1264504405702973	1.52	0.0	0.2080331655406982	0.13580718773326916	0.004738546579013711	0.0	0.0	0.0	0.0	0.0	0.0	1.52	0.0	0.0	0.0	1.0	0.0	0.0	0.0	900.0	600.0	300.0	6.0	3.0	9.0	100.0	100.0	100.0
chr1	89829435	89853719	+	GBP6	NM_198460	4867	0.03445105489957144	0.0	0.0	0.41880360957535295	0.46039200156880045	0.18049554696424952	0.0	0.0	0.0	0.0	0.0	0.0	0.0	0.0	0.0	0.0	0.0	0.0	0.0	0.0	637.1430130004883	0.0	0.0	0.0	0.0	9.0	70.79366811116536	0.0	0.0
chr1	89873237	89890493	+	GBP1P1	NR_003133	1234	0.2742580828028612	0.0	0.0	0.21077044403465475	0.5460463274420656	0.0	0.0	0.0	0.0	0.0	0.0	0.0	0.0	0.0	0.0	0.0	0.0	0.0	0.0	0.0	740.0001068115234	0.0	0.0	0.0	0.0	9.0	82.22223409016927	0.0	0.0
chr1	89990396	90063420	+	LRRC8B	merged: NM_001134476, NM_015350	8061	15.707541992345874	0.0	0.0	29.874657483041847	0.5843653679643158	0.7215514108952696	0.0	0.0	0.0	0.0	0.0	0.0	0.0	0.0	0.0	0.0	0.0	0.0	0.0	0.0	300.0	0.0	0.0	0.0	0.0	171.0	1.7543859649122806	0.0	0.0
chr1	90090407	90098453	-	FLJ27354	NR_033981	789	1.9418778878561944	0.0	0.0	18.132645170132875	0.5161800164467824	0.6237650405828957	0.0	0.0	0.0	0.0	0.0	0.0	0.0	0.0	0.0	0.0	0.0	0.0	0.0	0.0	300.0	0.0	0.0	0.0	0.0	123.0	2.4390243902439024	0.0	0.0
chr1	90098643	90185094	+	LRRC8C	NM_032270	7207	4.83963999082672	0.0	0.0	23.22854529971533	0.48856776665869034	0.5905952145297998	0.0	0.0	0.0	0.0	0.0	0.0	0.0	0.0	0.0	0.0	0.0	0.0	0.0	0.0	300.0	0.0	0.0	0.0	0.0	178.0	1.6853932584269662	0.0	0.0
chr1	90286572	90401989	+	LRRC8D	merged: NM_001134479, NM_018103	4052	12.421104835748663	0.0	0.0	18.2466984407144	0.47842449122632996	0.663827298023648	0.0	0.0	0.0	0.0	0.0	0.0	0.0	0.0	0.0	0.0	0.0	0.0	0.0	0.0	150.0	0.0	0.0	0.0	0.0	141.0	1.0638297872340425	0.0	0.0
chr1	90458823	90460525	-	GEMIN8P4	NR_002830	1702	0.6946427308639767	0.0	0.0	11.493832396123576	0.31500505370496873	0.8568153768780246	0.0	0.0	0.0	0.0	0.0	0.0	0.0	0.0	0.0	0.0	0.0	0.0	0.0	0.0	50.00010108947754	0.0	0.0	0.0	0.0	62.0	0.80645324337867	0.0	0.0
chr1	90460677	90494094	+	ZNF326	merged: NM_182976, NM_182975	3919	18.800965336266096	1452.04	229.66	19.36989504940124	0.32965645155171147	1.020510622334862	0.0	0.0	0.0	0.0	0.0	0.0	1681.7	0.0	0.0	0.0	0.8634358090027947	0.0	0.0	0.0	0.0	0.0	0.0	0.0	0.0	65.0	0.0	0.0	0.0
chr1	91177578	91182794	-	BARHL2	NM_020063	1496	0.015377605687133717	0.0	0.0	0.2080331655406982	0.3409267575876674	0.6565040896742632	0.0	0.0	0.0	0.0	0.0	0.0	0.0	0.0	0.0	0.0	0.0	0.0	0.0	0.0	8000.000106811523	0.0	0.0	0.0	0.0	125.0	64.00000085449219	0.0	0.0
chr1	91380856	91487812	-	ZNF644	merged: NM_201269, NM_016620, NM_032186	6001	14.343157716509	0.0	0.0	17.290475820158907	0.9461421917185019	0.5100399226865666	0.0	0.0	0.0	0.0	0.0	0.0	0.0	0.0	0.0	0.0	0.0	0.0	0.0	0.0	99.99990463256836	0.0	0.0	0.0	0.0	124.0	0.8064508438110352	0.0	0.0
chr1	91726322	91870426	-	HFM1	NM_001017975	4931	2.4861524162551314	108.44	4.18	10.354212116472997	0.0856543258732652	0.38554538074702466	0.0	0.0	0.0	0.0	0.0	0.0	112.62	0.0	0.0	0.0	0.9628840348073165	0.0	0.0	0.0	675.0	0.0	0.0	0.0	0.0	94.0	7.180851063829787	0.0	0.0
chr1	91966403	91991321	+	CDC7	merged: NM_001134419, NM_003503, NM_001134420	3415	8.181232318768712	14.98	160.84	9.012033228269631	0.4598284862670026	0.46050057208778694	0.0	0.0	0.0	0.0	0.0	0.0	175.82	0.0	0.0	0.0	0.08520077351837106	0.0	0.0	0.0	150.0	0.0	0.0	0.0	0.0	141.0	1.0638297872340425	0.0	0.0
chr1	92145899	92371559	-	TGFBR3	merged: NM_001195684, NM_001195683, NM_003243, NR_036634	6802	3.9985474522877436	0.0	0.0	0.41971603574000516	0.32965645155171147	1.2001446153756545	1.52	1.52	0.0	1.52	1.52	3.1	0.0	3.04	1.52	4.62	0.0	0.5	0.0	0.329004329004329	5825.075706481934	3050.0	5374.999893188477	38.0	58.0	62.0	93.95283397551506	80.26315789473684	92.67241195152546
chr1	92414927	92479985	+	BRDT	merged: NM_207189, NM_001242806, NM_001242805, NM_001242808, NM_001242810, NM_001242807, NM_001726	4051	0.054177463283494216	0.0	0.0	0.5511054034499198	0.21582636058855642	0.5320095477347212	0.0	0.0	0.0	0.0	0.0	0.0	0.0	0.0	0.0	0.0	0.0	0.0	0.0	0.0	7200.0	0.0	0.0	0.0	0.0	76.0	94.73684210526316	0.0	0.0
chr1	92495532	92529093	+	EPHX4	NM_173567	1443	3.9554296988226945	0.0	0.0	11.94274606913245	0.1932857485166445	0.47687009663347074	0.0	0.0	0.0	0.0	0.0	0.0	0.0	0.0	0.0	0.0	0.0	0.0	0.0	0.0	174.99990463256836	0.0	0.0	0.0	0.0	128.0	1.3671867549419403	0.0	0.0
chr1	92545861	92613401	+	BTBD8	NM_183242	1447	1.5121562129742923	0.0	0.0	8.312202359981406	0.5466098427438635	0.17360311557659322	0.0	0.0	0.0	0.0	0.0	0.0	0.0	0.0	0.0	0.0	0.0	0.0	0.0	0.0	0.0	0.0	0.0	0.0	0.0	87.0	0.0	0.0	0.0
chr1	92632608	92650280	+	KIAA1107	NM_015237	4556	14.221700504278644	212.84	55.75	0.27372784939565553	0.33360105866429607	0.06461654425927787	0.76	1.39	0.0	0.0	0.0	0.0	268.59000000000003	2.15	0.0	0.0	0.7924345656949253	0.35348837209302325	0.0	0.0	707.1429061889648	0.0	0.0	0.0	0.0	9.0	78.5714340209961	0.0	0.0
chr1	92683572	92711367	+	C1orf146	NM_001012425	751	0.28843753782836945	3.58	0.0	0.13868877702713214	0.06874886681933128	0.6909662466125447	0.0	0.0	0.0	0.0	0.0	0.0	3.58	0.0	0.0	0.0	1.0	0.0	0.0	0.0	10130.000106811523	0.0	0.0	0.0	0.0	102.0	99.31372653736787	0.0	0.0
chr1	92711954	92764566	-	GLMN	NM_053274	2032	5.927692568048223	0.0	0.0	23.96031108376638	0.5742220925319556	0.808999134126159	0.0	0.0	0.0	0.0	0.0	0.0	0.0	0.0	0.0	0.0	0.0	0.0	0.0	0.0	99.99990463256836	0.0	0.0	0.0	0.0	129.0	0.7751930591671966	0.0	0.0
chr1	92764521	92853732	+	RPAP2	NM_024813	3112	4.474337778561565	7.91	1.05	24.34809220374356	0.6700196938375811	0.8270917665187568	0.0	0.0	0.0	0.0	0.0	0.0	8.96	0.0	0.0	0.0	0.8828124999999999	0.0	0.0	0.0	99.99990463256836	0.0	0.0	0.0	0.0	125.0	0.7999992370605469	0.0	0.0
chr1	92940317	92952433	-	GFI1	merged: NM_005263, NM_001127216, NM_001127215	2910	0.056346322079948954	0.0	0.0	0.4224533142339617	0.6429709593512868	0.5750872439075732	0.0	0.0	0.0	0.0	0.0	0.0	0.0	0.0	0.0	0.0	0.0	0.0	0.0	0.0	11549.999725341797	0.0	0.0	0.0	0.0	175.0	65.99999843052456	0.0	0.0
chr1	92974252	93257961	-	EVI5	NM_005665	7403	7.260207502354591	0.0	0.0	0.06934438851356607	0.3020442017636194	0.032739049091367455	0.0	0.0	0.0	0.0	0.0	0.0	0.0	0.0	0.0	0.0	0.0	0.0	0.0	0.0	823.8096084594727	0.0	0.0	0.0	0.0	9.0	91.5344009399414	0.0	0.0
chr1	93297593	93307481	+	RPL5	NM_000969	1031	535.5434973258251	0.0	0.0	6.303952371581946	0.4474311496274512	0.6513347661335209	0.0	0.0	0.0	0.0	0.0	0.0	0.0	0.0	0.0	0.0	0.0	0.0	0.0	0.0	0.0	0.0	0.0	0.0	0.0	99.0	0.0	0.0	0.0
chr1	93298285	93427079	-	FAM69A	merged: NM_001252273, NM_001252271, NM_001252269, NM_001006605, NM_001252270	3099	17.84673034933602	0.0	0.0	18.92280622872167	0.11721118277394185	0.6659811828322906	0.0	0.0	0.0	0.0	0.0	0.0	0.0	0.0	0.0	0.0	0.0	0.0	0.0	0.0	0.0	0.0	0.0	0.0	0.0	86.0	0.0	0.0	0.0
chr1	93302845	93302940	+	SNORD21	NR_000006	95	0.8312967419440105	0.0	0.0	0.0	0.6903062447023018	0.0	0.0	0.0	0.0	0.0	0.0	0.0	0.0	0.0	0.0	0.0	0.0	0.0	0.0	0.0	1260.0	0.0	0.0	0.0	0.0	15.0	84.0	0.0	0.0
chr1	93306275	93306408	+	SNORA66	NR_002444	133	2.0558951682486284	0.0	0.0	0.2773775540542643	0.31162396189418196	0.038339149593838204	0.0	0.0	0.0	0.0	0.0	0.0	0.0	0.0	0.0	0.0	0.0	0.0	0.0	0.0	912.5001068115234	0.0	0.0	0.0	0.0	18.0	50.69445037841797	0.0	0.0
chr1	93544791	93604638	+	MTF2	merged: NM_007358, NM_001164393, NM_001164392, NM_001164391	4128	8.419143708707105	0.0	0.0	11.708252544816839	0.6395898675405001	0.7706599845323209	0.0	0.0	0.0	0.0	0.0	0.0	0.0	0.0	0.0	0.0	0.0	0.0	0.0	0.0	150.0	0.0	0.0	0.0	0.0	126.0	1.1904761904761905	0.0	0.0
chr1	93615298	93646246	-	TMED5	merged: NM_001167830, NM_016040, NR_030761	6185	12.451512029638321	0.0	0.0	5.678028022630548	0.4705352770011608	0.9162625975965603	8.75	2.3	3.72	0.0	3.47	4.64	0.0	11.05	3.72	8.11	0.0	0.7918552036199095	1.0	0.42786683107274975	0.0	0.0	0.0	30.0	0.0	174.0	0.0	0.0	0.0
chr1	93646280	93744287	+	CCDC18	NM_206886	4314	1.0184219640127248	1.44	0.0	5.104111965064323	0.5020921339018375	0.877923448002722	9.09	2.46	4.33	0.0	4.07	4.64	1.44	11.55	4.33	8.71	1.0	0.7870129870129869	1.0	0.46727898966704934	0.0	0.0	0.0	33.0	0.0	171.0	0.0	0.0	0.0
chr1	93775665	93811368	-	NR_034089	NR_034089	4033	3.8059797862238347	0.0	0.0	20.578859717565383	0.31049693129058636	0.897739188242234	0.0	0.0	0.0	0.0	0.0	0.0	0.0	0.0	0.0	0.0	0.0	0.0	0.0	0.0	0.0	0.0	0.0	0.0	0.0	41.0	0.0	0.0	0.0
chr1	93811477	93828148	+	DR1	NM_001938	3208	12.924613518320463	0.0	0.0	21.74311550366157	0.32683887504272247	0.9757098183150958	0.0	0.0	0.0	0.0	0.0	0.0	0.0	0.0	0.0	0.0	0.0	0.0	0.0	0.0	0.0	0.0	0.0	0.0	0.0	32.0	0.0	0.0	0.0
chr1	93913687	94020218	+	FNBP1L	merged: NM_001164473, NM_001024948, NM_017737	5517	4.621504092350551	0.0	0.0	3.8477011363382645	0.7455307442784859	0.49453195206434003	0.0	0.0	0.0	0.0	0.0	0.0	0.0	0.0	0.0	0.0	0.0	0.0	0.0	0.0	2850.0	0.0	0.0	0.0	0.0	145.0	19.655172413793103	0.0	0.0
chr1	94027342	94312706	-	BCAR3	merged: NM_003567, NM_001261408, NM_001261409, NM_001261410	4026	6.73895554328212	2.06	0.0	38.20419594015164	0.4417959966094731	0.7521365751779945	0.0	0.0	0.0	0.0	0.0	0.0	2.06	0.0	0.0	0.0	1.0	0.0	0.0	0.0	0.0	0.0	0.0	0.0	0.0	113.0	0.0	0.0	0.0
chr1	94057524	94065587	+	NR_034091	NR_034091	1562	0.8285155666064588	1.47	0.0	0.7244663747338349	0.7432766830712947	1.2358991031991213	0.0	0.0	0.0	0.0	0.0	0.0	1.47	0.0	0.0	0.0	1.0	0.0	0.0	0.0	2966.666702270508	0.0	0.0	0.0	0.0	30.0	98.88889007568359	0.0	0.0
chr1	94312387	94312467	+	MIR760	NR_030621	80	0.5799473054898984	0.0	0.0	39.00439368655161	0.7359509841479234	0.32523660610503197	0.0	0.0	0.0	0.0	0.0	0.0	0.0	0.0	0.0	0.0	0.0	0.0	0.0	0.0	0.0	0.0	0.0	0.0	0.0	164.0	0.0	0.0	0.0
chr1	94335013	94344762	-	DNTTIP2	NM_014597	2722	31.47131297447907	0.0	0.0	15.591538301576538	0.08283674936427622	0.764198330106393	0.0	0.0	0.0	0.0	0.0	0.0	0.0	0.0	0.0	0.0	0.0	0.0	0.0	0.0	0.0	0.0	0.0	0.0	0.0	115.0	0.0	0.0	0.0
chr1	94352589	94375012	-	GCLM	NM_002061	3074	6.135454833839223	0.0	0.0	11.288536509076835	0.5015286186000397	0.886969764199021	0.0	0.0	0.0	0.0	0.0	0.0	0.0	0.0	0.0	0.0	0.0	0.0	0.0	0.0	150.0	0.0	0.0	0.0	0.0	100.0	1.5	0.0	0.0
chr1	94458393	94586705	-	ABCA4	NM_000350	7325	0.12406425568720317	0.0	0.0	0.281027258712873	0.35332409422721894	0.336006030148245	0.0	0.0	0.0	0.0	0.0	0.0	0.0	0.0	0.0	0.0	0.0	0.0	0.0	0.0	2625.0001068115234	0.0	0.0	0.0	0.0	31.0	84.67742280037173	0.0	0.0
chr1	94634462	94703307	-	ARHGAP29	NM_004815	9117	3.369854582156992	216.32	204.24	2.779250097530556	0.7427131677694969	0.30585164282724864	0.0	0.0	0.0	0.0	0.0	0.0	420.56	0.0	0.0	0.0	0.5143618033098726	0.0	0.0	0.0	5550.0	0.0	0.0	0.0	0.0	82.0	67.6829268292683	0.0	0.0
chr1	94883932	94984219	+	ABCD3	merged: NM_001122674, NM_002858	3797	30.159515634401433	189.4	773.06	18.562397893684054	0.44066896600587757	0.6194572709656105	0.0	0.0	0.0	0.0	0.0	0.0	962.4599999999999	0.0	0.0	0.0	0.19678739895683978	0.0	0.0	0.0	450.0	0.0	0.0	0.0	0.0	161.0	2.7950310559006213	0.0	0.0
chr1	94994731	95007413	-	F3	merged: NM_001993, NM_001178096	2393	45.13916937343933	0.0	0.0	1.9407304522151976	0.33472808926789166	0.5384712021606489	0.65	0.51	0.0	0.75	0.0	0.2	0.0	1.1600000000000001	0.75	0.2	0.0	0.5603448275862069	0.0	0.0	4999.9998207092285	0.0	0.0	0.0	0.0	139.0	35.971221731721066	0.0	0.0
chr1	95285897	95360803	+	SLC44A3	merged: NM_001114106, NM_001258343, NM_001258342, NM_001258341, NM_001258340, NM_152369	2577	3.990432227219199	0.0	0.0	1.1368830011566227	0.600707311716452	0.5927490993384424	0.0	0.0	0.0	0.0	0.0	0.0	0.0	0.0	0.0	0.0	0.0	0.0	0.0	0.0	6300.0	0.0	0.0	0.0	0.0	116.0	54.310344827586206	0.0	0.0
chr1	95362506	95392735	-	CNN3	NM_001839	2066	180.43256770115906	0.0	5.27	25.080770413959264	0.4085485938034031	0.7555827908718227	0.0	0.0	0.0	0.0	0.0	0.0	5.27	0.0	0.0	0.0	0.0	0.0	0.0	0.0	174.99990463256836	0.0	0.0	0.0	0.0	127.0	1.3779520049808531	0.0	0.0
chr1	95393583	95428826	+	LOC729970	NR_033998	952	8.068451306120735	3.93	27.91	5.646093106867721	0.8644324729578212	0.1680030150741225	0.0	1.05	0.76	0.0	0.0	0.16	31.84	1.05	0.76	0.16	0.12342964824120603	0.0	1.0	0.0	1585.000207901001	0.0	0.0	0.0	0.0	45.0	35.22222684224447	0.0	0.0
chr1	95448278	95538507	-	ALG14	NM_144988	1057	5.420560065126998	0.0	0.0	14.503926313311133	0.21188175347597182	0.4290538538816051	1.54	3.08	0.0	0.76	0.0	0.0	0.0	4.62	0.76	0.0	0.0	0.3333333333333333	0.0	0.0	0.0	0.0	0.0	0.0	11.0	114.0	0.0	0.0	0.0
chr1	95558072	95663161	+	TMEM56	merged: NM_001199679, NM_152487	7185	4.029265791406236	149.57	96.24	0.04014675124469614	0.3093699006869908	0.9817406957792951	0.0	0.0	0.0	0.0	0.0	0.0	245.81	0.0	0.0	0.0	0.6084780928359301	0.0	0.0	0.0	5225.000106811523	0.0	0.0	0.0	0.0	54.0	96.75926123725043	0.0	0.0
chr1	95583478	95710509	+	NM_001199691	NM_001199691	1489	4.005100904930122	0.0	0.0	10.187238128341646	0.9061326052908582	0.6741659451051325	0.0	0.0	0.0	0.0	0.0	0.0	0.0	0.0	0.0	0.0	0.0	0.0	0.0	0.0	455.95238494873047	0.0	0.0	0.0	0.0	126.0	3.618669721815321	0.0	0.0
chr1	95699710	95712781	+	RWDD3	merged: NM_001128142, NM_001199682, NM_001278247, NM_001278248, NR_103483, NR_103484, NM_015485, NR_037643	1385	7.411419794098241	0.0	0.0	13.419051603539685	0.37248361448834405	0.5070244839544671	0.0	0.0	0.0	0.0	0.0	0.0	0.0	0.0	0.0	0.0	0.0	0.0	0.0	0.0	0.0	0.0	0.0	0.0	0.0	132.0	0.0	0.0	0.0
chr1	95940292	95944912	+	FLJ31662	NR_033966	2755	0.0	0.0	0.0	0.0	0.214135814683163	0.0	0.0	0.0	0.0	0.0	0.0	0.0	0.0	0.0	0.0	0.0	0.0	0.0	0.0	0.0	249.99989318847656	0.0	0.0	0.0	0.0	3.0	83.33329772949219	0.0	0.0
chr1	97187174	97280605	+	PTBP2	NM_021190	3486	17.40206756170135	119.08	700.79	12.99021130615316	0.13749773363866255	0.49237806725569744	7.42	10.17	0.0	0.0	0.0	2.6	819.87	17.59	0.0	2.6	0.14524253845121787	0.42183058555997727	0.0	0.0	0.0	0.0	0.0	0.0	53.0	88.0	0.0	0.0	0.0
chr1	97543299	98386615	-	DPYD	merged: NM_000110, NM_001160301	5616	1.1339641200820019	7.96	26.63	10.267531630831039	0.5466098427438635	0.6315190258940091	0.0	0.0	0.0	0.0	0.0	0.0	34.589999999999996	0.0	0.0	0.0	0.2301243133853715	0.0	0.0	0.0	0.0	0.0	0.0	0.0	0.0	140.0	0.0	0.0	0.0
chr1	97561478	97788511	+	DPYD-AS1	NR_046590	533	0.40452724489410363	0.0	0.0	0.281027258712873	0.0	0.0	0.0	0.0	0.0	0.0	0.0	0.0	0.0	0.0	0.0	0.0	0.0	0.0	0.0	0.0	551.923210144043	0.0	0.0	0.0	0.0	6.0	91.98720169067383	0.0	0.0
chr1	98453555	98515249	-	MIR137HG	NR_046105	2469	1.1082192455417	2.95	12.79	7.7318993192626175	0.4981475267892529	0.2524352995729123	0.0	0.0	0.0	0.0	0.0	0.0	15.739999999999998	0.0	0.0	0.0	0.18742058449809407	0.0	0.0	0.0	421.4283084869385	0.0	0.0	0.0	0.0	55.0	7.662332881580699	0.0	0.0
chr1	98510798	98510907	-	MIR2682	NR_039604	109	0.4993058668218148	0.0	0.0	3.2765223572659967	0.5539355416672348	0.9067855044385328	0.0	0.0	0.0	0.0	0.0	0.0	0.0	0.0	0.0	0.0	0.0	0.0	0.0	0.0	6129.999618530273	0.0	0.0	0.0	0.0	117.0	52.39315913273738	0.0	0.0
chr1	98511625	98511727	-	MIR137	NR_029679	102	0.374635628485204	0.0	0.0	5.647005533032373	0.92360157964659	0.9179857054434744	0.0	0.76	0.76	0.0	0.66	0.0	0.0	0.76	0.76	0.66	0.0	0.0	1.0	1.0	2100.0	0.0	0.0	0.0	0.0	97.0	21.649484536082475	0.0	0.0
chr1	98676266	98738214	+	LOC729987	NR_046088	2265	0.38424999817629124	0.0	0.0	0.13868877702713214	0.2163898758903542	0.0	0.0	0.0	0.0	0.0	0.0	0.0	0.0	0.0	0.0	0.0	0.0	0.0	0.0	0.0	1176.9231033325195	0.0	0.0	0.0	0.0	12.0	98.07692527770996	0.0	0.0
chr1	99127235	99226056	+	SNX7	merged: NR_033716, NM_015976, NM_152238	1897	6.138494629984132	0.0	0.0	15.552303976496496	0.5004015879964441	0.9274627986015017	0.0	0.0	0.0	0.0	0.0	0.0	0.0	0.0	0.0	0.0	0.0	0.0	0.0	0.0	0.0	0.0	0.0	0.0	0.0	109.0	0.0	0.0	0.0
chr1	99355800	99470449	-	LPPR5	merged: NM_001037317, NM_001010861	4015	13.666405745290948	646.98	70.42	11.405327058152315	0.29471850284024803	0.7986604870446745	0.0	0.0	0.0	0.0	0.0	0.0	717.4	0.0	0.0	0.0	0.9018399776972401	0.0	0.0	0.0	0.0	0.0	0.0	0.0	0.0	58.0	0.0	0.0	0.0
chr1	99469831	99614408	+	NR_033940	NR_033940	2544	1.3223738045939573	0.0	0.0	14.975650640436315	0.8954258145567	0.866292470036052	0.0	0.0	0.0	0.0	0.0	0.0	0.0	0.0	0.0	0.0	0.0	0.0	0.0	0.0	199.99980926513672	0.0	0.0	0.0	0.0	130.0	1.5384600712702825	0.0	0.0
chr1	99729847	99775138	+	LPPR4	merged: NM_001166252, NM_014839	5022	39.74585758300047	0.0	0.0	8.51019883771093	0.8142796110978172	1.3560858755213783	0.0	0.0	0.0	0.0	0.0	0.0	0.0	0.0	0.0	0.0	0.0	0.0	0.0	0.0	900.0	0.0	0.0	0.0	0.0	99.0	9.090909090909092	0.0	0.0
chr1	100111430	100160097	+	PALMD	NM_017734	2578	4.771670860565198	1.87	1.53	2.2947518041002457	0.503219164505433	0.6646888519471051	0.0	0.0	0.0	0.0	0.0	0.0	3.4000000000000004	0.0	0.0	0.0	0.5499999999999999	0.0	0.0	0.0	549.9999046325684	0.0	0.0	0.0	0.0	27.0	20.37036683824327	0.0	0.0
chr1	100154610	100178513	+	MIR548AA1	NR_037516	44	2.484360564434113	0.0	0.0	0.06934438851356607	0.0856543258732652	0.032739049091367455	0.0	0.0	0.0	0.0	0.0	0.0	0.0	0.0	0.0	0.0	0.0	0.0	0.0	0.0	1757.1429061889648	0.0	0.0	0.0	0.0	18.0	97.61905034383138	0.0	0.0
chr1	100154610	100178513	-	MIR548D1	NR_030382	44	2.484360564434113	0.0	0.0	0.0	0.10650439203978371	0.0	0.0	0.0	0.0	0.0	0.0	0.0	0.0	0.0	0.0	0.0	0.0	0.0	0.0	0.0	300.0	0.0	0.0	0.0	0.0	3.0	100.0	0.0	0.0
chr1	100174258	100231349	-	FRRS1	NM_001013660	2678	0.07111523128087886	0.0	0.0	0.27920240638356864	0.20624660045799387	0.24898908387908406	0.0	0.0	0.0	0.0	0.0	0.0	0.0	0.0	0.0	0.0	0.0	0.0	0.0	0.0	5247.142810821533	0.0	0.0	0.0	0.0	69.0	76.04554798292077	0.0	0.0
chr1	100315639	100389579	+	AGL	merged: NM_000642, NM_000643, NM_000644, NM_000028, NM_000646, NM_000645	8217	5.787831636931807	228.7	46.58	15.99665551868211	0.5094178328252088	0.6465962195545073	0.0	0.0	0.0	0.0	0.0	0.0	275.28	0.0	0.0	0.0	0.8307904678872421	0.0	0.0	0.0	159.99990463256836	0.0	0.0	0.0	0.0	136.0	1.1764698870041792	0.0	0.0
chr1	100435344	100492534	+	SLC35A3	merged: NM_001271684, NM_012243, NM_001271685	6081	5.274169488381858	0.0	0.0	8.570418964577975	0.7500388666928682	1.0209413992965903	0.0	0.0	0.0	0.0	0.0	0.0	0.0	0.0	0.0	0.0	0.0	0.0	0.0	0.0	150.0	0.0	0.0	0.0	0.0	99.0	1.5151515151515151	0.0	0.0
chr1	100503788	100548929	+	HIAT1	NM_033055	2637	19.089657230384216	0.0	0.0	26.213091284292627	0.11157602975596388	0.5027167143371818	0.0	0.0	0.0	0.0	0.0	0.0	0.0	0.0	0.0	0.0	0.0	0.0	0.0	0.0	300.0	0.0	0.0	0.0	0.0	130.0	2.3076923076923075	0.0	0.0
chr1	100549101	100598511	-	SASS6	NM_194292	3897	1.303960728658892	38.87	1.54	3.240025310679909	0.27724952848451634	0.9877715732434944	0.0	0.0	0.0	0.0	0.0	0.0	40.41	0.0	0.0	0.0	0.9618906211333829	0.0	0.0	0.0	0.0	0.0	0.0	0.0	0.0	105.0	0.0	0.0	0.0
chr1	100598705	100616054	+	TRMT13	NM_019083	3143	7.931093939072175	0.0	0.0	4.3321994297685755	0.18821411080046432	0.9076470583619899	0.0	0.0	0.0	0.0	0.0	0.0	0.0	0.0	0.0	0.0	0.0	0.0	0.0	0.0	0.0	0.0	0.0	0.0	0.0	99.0	0.0	0.0	0.0
chr1	100614003	100643829	-	LRRC39	merged: NM_001256387, NM_001256386, NM_001256385, NM_144620	1946	2.7296071601218888	0.0	0.0	0.13868877702713214	0.23385885024608594	0.0	0.0	0.0	0.0	0.0	0.0	0.0	0.0	0.0	0.0	0.0	0.0	0.0	0.0	0.0	1281.6665954589844	0.0	0.0	0.0	0.0	18.0	71.20369974772136	0.0	0.0
chr1	100652477	100715409	-	DBT	NM_001918	10815	4.872902346808128	0.0	0.0	8.294866262853015	0.23216830434069252	1.2277143409262796	0.0	0.0	0.0	0.0	0.0	0.0	0.0	0.0	0.0	0.0	0.0	0.0	0.0	0.0	0.0	0.0	0.0	0.0	0.0	38.0	0.0	0.0	0.0
chr1	100731713	100758325	+	RTCA	merged: NM_001130841, NM_003729	2623	10.791365450250806	0.0	0.0	9.04031843937385	0.455883879154418	0.8697386857298801	0.0	0.0	0.0	0.0	0.0	0.0	0.0	0.0	0.0	0.0	0.0	0.0	0.0	0.0	0.0	0.0	0.0	0.0	0.0	113.0	0.0	0.0	0.0
chr1	100746796	100746864	+	MIR553	NR_030279	68	0.42799282405733907	0.0	0.0	0.06934438851356607	0.07607456574270265	0.404068790101351	0.0	0.0	0.0	0.0	0.0	0.0	0.0	0.0	0.0	0.0	0.0	0.0	0.0	0.0	1200.0	0.0	0.0	0.0	0.0	12.0	100.0	0.0	0.0
chr1	100818022	100985833	+	CDC14A	merged: NM_003672, NM_033312, NM_033313	5392	2.249383595593124	18.31	34.6	9.645256986538248	0.2817576508988987	0.5009936064902678	0.0	0.0	0.0	0.0	0.0	0.0	52.91	0.0	0.0	0.0	0.3460593460593461	0.0	0.0	0.0	0.0	0.0	0.0	0.0	0.0	72.0	0.0	0.0	0.0
chr1	101003727	101007583	+	GPR88	NM_022049	3465	3.053462046434875	8.3	14.3	1.4096984243876258	1.460631662259891	0.886969764199021	0.0	2.91	2.3	3.06	0.0	5.75	22.6	2.91	5.359999999999999	5.75	0.3672566371681416	0.0	0.4291044776119403	0.0	162.9807014465332	300.0	0.0	3.0	9.0	21.0	7.760985783168247	100.0	0.0
chr1	101092605	101112560	-	NR_038914	NR_038914	823	0.01059943359210688	0.0	0.0	0.19343434690626324	0.25189133990361545	1.238914541931221	0.0	0.0	0.0	0.0	0.0	0.0	0.0	0.0	0.0	0.0	0.0	0.0	0.0	0.0	1875.0	0.0	0.0	0.0	0.0	21.0	89.28571428571429	0.0	0.0
chr1	101185195	101204601	+	VCAM1	merged: NM_001078, NM_001199834, NM_080682	3203	0.47846632586382304	0.0	0.91	0.7755622399543574	0.3257118444391269	0.3764990645507258	0.0	0.0	0.0	0.0	0.0	0.0	0.91	0.0	0.0	0.0	0.0	0.0	0.0	0.0	1654.423210144043	0.0	0.0	0.0	0.0	23.0	71.93144391930622	0.0	0.0
chr1	101337927	101360735	-	EXTL2	merged: NM_001439, NM_001261442, NR_048570, NM_001033025, NM_001261440, NM_001261441	3372	8.513902039267386	85.59	341.37	16.396298178799768	0.3882620429386824	0.7745369771878775	13.34	29.75	0.0	2.3	0.0	1.52	426.96000000000004	43.09	2.3	1.52	0.20046374367622258	0.3095845903922023	0.0	0.0	0.0	0.0	0.0	52.0	46.0	96.0	0.0	0.0	0.0
chr1	101361631	101447311	+	SLC30A7	merged: NM_001144884, NM_133496	8216	3.445715365927949	34.12	9.44	13.631646899903645	0.0428271629366326	0.9154010436731032	0.0	0.0	0.0	0.0	0.0	0.0	43.559999999999995	0.0	0.0	0.0	0.7832874196510561	0.0	0.0	0.0	300.0	0.0	0.0	0.0	0.0	121.0	2.479338842975207	0.0	0.0
chr1	101455179	101491362	-	DPH5	merged: NM_001077395, NM_001077394, NM_015958	1807	15.864051894965861	0.0	0.0	8.513848542369539	0.5725315466265621	0.7202590800100841	0.0	0.0	0.0	0.0	0.0	0.0	0.0	0.0	0.0	0.0	0.0	0.0	0.0	0.0	0.0	0.0	0.0	0.0	0.0	67.0	0.0	0.0	0.0
chr1	101702304	101707076	+	S1PR1	NM_001400	3050	49.40522704567828	0.0	0.0	4.16705029396653	0.32683887504272247	0.26320472361612524	0.0	0.0	0.0	0.0	0.0	0.0	0.0	0.0	0.0	0.0	0.0	0.0	0.0	0.0	0.0	0.0	0.0	0.0	0.0	48.0	0.0	0.0	0.0
chr1	101806424	101806451	-	RNU6-31P	NR_046482	27	0.0	0.0	0.0	0.0	0.1284814888098978	0.0	0.0	0.0	0.0	0.0	0.0	0.0	0.0	0.0	0.0	0.0	0.0	0.0	0.0	0.0	852.6315078735352	0.0	0.0	0.0	0.0	9.0	94.73683420817058	0.0	0.0
chr1	102268126	102462790	-	OLFM3	NM_058170	3462	3.8633162124495706	0.77	0.0	1.4945540577002792	0.8942987839531045	0.20935760340006032	0.0	0.0	0.0	0.0	0.0	0.0	0.77	0.0	0.0	0.0	1.0	0.0	0.0	0.0	268.3332052230835	0.0	0.0	0.0	0.0	67.0	4.0049732122848285	0.0	0.0
chr1	102337566	102360299	+	DNAJA1P5	NR_033424	1782	0.0	0.0	0.0	0.13868877702713214	0.06987589742292688	0.0	0.0	0.0	0.0	0.0	0.0	0.0	0.0	0.0	0.0	0.0	0.0	0.0	0.0	0.0	564.7058944702148	0.0	0.0	0.0	0.0	6.0	94.11764907836914	0.0	0.0
chr1	103342022	103574052	-	COL11A1	merged: NM_080629, NM_001190709, NM_080630, NM_001854	7444	1.2462898095125268	7.2	61.14	2.1907352213298963	0.9472692223220974	0.6418576729754936	0.0	0.0	0.0	0.0	0.0	0.0	68.34	0.0	0.0	0.0	0.10535557506584724	0.0	0.0	0.0	250.0	0.0	0.0	0.0	0.0	55.0	4.545454545454546	0.0	0.0
chr1	104068577	104097859	+	RNPC3	NM_017619	1885	7.921993627198168	67.97	8.3	9.212766984493113	0.22484260541732118	0.4432694936186462	0.0	0.0	0.0	0.0	0.0	0.0	76.27	0.0	0.0	0.0	0.8911760849613216	0.0	0.0	0.0	0.0	0.0	0.0	0.0	0.0	98.0	0.0	0.0	0.0
chr1	104097265	104122156	+	AMY2B	NM_020978	2242	8.357798522626608	81.99	12.75	0.06934438851356607	0.0	0.05341634325433638	0.0	0.0	0.0	0.0	0.0	0.06	94.74	0.0	0.0	0.06	0.8654211526282457	0.0	0.0	0.0	900.0	300.0	300.0	3.0	3.0	9.0	100.0	100.0	100.0
chr1	104112025	104114008	+	ACTG1P4	NR_024438	1983	0.7136597185387484	0.0	0.0	0.12135267989874061	0.22822369722810795	0.4359462852692614	0.0	0.0	0.0	0.0	0.0	0.0	0.0	0.0	0.0	0.0	0.0	0.0	0.0	0.0	1500.0	0.0	0.0	0.0	0.0	15.0	100.0	0.0	0.0
chr1	104159998	104168400	+	AMY2A	NM_000699	1632	1.5000088907694828	0.0	0.0	0.13868877702713214	0.0	0.0	0.0	0.0	0.0	0.0	0.0	0.0	0.0	0.0	0.0	0.0	0.0	0.0	0.0	0.0	1419.6429061889648	0.0	0.0	0.0	0.0	15.0	94.64286041259766	0.0	0.0
chr1	104198140	104301311	+	AMY1A	merged: NM_001008221, NM_004038, NM_001008221, NM_004038, NM_001008221, NM_004038	6069	0.4566732309269432	0.0	0.0	0.0	0.0	0.0	0.0	0.0	0.0	0.0	0.0	0.0	0.0	0.0	0.0	0.0	0.0	0.0	0.0	0.0	0.0	0.0	0.0	0.0	0.0	0.0	0.0	0.0	0.0
chr1	104198302	104301310	+	AMY1C	merged: NM_001008219, NM_001008219, NM_001008219	5580	0.49669351944365914	0.0	0.0	0.0	0.0	0.0	0.0	0.0	0.0	0.0	0.0	0.0	0.0	0.0	0.0	0.0	0.0	0.0	0.0	0.0	0.0	0.0	0.0	0.0	0.0	0.0	0.0	0.0	0.0
chr1	104198324	104301310	+	AMY1B	merged: NM_001008218, NM_001008218, NM_001008218	5514	0.5026387084685561	0.0	0.0	0.0	0.0	0.0	0.0	0.0	0.0	0.0	0.0	0.0	0.0	0.0	0.0	0.0	0.0	0.0	0.0	0.0	0.0	0.0	0.0	0.0	0.0	0.0	0.0	0.0	0.0
chr1	104615644	104619693	+	NR_033990	NR_033990	1209	0.0383753386593812	0.0	0.0	0.0	0.0428271629366326	0.7775524159199771	0.0	0.0	0.0	0.0	0.0	0.0	0.0	0.0	0.0	0.0	0.0	0.0	0.0	0.0	5700.0	0.0	0.0	0.0	0.0	56.0	101.78571428571429	0.0	0.0
chr1	107599266	107601916	+	PRMT6	NM_018137	2650	8.62912358863508	29.75	314.34	12.508450291216805	0.6553682959908383	0.7982297100829461	0.0	0.0	0.0	0.0	0.0	0.0	344.09	0.0	0.0	0.0	0.08645993780696912	0.0	0.0	0.0	0.0	0.0	0.0	0.0	0.0	146.0	0.0	0.0	0.0
chr1	107682628	108024475	+	NTNG1	merged: NM_001113226, NM_001113228, NM_014917	3477	1.3108724003081655	0.0	0.0	1.5556866107319756	0.47560691471734096	0.5078860378779241	0.0	0.0	0.0	0.0	0.0	0.0	0.0	0.0	0.0	0.0	0.0	0.0	0.0	0.0	849.9998931884766	0.0	0.0	0.0	0.0	33.0	25.757572520862926	0.0	0.0
chr1	108113781	108507545	-	VAV3	merged: NM_006113, NM_001079874	4867	0.4565399231926173	0.0	0.0	1.459881863443496	0.5528085110636393	0.6733043911816754	0.0	0.0	0.0	0.0	0.0	0.0	0.0	0.0	0.0	0.0	0.0	0.0	0.0	0.0	0.0	0.0	0.0	0.0	0.0	18.0	0.0	0.0	0.0
chr1	108507064	108537229	+	VAV3-AS1	NR_046653	619	0.004489685311263422	0.0	0.0	1.8686487852076752	1.3935733413459528	0.6220419327359817	0.0	0.0	0.0	0.0	0.0	0.0	0.0	0.0	0.0	0.0	0.0	0.0	0.0	0.0	375.0	0.0	0.0	0.0	0.0	78.0	4.8076923076923075	0.0	0.0
chr1	108677343	108742980	-	SLC25A24	merged: NM_213651, NM_013386	3899	0.9022957328377009	0.0	0.0	5.970004395319247	0.7883579072151186	0.7960758252743034	0.0	0.0	0.0	0.0	0.0	0.0	0.0	0.0	0.0	0.0	0.0	0.0	0.0	0.0	7050.000011444092	0.0	0.0	0.0	0.0	186.0	37.90322586797899	0.0	0.0
chr1	108765962	108786703	-	NBPF4	NM_001143989	2499	0.0	0.0	0.0	0.0	0.0	0.33859069191861607	0.0	0.0	0.0	0.0	0.0	0.0	0.0	0.0	0.0	0.0	0.0	0.0	0.0	0.0	1725.0	0.0	0.0	0.0	0.0	18.0	95.83333333333333	0.0	0.0
chr1	108992903	109013260	+	NBPF6	merged: NM_001143988, NM_001143987	2222	0.0	0.0	0.0	0.0	0.0	0.0990787011975594	0.0	0.0	0.0	0.0	0.0	0.0	0.0	0.0	0.0	0.0	0.0	0.0	0.0	0.0	1800.0	0.0	0.0	0.0	0.0	18.0	100.0	0.0	0.0
chr1	109102970	109181949	+	FAM102B	NM_001010883	5340	8.344270280654934	323.76	42.7	5.813067094999071	0.4958934655820617	0.4738546579013711	0.0	0.0	0.0	0.0	0.0	0.0	366.46	0.0	0.0	0.0	0.8834797795120887	0.0	0.0	0.0	299.9997138977051	0.0	0.0	0.0	0.0	151.0	1.9867530721702322	0.0	0.0
chr1	109190909	109204148	-	HENMT1	merged: NM_001102592, NM_144584	2041	1.4717101193657767	0.0	0.0	7.930808223156793	0.2355493961514793	0.8942929725484059	0.56	0.71	0.0	0.0	0.0	0.18	0.0	1.27	0.0	0.18	0.0	0.44094488188976383	0.0	0.0	8995.000225067139	0.0	0.0	0.0	0.0	163.0	55.18405046053459	0.0	0.0
chr1	109234931	109244422	+	PRPF38B	merged: NM_018061, NR_037185	3756	29.56606075608498	16.42	0.0	18.142681857944048	0.5916910668876872	0.5221016776149653	0.0	0.0	0.0	0.0	0.0	0.0	16.42	0.0	0.0	0.0	1.0	0.0	0.0	0.0	0.0	0.0	0.0	0.0	0.0	121.0	0.0	0.0	0.0
chr1	109255555	109285367	+	FNDC7	NM_001144937	3060	0.19783788542632794	0.0	1.31	0.0	0.17243568235012602	0.04566235794322303	0.0	0.0	0.0	0.0	0.0	0.0	1.31	0.0	0.0	0.0	0.0	0.0	0.0	0.0	2124.9998931884766	0.0	0.0	0.0	0.0	27.0	78.70369974772136	0.0	0.0
chr1	109289284	109352148	+	STXBP3	NM_007269	2503	24.84792633480048	474.64	121.75	17.409091221563692	0.7911754837241076	0.7900449478101041	40.56	12.08	4.37	0.0	6.3	0.0	596.39	52.64	4.37	6.3	0.7958550612854005	0.770516717325228	1.0	1.0	0.0	0.0	0.0	95.0	0.0	120.0	0.0	0.0	0.0
chr1	109358519	109400864	-	AKNAD1	merged: NR_049760, NM_152763	3248	0.5668370158368476	37.03	0.86	0.0428840297386527	0.6542412653872428	0.0	0.47	0.0	0.04	0.0	0.0	0.0	37.89	0.47	0.04	0.0	0.977302718395355	1.0	1.0	0.0	1175.0001068115234	0.0	0.0	0.0	0.0	18.0	65.2777837117513	0.0	0.0
chr1	109399838	109401146	+	SPATA42	merged: NR_049777, NR_034168	608	0.34116788025469763	6.6	0.0	0.05474556987913111	0.27724952848451634	0.16714146115066544	0.0	0.0	2.62	0.0	1.52	0.0	6.6	0.0	2.62	1.52	1.0	0.0	1.0	1.0	840.0	825.0	0.0	9.0	0.0	9.0	93.33333333333333	91.66666666666667	0.0
chr1	109419602	109473044	+	GPSM2	NM_013296	3033	44.15992888452703	4.2	0.63	11.826867946221624	0.34599839530384763	0.43939250096308957	0.0	0.0	0.0	0.0	0.0	0.0	4.83	0.0	0.0	0.0	0.8695652173913043	0.0	0.0	0.0	0.0	0.0	0.0	0.0	0.0	147.0	0.0	0.0	0.0
chr1	109472129	109506121	-	CLCC1	merged: NM_015127, NM_001278202, NM_001048210, NM_001278203	4845	26.579858094851275	27.35	0.76	16.570571576248334	0.1284814888098978	0.5789642365631298	0.0	0.0	0.0	0.0	0.0	0.0	28.110000000000003	0.0	0.0	0.0	0.9729633582355033	0.0	0.0	0.0	0.0	0.0	0.0	0.0	0.0	87.0	0.0	0.0	0.0
chr1	109512837	109584850	-	WDR47	merged: NM_001142551, NM_001142550, NM_014969	4374	27.913725840357245	0.0	0.0	6.394282561882513	0.4384149047986864	0.135263965982755	0.0	0.0	0.0	0.0	0.0	0.0	0.0	0.0	0.0	0.0	0.0	0.0	0.0	0.0	171.42869567871094	0.0	0.0	0.0	0.0	109.0	1.5727403273276233	0.0	0.0
chr1	109606997	109618624	-	TAF13	NM_005645	577	16.597226018551023	0.0	0.0	12.089646681641453	0.4074215631998075	0.7271515113977404	0.0	0.0	0.0	0.0	0.0	0.0	0.0	0.0	0.0	0.0	0.0	0.0	0.0	0.0	0.0	0.0	0.0	0.0	0.0	99.0	0.0	0.0	0.0
chr1	109633402	109639554	+	TMEM167B	NM_020141	2750	22.26618682825618	0.0	0.0	19.439239437914804	0.8616148964488323	0.5880105527594286	0.0	0.0	0.0	0.0	0.0	0.0	0.0	0.0	0.0	0.0	0.0	0.0	0.0	0.0	0.0	0.0	0.0	0.0	0.0	98.0	0.0	0.0	0.0
chr1	109642814	109643234	+	SCARNA2	NR_003023	420	1.1285560433271455	0.0	0.0	14.293155869276479	0.3961512571638516	0.6285035871619095	0.0	0.0	0.0	0.0	0.04	0.0	0.0	0.0	0.0	0.04	0.0	0.0	0.0	1.0	0.0	0.0	0.0	0.0	0.0	114.0	0.0	0.0	0.0
chr1	109648572	109656479	-	C1orf194	NM_001122961	731	2.0677563370656222	0.0	0.0	4.816697723198885	1.323697443923026	0.5005628295285393	0.0	0.0	0.0	0.0	0.0	0.0	0.0	0.0	0.0	0.0	0.0	0.0	0.0	0.0	4779.999927520752	0.0	0.0	0.0	0.0	78.0	61.282050352830154	0.0	0.0
chr1	109656584	109749403	+	KIAA1324	merged: NM_001267048, NM_020775, NR_049773, NR_049774, NM_001267049	8383	2.640089460159815	24.03	14.4	4.936225550768321	1.349055632503927	0.5358865403902778	0.0	0.0	0.0	0.0	0.0	0.0	38.43	0.0	0.0	0.0	0.6252927400468384	0.0	0.0	0.0	3566.666458129883	0.0	0.0	0.0	0.0	71.0	50.23473884689976	0.0	0.0
chr1	109756514	109780804	+	SARS	merged: NM_006513, NR_034072	4884	44.73981276887281	4.76	2.03	12.649876346737894	0.5922545821894851	0.7422287050582386	0.0	0.0	0.0	0.0	0.0	0.0	6.789999999999999	0.0	0.0	0.0	0.7010309278350516	0.0	0.0	0.0	849.9998931884766	0.0	0.0	0.0	0.0	67.0	12.686565569977262	0.0	0.0
chr1	109792640	109818378	+	CELSR2	NM_001408	10540	57.20918225843415	1590.56	382.48	13.588762870164993	0.834566161962538	0.5100399226865666	0.0	0.0	0.0	0.0	0.0	0.0	1973.04	0.0	0.0	0.0	0.8061468596683291	0.0	0.0	0.0	0.0	0.0	0.0	0.0	0.0	127.0	0.0	0.0	0.0
chr1	109822175	109825790	-	PSRC1	merged: NM_001005290, NM_032636, NM_001032291	1774	17.17930448585706	0.0	0.0	14.290418590782522	0.2980995946510348	0.7555827908718227	0.0	0.0	0.0	0.0	0.0	0.0	0.0	0.0	0.0	0.0	0.0	0.0	0.0	0.0	60.0	0.0	0.0	0.0	0.0	82.0	0.7317073170731707	0.0	0.0
chr1	109834986	109849663	-	MYBPHL	merged: NM_001265613, NM_001010985	1372	0.3075527155234749	0.0	0.0	6.879693281477476	2.0658470963907254	0.4023456822544369	0.0	0.0	0.0	0.0	0.0	0.0	0.0	0.0	0.0	0.0	0.0	0.0	0.0	0.0	2100.0	0.0	0.0	0.0	0.0	24.0	87.5	0.0	0.0
chr1	109852187	109940563	-	SORT1	merged: NM_002959, NM_001205228	7353	47.595933270109775	0.0	0.0	10.023001418704254	0.24907376339462645	0.48333175105939846	0.0	0.0	0.0	0.0	0.0	0.0	0.0	0.0	0.0	0.0	0.0	0.0	0.0	0.0	0.0	0.0	0.0	0.0	0.0	79.0	0.0	0.0	0.0
chr1	109941652	109969108	-	PSMA5	merged: NM_001199774, NM_001199773, NM_001199772, NM_002790	3864	16.450770127677824	0.0	0.0	6.120554712486857	0.37530119099733306	0.55268684189769	0.0	0.0	0.0	0.0	0.0	0.0	0.0	0.0	0.0	0.0	0.0	0.0	0.0	0.0	0.0	0.0	0.0	0.0	0.0	99.0	0.0	0.0	0.0
chr1	110009099	110024764	+	SYPL2	NM_001040709	3779	0.4693551425382466	0.0	0.0	1.2007528326822756	0.784413300102534	0.34720623115318644	0.0	0.0	0.0	0.0	0.0	0.0	0.0	0.0	0.0	0.0	0.0	0.0	0.0	0.0	483.9287967681885	0.0	0.0	0.0	0.0	137.0	3.532326983709405	0.0	0.0
chr1	110026560	110035420	+	ATXN7L2	NM_153340	2382	11.588267426374514	0.0	0.0	10.170814457377906	0.30486177827260835	0.2067729416296892	0.0	0.0	0.0	0.0	0.0	0.0	0.0	0.0	0.0	0.0	0.0	0.0	0.0	0.0	0.0	0.0	0.0	0.0	0.0	118.0	0.0	0.0	0.0
chr1	110036657	110043063	+	CYB561D1	merged: NM_001134402, NM_001134403, NM_001134400, NM_001134404, NM_182580	5157	4.225017960721011	0.0	0.0	10.771190873719046	0.775960570575567	0.5703486973285593	0.0	0.0	0.0	0.0	0.0	0.0	0.0	0.0	0.0	0.0	0.0	0.0	0.0	0.0	480.0	0.0	0.0	0.0	0.0	50.0	9.6	0.0	0.0
chr1	110049445	110052336	-	AMIGO1	NM_020703	2471	16.88719564868743	0.0	0.0	5.795730997870679	0.22540612071911895	0.47557776574828514	0.0	0.0	0.0	0.0	0.0	0.0	0.0	0.0	0.0	0.0	0.0	0.0	0.0	0.0	0.0	0.0	0.0	0.0	0.0	104.0	0.0	0.0	0.0
chr1	110082493	110088455	+	GPR61	NM_031936	2823	1.2162662562643183	4.6	6.26	3.3796265138716937	0.8255499171337732	0.9059239505150758	0.0	0.0	0.0	0.0	0.0	0.0	10.86	0.0	0.0	0.0	0.42357274401473294	0.0	0.0	0.0	1225.0002136230469	0.0	0.0	0.0	0.0	30.0	40.83334045410156	0.0	0.0
chr1	110091185	110138454	+	GNAI3	NM_006496	4732	17.787580452626724	451.92	65.74	14.190964138835433	0.2355493961514793	0.7495519134076234	0.0	0.0	0.0	0.0	0.0	0.0	517.66	0.0	0.0	0.0	0.873005447591083	0.0	0.0	0.0	0.0	0.0	0.0	0.0	0.0	114.0	0.0	0.0	0.0
chr1	110141514	110141589	+	MIR197	NR_029583	75	0.47347888723301734	0.0	0.0	0.281027258712873	0.46433660868138504	0.4751469887865566	0.0	0.0	0.0	0.0	0.0	0.0	0.0	0.0	0.0	0.0	0.0	0.0	0.0	0.0	1910.8517990112305	0.0	0.0	0.0	0.0	21.0	90.9929428100586	0.0	0.0
chr1	110145888	110155705	-	GNAT2	NM_005272	1365	0.3635358680284085	5.04	0.0	0.3813941368246134	0.60634246473443	0.0809860688049616	0.91	0.0	3.6	0.97	0.0	0.0	5.04	0.91	4.57	0.0	1.0	1.0	0.787746170678337	0.0	999.9999046325684	300.0	0.0	6.0	0.0	12.0	83.33332538604736	50.0	0.0
chr1	110162434	110174677	+	AMPD2	merged: NM_001257360, NM_139156, NM_004037, NM_001257361, NM_203404	4772	36.06805964432171	972.43	284.72	6.80213705748204	1.1884537714915546	0.5798257904865868	19.12	3.83	4.95	0.0	0.53	2.73	1257.15	22.950000000000003	4.95	3.26	0.7735194686393826	0.833115468409586	1.0	0.16257668711656442	159.99990463256836	0.0	0.0	23.0	0.0	110.0	1.4545445875688032	0.0	0.0
chr1	110198697	110208123	+	GSTM4	merged: NR_024538, NM_000850, NM_147148	1917	47.8697480227891	0.0	0.0	9.12791135118046	0.484059644244308	0.392437812134681	0.0	0.0	0.0	0.0	0.0	0.0	0.0	0.0	0.0	0.0	0.0	0.0	0.0	0.0	0.0	0.0	0.0	0.0	0.0	115.0	0.0	0.0	0.0
chr1	110210643	110226619	+	GSTM2	merged: NM_001142368, NM_000848	2018	172.754289330536	0.66	0.0	2.7719506882133387	0.528577353086334	0.5225324545766938	0.0	0.0	0.0	0.0	0.0	0.0	0.66	0.0	0.0	0.0	1.0	0.0	0.0	0.0	0.0	0.0	0.0	0.0	0.0	81.0	0.0	0.0	0.0
chr1	110230417	110236367	+	GSTM1	merged: NM_146421, NM_000561	1185	299.8372804922445	0.96	0.13	14.643527516502918	0.8875366003315309	0.5083168148396526	10.09	0.96	0.0	0.4	0.99	0.0	1.0899999999999999	11.05	0.4	0.99	0.8807339449541285	0.9131221719457013	0.0	1.0	0.0	0.0	0.0	33.0	0.0	42.0	0.0	0.0	0.0
chr1	110254863	110260890	+	GSTM5	NM_000851	1570	59.554786772475595	0.0	0.0	3.396050184835433	0.7331334076389344	0.842168960179255	3.84	4.1	3.35	3.26	2.89	3.17	0.0	7.9399999999999995	6.609999999999999	6.0600000000000005	0.0	0.4836272040302267	0.5068078668683813	0.4768976897689769	7275.001029968262	1800.0	0.0	21.0	0.0	105.0	69.28572409493583	85.71428571428571	0.0
chr1	110276553	110283660	-	GSTM3	merged: NM_000849, NR_024537	4127	55.3214183889539	2522.77	584.28	1.7582452192847609	0.8587973199398433	0.36960663316306946	0.0	0.0	0.0	0.0	0.0	0.0	3107.05	0.0	0.0	0.0	0.8119502421911459	0.0	0.0	0.0	75.0	0.0	0.0	0.0	0.0	9.0	8.333333333333334	0.0	0.0
chr1	110292701	110306644	-	EPS8L3	merged: NM_133181, NM_024526, NM_139053	2321	0.04846056366482586	0.0	0.0	1.1049480853937963	0.5623882711942019	0.6565040896742632	0.0	0.0	0.0	0.0	0.0	0.0	0.0	0.0	0.0	0.0	0.0	0.0	0.0	0.0	2600.0001068115234	0.0	0.0	0.0	0.0	27.0	96.29630025227864	0.0	0.0
chr1	110453232	110473616	+	CSF1	merged: NM_000757, NM_172211, NM_172210, NM_172212	4915	8.15221263469906	0.0	0.0	7.129698050592173	0.9529043753400753	0.5216709006532367	0.0	0.0	0.0	0.0	0.0	0.0	0.0	0.0	0.0	0.0	0.0	0.0	0.0	0.0	0.0	0.0	0.0	0.0	0.0	29.0	0.0	0.0	0.0
chr1	110527386	110566364	+	AHCYL1	merged: NM_001242673, NM_006621, NM_001242674, NM_001242676, NM_001242675	4968	116.97149345447491	0.0	0.0	17.10890301339312	0.636772291031511	0.8021067027385027	0.0	0.0	0.0	0.0	0.0	0.0	0.0	0.0	0.0	0.0	0.0	0.0	0.0	0.0	0.0	0.0	0.0	0.0	0.0	32.0	0.0	0.0	0.0
chr1	110574198	110597263	+	STRIP1	merged: NM_001270768, NM_033088, NR_073071	3458	24.7754209535698	0.0	0.0	0.5538426819438764	1.0898385936769401	0.03618526478519561	0.0	0.0	0.0	0.0	0.0	0.0	0.0	0.0	0.0	0.0	0.0	0.0	0.0	0.0	487.5	0.0	0.0	0.0	0.0	9.0	54.166666666666664	0.0	0.0
chr1	110602996	110613322	-	ALX3	NM_006492	1478	2.0724277027892786	0.0	0.0	0.4215408880693095	0.6536777500854449	0.46050057208778694	0.0	0.0	0.0	0.0	0.0	0.0	0.0	0.0	0.0	0.0	0.0	0.0	0.0	0.0	1950.0	0.0	0.0	0.0	0.0	75.0	26.0	0.0	0.0
chr1	110655061	110656569	+	UBL4B	NM_203412	1508	0.1696505267872311	0.0	0.0	0.39051839847113523	0.4801150371317234	0.540194310007563	0.0	0.0	0.0	0.0	0.0	0.76	0.0	0.0	0.0	0.76	0.0	0.0	0.0	0.0	2400.0	0.0	0.0	0.0	0.0	24.0	100.0	0.0	0.0
chr1	110693131	110744823	+	SLC6A17	NM_001010898	6402	22.8781767634181	0.0	0.0	10.262057073843126	0.8926082380477111	0.7551520139100941	0.0	0.0	0.0	0.0	0.0	0.0	0.0	0.0	0.0	0.0	0.0	0.0	0.0	0.0	750.0	0.0	0.0	0.0	0.0	69.0	10.869565217391305	0.0	0.0
chr1	110753335	110776674	+	KCNC4	merged: NM_004978, NM_001039574, NR_036437	4437	7.673901722614559	0.0	0.0	9.43357411633894	0.7584915962198353	0.7060434402730429	0.0	0.0	0.0	0.0	0.0	0.0	0.0	0.0	0.0	0.0	0.0	0.0	0.0	0.0	0.0	0.0	0.0	0.0	0.0	160.0	0.0	0.0	0.0
chr1	110828998	110881793	-	LOC440600	NR_036595	2609	0.07133902693344973	0.0	0.0	4.469063354466402	0.5195611082575692	0.731028504053297	0.0	0.0	0.0	0.0	0.0	0.0	0.0	0.0	0.0	0.0	0.0	0.0	0.0	0.0	120.0	0.0	0.0	0.0	0.0	101.0	1.188118811881188	0.0	0.0
chr1	110881944	110889303	+	RBM15	merged: NM_001201545, NM_022768	3431	3.9055573184665624	0.0	0.0	7.233714633362524	0.47560691471734096	0.673735168143404	0.0	0.0	0.0	0.0	0.0	0.0	0.0	0.0	0.0	0.0	0.0	0.0	0.0	0.0	60.0	0.0	0.0	0.0	0.0	123.0	0.4878048780487805	0.0	0.0
chr1	110905472	110933704	-	SLC16A4	merged: NM_004696, NM_001201546, NM_001201547, NM_001201548, NM_001201549	2649	3.89837905756364	0.0	0.0	0.8741042657367933	0.9709368649976049	0.2274502357926581	0.0	0.0	0.0	0.0	0.0	0.0	0.0	0.0	0.0	0.0	0.0	0.0	0.0	0.0	832.1430130004883	0.0	0.0	0.0	0.0	18.0	46.230167388916016	0.0	0.0
chr1	110943876	110950546	-	LAMTOR5	NM_006402	848	73.560889107528	0.0	0.0	12.871595904748375	0.342053788191263	0.6427192268989507	0.0	0.0	0.0	0.0	0.0	0.0	0.0	0.0	0.0	0.0	0.0	0.0	0.0	0.0	249.99990463256836	0.0	0.0	0.0	0.0	96.0	2.6041656732559204	0.0	0.0
chr1	110950430	110958896	+	LAMTOR5-AS1	NR_102697	533	0.7758870214456545	0.0	0.0	15.764899272860454	0.11552063686854847	0.8339841979064131	0.0	0.0	0.0	0.0	0.0	0.0	0.0	0.0	0.0	0.0	0.0	0.0	0.0	0.0	0.0	0.0	0.0	0.0	0.0	119.0	0.0	0.0	0.0
chr1	110993787	110999976	+	PROK1	NM_032414	1372	0.16649258785839044	0.0	0.0	0.18887221608300234	0.2163898758903542	0.6599503053680914	0.0	0.0	0.0	0.0	0.0	0.0	0.0	0.0	0.0	0.0	0.0	0.0	0.0	0.0	3290.0001068115234	0.0	0.0	0.0	0.0	35.0	94.00000305175782	0.0	0.0
chr1	111023387	111033891	+	CYMP	NR_003599	1241	0.0	0.0	0.0	0.5611420912610938	0.4446135731184621	0.38511460378529616	0.0	0.0	0.0	0.0	0.0	0.0	0.0	0.0	0.0	0.0	0.0	0.0	0.0	0.0	562.5	0.0	0.0	0.0	0.0	6.0	93.75	0.0	0.0
chr1	111059838	111061797	-	KCNA10	NM_005549	1959	0.012294877556486903	0.0	0.0	0.0	0.2665427377503582	0.13354085813584093	0.0	0.0	0.0	0.0	0.0	0.0	0.0	0.0	0.0	0.0	0.0	0.0	0.0	0.0	949.9997863769531	300.0	150.0	6.0	3.0	15.0	63.333319091796874	50.0	50.0
chr1	111136201	111174096	-	KCNA2	merged: NM_001204269, NM_004974	2820	4.7102882014193534	31.7	42.07	0.1669739881313499	0.5359030520097053	0.5781026826396727	0.0	0.0	0.0	0.0	0.0	0.0	73.77	0.0	0.0	0.0	0.4297139758709503	0.0	0.0	0.0	1733.3334045410156	0.0	0.0	0.0	0.0	27.0	64.1975335015191	0.0	0.0
chr1	111214309	111217655	-	KCNA3	NM_002232	3346	1.1958252003125662	0.0	0.0	5.595909667811852	1.1861997102843636	0.42259219945567733	0.0	0.0	0.0	0.0	0.0	0.0	0.0	0.0	0.0	0.0	0.0	0.0	0.0	0.0	9450.0	0.0	0.0	0.0	0.0	147.0	64.28571428571429	0.0	0.0
chr1	111413820	111442558	+	CD53	merged: NM_001040033, NM_000560	1628	8.28167606845354	0.0	0.0	0.0	0.2603440694305824	0.2761280324679808	0.0	0.0	0.0	0.0	0.0	1.41	0.0	0.0	0.0	1.41	0.0	0.0	0.0	0.0	825.0	0.0	0.0	0.0	0.0	12.0	68.75	0.0	0.0
chr1	111489811	111506566	-	LRIF1	merged: NM_018372, NM_001006945	3335	6.210347970154522	0.0	0.0	7.34046849462683	0.9810801404299652	0.7473980285989807	0.0	0.0	0.32	0.0	0.0	0.0	0.0	0.0	0.32	0.0	0.0	0.0	1.0	0.0	60.0	0.0	0.0	3.0	0.0	121.0	0.49586776859504134	0.0	0.0
chr1	111659953	111682838	-	DRAM2	NM_178454	1886	12.89831017704708	2.1	0.66	19.431940028597584	0.6401533828422978	0.5255478933087934	0.0	0.0	0.0	0.0	0.0	0.0	2.7600000000000002	0.0	0.0	0.0	0.7608695652173912	0.0	0.0	0.0	300.0	0.0	0.0	0.0	0.0	162.0	1.8518518518518519	0.0	0.0
chr1	111682248	111727724	+	CEPT1	merged: NM_001007794, NM_006090	2348	12.63914163010282	0.0	0.3	11.564089210801795	0.5060367410144221	0.4161305450297495	0.0	0.0	0.0	0.0	0.0	0.0	0.3	0.0	0.0	0.0	0.0	0.0	0.0	0.0	0.0	0.0	0.0	0.0	0.0	48.0	0.0	0.0	0.0
chr1	111728590	111747160	-	DENND2D	merged: NM_001271833, NM_024901	3539	0.12350750608959842	0.0	0.0	0.7664379783078356	0.9331813397771525	0.6935509083829158	0.0	0.0	0.0	0.0	0.0	0.0	0.0	0.0	0.0	0.0	0.0	0.0	0.0	0.0	1399.9998321533203	0.0	0.0	0.0	0.0	111.0	12.612611100480363	0.0	0.0
chr1	111770280	111786062	+	CHI3L2	merged: NM_004000, NM_001025197, NM_001025199	1611	0.490020555101291	0.0	0.0	0.25365447377330747	0.6446615052566802	0.49323962117915443	0.0	0.0	0.0	0.0	0.0	0.0	0.0	0.0	0.0	0.0	0.0	0.0	0.0	0.0	1500.0	0.0	0.0	0.0	0.0	15.0	100.0	0.0	0.0
chr1	111823145	111828730	+	CHIAP2	NR_003928	2803	0.0	0.0	0.0	0.0	0.428271629366326	0.06547809818273491	0.0	0.0	0.0	0.0	0.0	0.0	0.0	0.0	0.0	0.0	0.0	0.0	0.0	0.0	300.0	0.0	0.0	0.0	0.0	6.0	50.0	0.0	0.0
chr1	111833473	111863188	+	CHIA	merged: NM_001258001, NM_001258002, NM_001258003, NM_021797, NM_201653, NM_001040623, NM_001258005, NM_001258004	1837	0.0	0.0	0.0	0.13868877702713214	0.34487136470025204	0.20160361808894697	0.0	0.0	0.0	0.0	0.0	0.0	0.0	0.0	0.0	0.0	0.0	0.0	0.0	0.0	885.0	0.0	0.0	0.0	0.0	24.0	36.875	0.0	0.0
chr1	111889194	111895639	+	PIFO	NM_181643	2346	1.3767571418702196	0.0	0.0	3.0283424404806025	0.7274982546209564	0.8615539234570383	0.0	0.0	0.0	0.0	0.0	0.0	0.0	0.0	0.0	0.0	0.0	0.0	0.0	0.0	2100.0	0.0	0.0	0.0	0.0	66.0	31.818181818181817	0.0	0.0
chr1	111927140	111932473	-	PGCP1	NR_029429	608	0.0	0.0	0.0	0.06934438851356607	0.0856543258732652	0.11372511789632905	0.0	0.0	0.0	0.0	0.0	0.0	0.0	0.0	0.0	0.0	0.0	0.0	0.0	0.0	900.0	0.0	0.0	0.0	0.0	9.0	100.0	0.0	0.0
chr1	111956936	111970399	-	OVGP1	NM_002557	2242	1.0205790310660103	17.39	41.0	0.3841314153185699	0.20173847804361147	0.06547809818273491	0.0	0.0	0.51	0.68	0.0	0.0	58.39	0.0	1.19	0.0	0.29782497002911457	0.0	0.4285714285714286	0.0	600.0	0.0	300.0	0.0	6.0	9.0	66.66666666666667	0.0	50.0
chr1	111982511	111991830	-	WDR77	NM_024102	2408	14.33439720118116	3.12	11.35	5.851388993914464	0.2716143754665383	0.7125050946989707	0.0	0.0	0.0	0.0	0.0	0.0	14.469999999999999	0.0	0.0	0.0	0.21561852107809262	0.0	0.0	0.0	0.0	0.0	0.0	0.0	0.0	38.0	0.0	0.0	0.0
chr1	111991742	112004525	+	ATP5F1	NM_001688	2101	75.9338593229562	20.52	61.02	6.1579641852375975	0.23273181964249035	0.7370593815174963	0.0	0.0	0.0	0.0	0.0	0.0	81.54	0.0	0.0	0.0	0.2516556291390728	0.0	0.0	0.0	0.0	0.0	0.0	0.0	0.0	47.0	0.0	0.0	0.0
chr1	112016603	112021134	+	C1orf162	NM_174896	917	4.293603350953906	22.98	26.15	0.6697208048547039	0.12059227458472864	0.3502216698852861	0.0	2.0	0.0	0.0	3.1	1.4	49.129999999999995	2.0	0.0	4.5	0.4677386525544474	0.0	0.0	0.6888888888888889	4785.000286102295	1650.0	3300.0	42.0	33.0	63.0	75.95238549368722	39.285714285714285	100.0
chr1	112025969	112106597	-	ADORA3	merged: NM_001081976, NM_020683, NM_000677	3408	3.701001869137218	0.27	2.35	0.06934438851356607	0.2135722993813652	0.44154638577173216	0.0	0.0	0.0	0.0	0.0	0.0	2.62	0.0	0.0	0.0	0.10305343511450382	0.0	0.0	0.0	0.0	0.0	0.0	0.0	0.0	3.0	0.0	0.0	0.0
chr1	112141628	112150940	-	NR_034126	NR_034126	1542	0.34859092072021447	0.0	0.0	0.31387460064035166	0.1989209015346225	0.5143476923038519	0.0	0.0	0.0	0.0	0.0	0.0	0.0	0.0	0.0	0.0	0.0	0.0	0.0	0.0	9875.0	0.0	0.0	0.0	0.0	100.0	98.75	0.0	0.0
chr1	112162404	112256101	+	RAP1A	merged: NM_001010935, NM_002884	1906	23.08314881596799	1.74	0.25	10.025738697198209	0.29866310995283263	0.4100996675655503	0.0	0.0	0.0	0.0	0.0	0.0	1.99	0.0	0.0	0.0	0.8743718592964824	0.0	0.0	0.0	214.2857894897461	0.0	0.0	0.0	0.0	158.0	1.3562391739857347	0.0	0.0
chr1	112264685	112298419	-	FAM212B	merged: NM_019099, NM_198926	6077	34.510091063729284	1444.03	72.82	11.03214475680957	0.9038785440836671	0.7585982296039222	20.53	6.26	3.82	0.0	3.01	0.0	1516.85	26.79	3.82	3.01	0.9519926162771534	0.7663307204180665	1.0	1.0	0.0	0.0	0.0	20.0	0.0	48.0	0.0	0.0	0.0
chr1	112282462	112290420	+	NR_038952	NR_038952	1976	6.997833658252176	233.34	3.08	16.642653243255857	0.6373358063333089	1.192390630064541	6.8	1.52	0.0	0.0	1.98	0.0	236.42000000000002	8.32	0.0	1.98	0.986972337365705	0.8173076923076923	0.0	1.0	0.0	0.0	0.0	0.0	0.0	103.0	0.0	0.0	0.0
chr1	112282462	112290420	+	NR_038951	NR_038951	2131	6.724164809198401	233.34	3.08	16.642653243255857	0.6373358063333089	1.192390630064541	6.8	1.52	0.0	0.0	1.98	0.0	236.42000000000002	8.32	0.0	1.98	0.986972337365705	0.8173076923076923	0.0	1.0	0.0	0.0	0.0	0.0	0.0	103.0	0.0	0.0	0.0
chr1	112298189	112310199	+	DDX20	NM_007204	3510	4.526421212647639	28.8	8.08	13.008459829446203	1.1580239451944736	0.7611828913742933	15.41	3.92	2.36	0.0	2.3	0.0	36.88	19.33	2.36	2.3	0.7809110629067245	0.7972064148991206	1.0	1.0	0.0	0.0	0.0	20.0	0.0	30.0	0.0	0.0	0.0
chr1	112318453	112531777	-	KCND3	merged: NM_172198, NM_004980	2693	12.349157865803077	0.76	0.0	5.585872980000677	1.2464958475767278	0.582410452256958	0.0	0.0	0.0	0.0	0.0	0.0	0.76	0.0	0.0	0.0	1.0	0.0	0.0	0.0	150.0	0.0	0.0	0.0	0.0	138.0	1.0869565217391304	0.0	0.0
chr1	112533189	112541463	+	LOC643355	NM_001270945	3035	1.813190807055672	9.66	71.44	11.008421676528613	1.6922364512987855	0.9464169849175565	0.0	1.96	0.0	0.0	0.0	0.0	81.1	1.96	0.0	0.0	0.11911220715166462	0.0	0.0	0.0	1499.9994277954102	0.0	0.0	0.0	0.0	111.0	13.513508358517209	0.0	0.0
chr1	112938799	113003786	+	CTTNBP2NL	NM_018704	5900	8.479219192680905	0.0	0.0	13.306823185287467	0.5437922662348744	0.7090588790051425	0.0	0.0	0.0	0.0	0.0	0.0	0.0	0.0	0.0	0.0	0.0	0.0	0.0	0.0	99.99990463256836	0.0	0.0	0.0	0.0	124.0	0.8064508438110352	0.0	0.0
chr1	113004391	113004455	-	MIR4256	NR_036210	64	0.3124092182235517	0.0	0.0	0.41880360957535295	0.28908334982227	0.3071439737124342	0.0	0.0	0.0	0.0	0.0	0.0	0.0	0.0	0.0	0.0	0.0	0.0	0.0	0.0	2199.9999046325684	0.0	0.0	0.0	0.0	23.0	95.6521697666334	0.0	0.0
chr1	113010039	113063910	+	WNT2B	merged: NM_004185, NM_024494	2715	0.9035678644301481	1.37	9.55	1.0429031061974474	0.3555781554344101	0.2653586084247678	0.0	0.0	0.0	0.0	0.0	0.0	10.920000000000002	0.0	0.0	0.0	0.12545787545787546	0.0	0.0	0.0	1350.0	0.0	0.0	0.0	0.0	15.0	90.0	0.0	0.0
chr1	113066140	113162040	-	ST7L	merged: NM_017744, NM_138728, NM_138727, NM_138729	4687	5.24173160165954	19.11	101.17	18.592507957117576	0.5325219601989185	0.69527401622983	0.0	0.0	0.0	0.0	0.0	0.0	120.28	0.0	0.0	0.0	0.1588792816760891	0.0	0.0	0.0	0.0	0.0	0.0	0.0	0.0	75.0	0.0	0.0	0.0
chr1	113162074	113214241	+	CAPZA1	NM_006135	2740	25.873861231249265	0.0	0.0	18.400898462540617	0.5291408683881318	0.663827298023648	0.0	0.0	0.0	0.0	0.0	0.0	0.0	0.0	0.0	0.0	0.0	0.0	0.0	0.0	0.0	0.0	0.0	0.0	0.0	66.0	0.0	0.0	0.0
chr1	113217047	113243368	+	MOV10	merged: NM_020963, NM_001130079	3636	7.750231632995431	45.02	196.77	7.823141935727835	0.6587493878016252	0.6496116582866069	0.0	0.0	0.0	0.76	0.0	0.0	241.79000000000002	0.0	0.76	0.0	0.18619463170519873	0.0	0.0	0.0	240.0	0.0	0.0	0.0	0.0	66.0	3.6363636363636362	0.0	0.0
chr1	113243748	113250025	-	RHOC	merged: NM_001042678, NM_175744, NM_001042679	1621	61.29873973568992	0.0	0.0	3.6332809876450014	0.5528085110636393	0.3967455817519661	0.0	0.0	0.0	0.0	0.0	0.0	0.0	0.0	0.0	0.0	0.0	0.0	0.0	0.0	349.9997978210449	0.0	0.0	0.0	0.0	129.0	2.713176727294922	0.0	0.0
chr1	113252615	113257950	-	PPM1J	NM_005167	1714	0.8540383535569424	0.0	0.0	2.8549814691966873	0.3482524565110388	0.337729137995159	0.96	0.0	0.0	0.0	0.0	0.56	0.0	0.96	0.0	0.56	0.0	1.0	0.0	0.0	150.0	0.0	0.0	0.0	6.0	97.0	1.5463917525773196	0.0	0.0
chr1	113263188	113269856	+	FAM19A3	merged: NM_001004440, NM_182759	1133	0.7018649052228566	0.0	0.0	0.4397894113623533	0.3183861455157555	0.9123856049410036	0.0	1.66	0.0	0.25	0.09	2.89	0.0	1.66	0.25	2.98	0.0	0.0	0.0	0.030201342281879193	600.0	0.0	0.0	0.0	0.0	6.0	100.0	0.0	0.0
chr1	113362790	113393265	-	NR_103746	NR_103746	1824	0.9954433126895532	0.0	0.0	1.0474652370207085	1.2510039699911102	0.7129358716606993	0.0	0.0	0.0	0.0	0.0	0.0	0.0	0.0	0.0	0.0	0.0	0.0	0.0	0.0	5722.142692565918	0.0	0.0	0.0	0.0	69.0	82.92960424008577	0.0	0.0
chr1	113454469	113498975	-	SLC16A1	merged: NM_001166496, NM_003051	4668	22.54358099190179	0.0	0.0	19.621724670845243	0.5973262199056653	0.8606923695335812	0.0	0.0	0.0	0.0	0.0	0.0	0.0	0.0	0.0	0.0	0.0	0.0	0.0	0.0	0.0	0.0	0.0	0.0	0.0	137.0	0.0	0.0	0.0
chr1	113465971	113467295	+	AKR7A2P1	NR_002796	1324	0.22348834741119084	0.0	0.0	0.37044502284878716	0.6108505871488124	0.5729333590989305	0.0	0.0	0.0	0.0	0.0	0.0	0.0	0.0	0.0	0.0	0.0	0.0	0.0	0.0	6000.0	0.0	0.0	0.0	0.0	67.0	89.55223880597015	0.0	0.0
chr1	113499036	113506690	+	NR_103743	NR_103743	1504	0.8523564409464061	0.0	0.0	19.083393233700452	0.5950721586984741	0.9317705682187869	0.0	0.0	0.0	0.0	0.0	0.0	0.0	0.0	0.0	0.0	0.0	0.0	0.0	0.0	0.0	0.0	0.0	0.0	0.0	129.0	0.0	0.0	0.0
chr1	113499036	113506690	+	NR_103744	NR_103744	738	1.2889286957593762	0.0	0.0	19.083393233700452	0.5950721586984741	0.9317705682187869	0.0	0.0	0.0	0.0	0.0	0.0	0.0	0.0	0.0	0.0	0.0	0.0	0.0	0.0	0.0	0.0	0.0	0.0	0.0	129.0	0.0	0.0	0.0
chr1	113554308	113615724	-	NR_103777	NR_103777	2456	1.0121189568295363	0.0	0.0	14.904481399593445	0.5668963936085842	0.6879508078804452	0.0	0.0	0.0	0.0	0.0	0.0	0.0	0.0	0.0	0.0	0.0	0.0	0.0	0.0	0.0	0.0	0.0	0.0	0.0	104.0	0.0	0.0	0.0
chr1	113615830	113667342	+	LRIG2	NM_014813	4015	6.19184714810754	0.0	0.0	18.77043105922475	0.5961991893020696	0.8654309161125949	0.0	0.0	0.0	0.0	0.0	0.0	0.0	0.0	0.0	0.0	0.0	0.0	0.0	0.0	0.0	0.0	0.0	0.0	0.0	116.0	0.0	0.0	0.0
chr1	113739403	113748875	-	LOC643441	NR_038846	2171	0.0	0.0	0.0	0.19343434690626324	0.46095551687059827	0.4135458832593784	0.0	0.0	0.0	0.0	0.0	0.0	0.0	0.0	0.0	0.0	0.0	0.0	0.0	0.0	600.0	0.0	0.0	0.0	0.0	6.0	100.0	0.0	0.0
chr1	113933474	114228545	+	MAGI3	merged: NM_001142782, NM_152900	7221	9.339546592192564	32.07	136.54	17.389017845941343	0.26597922244856037	0.6453038886693218	0.0	0.0	0.0	0.0	0.0	0.0	168.60999999999999	0.0	0.0	0.0	0.19020224185991344	0.0	0.0	0.0	0.0	0.0	0.0	0.0	0.0	125.0	0.0	0.0	0.0
chr1	114239823	114301777	-	PHTF1	NM_006608	3244	4.2118168712380974	0.0	1.32	24.63185674095039	0.3437443340966564	0.7163820873545274	0.0	0.0	0.0	0.0	0.0	0.0	1.32	0.0	0.0	0.0	0.0	0.0	0.0	0.0	0.0	0.0	0.0	0.0	0.0	81.0	0.0	0.0	0.0
chr1	114304453	114355070	-	RSBN1	NM_018364	6593	7.29001959176487	0.0	0.0	9.915335131275295	0.5939451280948784	0.493670398140883	0.0	0.0	0.0	0.0	0.0	0.0	0.0	0.0	0.0	0.0	0.0	0.0	0.0	0.0	0.0	0.0	0.0	0.0	0.0	79.0	0.0	0.0	0.0
chr1	114356432	114414375	-	PTPN22	merged: NM_001193431, NM_015967, NM_012411	3648	0.1537392786286055	0.0	0.0	0.13868877702713214	0.24456564098024405	0.1326793042123839	0.0	0.0	0.0	0.0	0.0	0.0	0.0	0.0	0.0	0.0	0.0	0.0	0.0	0.0	1457.1429061889648	0.0	0.0	0.0	0.0	15.0	97.14286041259766	0.0	0.0
chr1	114399256	114443859	+	AP4B1-AS1	NR_037864	1734	4.192980720379499	0.0	0.0	0.0	0.1713086517465304	0.0	0.0	0.0	0.0	0.0	0.0	0.0	0.0	0.0	0.0	0.0	0.0	0.0	0.0	0.0	600.0	0.0	0.0	0.0	0.0	6.0	100.0	0.0	0.0
chr1	114419435	114430169	-	BCL2L15	NM_001010922	4973	0.15849345504799092	0.0	3.12	0.0	0.0	0.23305033629512886	0.0	0.0	0.0	0.0	0.0	0.0	3.12	0.0	0.0	0.0	0.0	0.0	0.0	0.0	1762.5	0.0	0.0	0.0	0.0	18.0	97.91666666666667	0.0	0.0
chr1	114437370	114447741	-	AP4B1	merged: NM_001253853, NM_001253852, NM_006594	2900	10.53558848445632	0.0	0.0	12.011178031481364	0.4051675019926163	1.188082860447256	0.0	0.0	0.0	0.0	0.0	0.0	0.0	0.0	0.0	0.0	0.0	0.0	0.0	0.0	0.0	0.0	0.0	0.0	0.0	157.0	0.0	0.0	0.0
chr1	114447914	114456708	+	DCLRE1B	NM_022836	3788	3.473241864756641	0.0	0.0	11.080503343536135	0.4271445987627304	1.278546022410245	0.0	0.0	0.0	0.0	0.0	0.0	0.0	0.0	0.0	0.0	0.0	0.0	0.0	0.0	0.0	0.0	0.0	0.0	0.0	132.0	0.0	0.0	0.0
chr1	114471995	114520491	+	HIPK1	merged: NM_198268, NM_152696, NM_198269, NM_181358	8502	30.154315261131917	0.0	0.0	16.263083958760546	0.18877762610226212	0.7271515113977404	0.0	0.0	0.0	0.0	0.0	0.0	0.0	0.0	0.0	0.0	0.0	0.0	0.0	0.0	0.0	0.0	0.0	0.0	0.0	128.0	0.0	0.0	0.0
chr1	114522029	114524875	+	OLFML3	NM_020190	1814	7.897906329337049	0.0	0.0	2.045659461150199	1.37385030578303	0.37994528024455393	0.0	0.0	0.0	0.0	0.0	0.0	0.0	0.0	0.0	0.0	0.0	0.0	0.0	0.0	1149.9999046325684	0.0	0.0	0.0	0.0	33.0	34.84848195856268	0.0	0.0
chr1	114631913	114696472	-	SYT6	merged: NM_205848, NM_001270805	4593	4.807868636965719	52.7	4.65	1.119546904028231	1.1022359303164917	0.45446969462358777	0.0	0.0	0.0	0.0	0.0	0.0	57.35	0.0	0.0	0.0	0.918918918918919	0.0	0.0	0.0	7200.0	0.0	0.0	0.0	0.0	107.0	67.28971962616822	0.0	0.0
chr1	114935398	115053781	-	TRIM33	merged: NM_033020, NM_015906	8339	22.151826641925673	44.42	358.99	19.99034484136472	0.1746897435573172	0.7202590800100841	0.0	0.0	0.0	0.0	0.0	0.0	403.41	0.0	0.0	0.0	0.1101113011576312	0.0	0.0	0.0	0.0	0.0	0.0	0.0	0.0	138.0	0.0	0.0	0.0
chr1	115110180	115124265	-	BCAS2	NM_005872	1301	33.51481449306799	557.61	137.54	8.659836728713888	0.36008627784879255	0.7340439427853966	0.0	0.0	0.0	0.0	0.0	0.0	695.15	0.0	0.0	0.0	0.8021434222829605	0.0	0.0	0.0	0.0	0.0	0.0	0.0	0.0	66.0	0.0	0.0	0.0
chr1	115127195	115212732	-	DENND2C	merged: NM_001256404, NM_198459	4514	0.404731825092102	5.08	13.54	1.8586120973965012	0.40178641018182953	0.5961953150322705	0.0	0.0	0.0	0.0	0.0	0.0	18.619999999999997	0.0	0.0	0.0	0.2728249194414608	0.0	0.0	0.0	4700.000118255615	0.0	0.0	0.0	0.0	81.0	58.02469281797056	0.0	0.0
chr1	115215719	115238239	-	AMPD1	merged: NM_001172626, NM_000036	2406	0.0	0.0	0.0	0.0	0.2738684366737295	0.02153884808642596	0.0	0.0	0.0	0.0	0.0	0.0	0.0	0.0	0.0	0.0	0.0	0.0	0.0	0.0	1157.1429061889648	0.0	0.0	0.0	0.0	12.0	96.42857551574707	0.0	0.0
chr1	115247084	115259515	-	NRAS	NM_002524	4454	18.284887829771996	0.0	0.0	4.7802006766127985	1.0396857318169361	0.45705435639395886	0.0	0.0	0.0	0.0	0.0	0.0	0.0	0.0	0.0	0.0	0.0	0.0	0.0	0.0	120.0	0.0	0.0	0.0	0.0	90.0	1.3333333333333333	0.0	0.0
chr1	115259533	115300671	-	CSDE1	merged: NM_001130523, NM_001242891, NM_007158, NM_001007553, NM_001242892, NM_001242893	4313	131.43875384010107	0.0	0.0	17.420040335539518	0.4547568485508225	0.4523158098149452	0.0	0.0	0.0	0.0	0.0	0.0	0.0	0.0	0.0	0.0	0.0	0.0	0.0	0.0	0.0	0.0	0.0	0.0	0.0	82.0	0.0	0.0	0.0
chr1	115312104	115323308	-	SIKE1	merged: NM_001102396, NR_049741, NR_049742, NM_025073	5553	11.775608881074227	0.0	0.0	10.713708025345957	0.5787302149463379	0.945986207955828	0.0	0.0	0.0	0.0	0.0	0.0	0.0	0.0	0.0	0.0	0.0	0.0	0.0	0.0	150.0	0.0	0.0	0.0	0.0	110.0	1.3636363636363635	0.0	0.0
chr1	115397454	115537990	+	SYCP1	NM_003176	3490	0.0	0.0	0.0	0.13868877702713214	0.3414902728894652	0.8443228449878976	0.0	0.0	0.0	0.0	0.0	0.0	0.0	0.0	0.0	0.0	0.0	0.0	0.0	0.0	7542.500106811523	0.0	0.0	0.0	0.0	82.0	91.98170861965272	0.0	0.0
chr1	115572444	115576930	+	TSHB	merged: NM_000549, NM_001277991	564	0.0	0.0	0.0	0.0	0.07043941272472468	0.0	0.0	0.0	0.0	0.0	0.0	0.0	0.0	0.0	0.0	0.0	0.0	0.0	0.0	0.0	0.0	0.0	0.0	0.0	0.0	0.0	0.0	0.0	0.0
chr1	115590632	115632121	-	TSPAN2	NM_005725	3212	0.19431598912090592	8.01	1.56	0.46624977013726654	0.6677656326303899	0.12492531890127057	0.0	0.0	0.0	0.0	0.0	0.0	9.57	0.0	0.0	0.0	0.8369905956112852	0.0	0.0	0.0	1849.9998092651367	0.0	0.0	0.0	0.0	91.0	20.32966823368282	0.0	0.0
chr1	115828536	115880857	-	NGF	NM_002506	1049	1.831622667189648	0.0	0.0	2.8066228824701214	1.1619685523070582	0.42819229995814806	0.0	0.0	0.0	0.0	0.0	0.0	0.0	0.0	0.0	0.0	0.0	0.0	0.0	0.0	660.0	0.0	0.0	0.0	0.0	113.0	5.84070796460177	0.0	0.0
chr1	116184573	116240845	+	VANGL1	merged: NM_001172411, NM_138959, NM_001172412	8769	1.206955990711722	84.78	19.5	3.3495164504381716	0.4677177004921719	0.44843881715938844	0.0	0.0	0.0	0.0	0.0	0.0	104.28	0.0	0.0	0.0	0.8130034522439585	0.0	0.0	0.0	600.0	0.0	0.0	0.0	0.0	30.0	20.0	0.0	0.0
chr1	116242625	116311426	-	CASQ2	NM_001232	2700	0.2535227833994665	3.1	14.68	0.07025681467821825	0.2394940032640639	0.20289594897413252	0.0	0.0	1.52	1.33	0.0	0.0	17.78	0.0	2.85	0.0	0.17435320584926883	0.0	0.5333333333333333	0.0	3459.642906188965	2700.0	0.0	27.0	0.0	36.0	96.10119183858235	100.0	0.0
chr1	116378998	116383747	-	NHLH2	merged: NM_005599, NM_001111061	2679	0.01772174373437763	0.0	0.0	0.06934438851356607	0.0856543258732652	0.061601105527178235	0.0	0.0	0.0	0.0	0.0	0.0	0.0	0.0	0.0	0.0	0.0	0.0	0.0	0.0	624.9998931884766	0.0	0.0	0.0	0.0	15.0	41.66665954589844	0.0	0.0
chr1	116519118	116612675	+	SLC22A15	NM_018420	4720	0.787694017871316	10.78	10.81	6.198110936482293	0.30598880887620394	0.3403137997655301	1.22	1.05	0.0	0.0	0.04	0.0	21.59	2.27	0.0	0.04	0.4993052339045854	0.5374449339207048	0.0	1.0	3600.0	0.0	0.0	0.0	0.0	72.0	50.0	0.0	0.0
chr1	116654375	116677861	+	MAB21L3	NM_152367	3229	0.002558113341083499	0.0	0.6	0.21806985335187226	0.12960851941349338	0.5100399226865666	0.0	0.0	0.0	0.0	0.0	0.0	0.6	0.0	0.0	0.0	0.0	0.0	0.0	0.0	2571.428695678711	0.0	0.0	0.0	0.0	30.0	85.71428985595703	0.0	0.0
chr1	116915794	116947396	+	ATP1A1	merged: NM_000701, NM_001160233, NM_001160234	4300	91.87092413055021	0.0	0.0	13.255727320066946	0.3961512571638516	0.5302864398878071	0.0	0.0	0.0	0.0	0.0	0.0	0.0	0.0	0.0	0.0	0.0	0.0	0.0	0.0	600.0	0.0	0.0	0.0	0.0	132.0	4.545454545454546	0.0	0.0
chr1	116935486	116961244	-	ATP1A1OS	merged: NR_027646, NR_027645, NR_024125, NR_024124, NR_024126	2635	18.516770602954008	0.0	0.0	16.03771469609146	0.4508122414382379	0.9455554309940996	0.0	0.0	0.0	0.0	0.0	0.0	0.0	0.0	0.0	0.0	0.0	0.0	0.0	0.0	75.0	0.0	0.0	0.0	0.0	146.0	0.5136986301369864	0.0	0.0
chr1	117057155	117113715	-	CD58	merged: NR_026665, NM_001779, NM_001144822	1719	1.4523396324755087	1.5	2.32	5.275648084018934	0.7815957235935449	0.4088073366803647	0.0	0.0	0.0	0.0	0.0	0.0	3.82	0.0	0.0	0.0	0.39267015706806285	0.0	0.0	0.0	6975.000034332275	0.0	0.0	0.0	0.0	134.0	52.05223906218116	0.0	0.0
chr1	117117019	117210377	-	IGSF3	merged: NM_001542, NM_001007237	7327	4.19719390118845	44.61	6.18	2.3814322897422033	0.33360105866429607	0.43637706223098993	0.0	0.0	0.0	0.0	0.0	0.0	50.79	0.0	0.0	0.0	0.8783225044300059	0.0	0.0	0.0	900.0	0.0	0.0	0.0	0.0	27.0	33.333333333333336	0.0	0.0
chr1	117214370	117214449	+	MIR320B1	NR_031564	79	0.0	0.0	0.0	0.0	0.46602715458677846	0.2675124932334104	0.0	0.0	0.0	0.0	0.0	0.0	0.0	0.0	0.0	0.0	0.0	0.0	0.0	0.0	677.4999046325684	300.0	0.0	3.0	0.0	12.0	56.45832538604736	100.0	0.0
chr1	117236733	117249225	+	C1orf137	NM_001013643	386	0.0	0.0	0.0	0.2436177859621334	0.5488639039510547	0.9154010436731032	0.0	0.0	0.0	0.0	0.0	0.0	0.0	0.0	0.0	0.0	0.0	0.0	0.0	0.0	1200.0	0.0	0.0	0.0	0.0	12.0	100.0	0.0	0.0
chr1	117297085	117311851	+	CD2	NM_001767	1531	0.25171171922307345	0.0	0.0	0.13868877702713214	0.15778428450338328	0.0	0.0	0.0	0.0	0.0	0.0	0.0	0.0	0.0	0.0	0.0	0.0	0.0	0.0	0.0	1749.9998931884766	0.0	0.0	0.0	0.0	17.0	102.94117018755745	0.0	0.0
chr1	117452688	117532972	+	PTGFRN	NM_020440	6160	8.806296250140493	62.56	365.39	8.473701791124844	0.46602715458677846	0.7103512098903282	0.0	0.0	0.0	0.0	0.0	0.0	427.95	0.0	0.0	0.0	0.14618530202126417	0.0	0.0	0.0	99.99990463256836	0.0	0.0	0.0	0.0	167.0	0.5988018241471159	0.0	0.0
chr1	117544371	117579173	+	CD101	merged: NM_001256106, NM_001256111, NM_004258, NM_001256109	3563	0.4885789747482219	0.0	0.0	0.1897846422476545	0.16285592221956344	0.0	0.0	0.0	0.0	0.0	0.0	0.0	0.0	0.0	0.0	0.0	0.0	0.0	0.0	0.0	560.0001068115234	0.0	0.0	0.0	0.0	6.0	93.3333511352539	0.0	0.0
chr1	117602948	117645491	+	TTF2	NM_003594	4854	1.2852914813854843	0.0	0.0	2.5940275861061624	0.2524548552054132	0.862846254342224	0.0	0.0	0.0	0.0	0.0	0.0	0.0	0.0	0.0	0.0	0.0	0.0	0.0	0.0	300.0	0.0	0.0	0.0	0.0	78.0	3.8461538461538463	0.0	0.0
chr1	117637264	117637350	+	MIR942	NR_030640	86	0.0	0.0	0.0	0.24179293363282905	0.722990132206574	0.24381976033834182	0.0	0.0	0.0	0.0	0.0	0.0	0.0	0.0	0.0	0.0	0.0	0.0	0.0	0.0	1500.0	0.0	0.0	0.0	0.0	15.0	100.0	0.0	0.0
chr1	117653676	117664411	-	TRIM45	merged: NM_001145635, NM_025188	3581	1.9426600805126406	6.08	64.77	7.930808223156793	0.16060186101237225	0.9244473598694022	0.98	3.08	0.0	0.15	0.0	2.2	70.85	4.0600000000000005	0.15	2.2	0.0858151023288638	0.24137931034482754	0.0	0.0	0.0	0.0	0.0	0.0	3.0	169.0	0.0	0.0	0.0
chr1	117686208	117753582	-	VTCN1	merged: NM_024626, NM_001253850, NM_001253849, NR_045604, NR_045603	2947	0.3393343362382069	0.0	0.0	0.16241185730808894	0.261471100034178	0.7960758252743034	0.0	0.0	0.0	0.0	0.0	0.0	0.0	0.0	0.0	0.0	0.0	0.0	0.0	0.0	2640.0	0.0	0.0	0.0	0.0	27.0	97.77777777777777	0.0	0.0
chr1	117910084	118068320	+	MAN1A2	NM_006699	5388	23.846134653687717	0.0	0.0	24.14827087368473	0.6193033166757793	0.44628493235074584	0.0	0.0	0.0	0.0	0.0	0.0	0.0	0.0	0.0	0.0	0.0	0.0	0.0	0.0	0.0	0.0	0.0	0.0	0.0	77.0	0.0	0.0	0.0
chr1	118148603	118171011	+	FAM46C	NM_017709	5720	0.18478848787609667	0.0	5.2	2.3020512134174633	1.1326657566135727	0.5720718051754735	0.0	0.0	0.0	0.0	0.0	0.0	5.2	0.0	0.0	0.0	0.0	0.0	0.0	0.0	1399.9998092651367	0.0	0.0	0.0	0.0	87.0	16.091951830633754	0.0	0.0
chr1	118406106	118472302	-	GDAP2	merged: NM_017686, NM_001135589	9664	2.3211376245277013	0.0	0.0	7.72916204076866	0.2163898758903542	0.9020469578595192	0.0	0.0	0.0	0.0	0.0	0.0	0.0	0.0	0.0	0.0	0.0	0.0	0.0	0.0	0.0	0.0	0.0	0.0	0.0	138.0	0.0	0.0	0.0
chr1	118472371	118503049	+	WDR3	NM_006784	3877	12.321735689797494	0.0	0.0	7.022944189327868	0.23273181964249035	0.8059836953940593	0.0	0.0	0.0	0.0	0.0	0.0	0.0	0.0	0.0	0.0	0.0	0.0	0.0	0.0	0.0	0.0	0.0	0.0	0.0	130.0	0.0	0.0	0.0
chr1	118496287	118727848	-	SPAG17	NM_206996	7125	0.11238893586425834	0.0	0.0	0.6332237582686164	1.101672415014694	0.9119548279792751	0.0	0.0	0.0	0.0	0.0	0.0	0.0	0.0	0.0	0.0	0.0	0.0	0.0	0.0	3120.000005722046	0.0	0.0	0.0	0.0	94.0	33.19148942257495	0.0	0.0
chr1	119425665	119532179	-	TBX15	NM_152380	3495	0.24784971980041465	0.0	0.0	0.5301196016629195	0.21977096770114096	0.5152092462273089	0.0	0.0	0.0	0.0	0.0	0.0	0.0	0.0	0.0	0.0	0.0	0.0	0.0	0.0	5594.999713897705	0.0	0.0	0.0	0.0	95.0	58.89473383050216	0.0	0.0
chr1	119573838	119683295	-	WARS2	merged: NM_015836, NM_201263	2835	5.2070696303339385	0.0	0.0	19.82975783638594	0.6074694953380255	0.7219821878569981	0.0	0.0	0.0	0.0	0.0	0.0	0.0	0.0	0.0	0.0	0.0	0.0	0.0	0.0	0.0	0.0	0.0	0.0	0.0	100.0	0.0	0.0	0.0
chr1	119911401	119936751	+	HAO2	merged: NM_016527, NM_001005783	1696	0.01684146728967934	0.0	0.0	0.35767105654365655	0.0428271629366326	0.11760211055188573	0.0	0.0	0.0	0.0	0.0	0.0	0.0	0.0	0.0	0.0	0.0	0.0	0.0	0.0	1065.0	0.0	0.0	0.0	0.0	12.0	88.75	0.0	0.0
chr1	119957553	119965662	+	HSD3B2	merged: NM_001166120, NM_000198	1870	0.011476441291337378	0.0	0.0	0.06934438851356607	0.1713086517465304	0.0	0.0	0.0	0.0	0.0	0.0	0.0	0.0	0.0	0.0	0.0	0.0	0.0	0.0	0.0	600.0	0.0	0.0	0.0	0.0	6.0	100.0	0.0	0.0
chr1	120049825	120057681	+	HSD3B1	NM_000862	1680	0.0	0.0	0.0	0.09762959961778381	0.36515791556497273	0.1481872748346106	0.0	0.0	0.0	0.0	0.0	0.0	0.0	0.0	0.0	0.0	0.0	0.0	0.0	0.0	600.0	0.0	0.0	0.0	0.0	6.0	100.0	0.0	0.0
chr1	120106502	120115199	+	HSD3BP4	NR_033781	8697	0.14484433316339176	3.06	2.73	0.0	0.17919786597169957	0.2679432701951389	0.0	0.0	0.0	0.0	0.0	0.0	5.79	0.0	0.0	0.0	0.5284974093264249	0.0	0.0	0.0	849.9998931884766	0.0	0.0	0.0	0.0	9.0	94.44443257649739	0.0	0.0
chr1	120140324	120141914	-	LINC00622	NR_036540	1590	1.3958208089686235	9.41	27.7	0.06934438851356607	0.0428271629366326	0.006461654425927788	0.76	0.0	0.0	0.76	0.15	0.0	37.11	0.76	0.76	0.15	0.2535704661816222	1.0	0.0	1.0	1200.0	0.0	0.0	0.0	0.0	12.0	100.0	0.0	0.0
chr1	120161999	120190390	-	ZNF697	NM_001080470	5080	1.0636558937324918	2.98	9.7	13.136199492497509	0.5302678989917273	1.0808193969768545	0.0	0.0	0.0	0.0	0.0	0.0	12.68	0.0	0.0	0.0	0.23501577287066247	0.0	0.0	0.0	0.0	0.0	0.0	0.0	0.0	62.0	0.0	0.0	0.0
chr1	120254418	120286849	+	PHGDH	NM_006623	2015	116.60920685420943	0.0	0.0	5.033855150386105	0.20117496274181368	0.1843725396198062	0.0	0.0	0.0	0.0	0.0	0.0	0.0	0.0	0.0	0.0	0.0	0.0	0.0	0.0	400.6992130279541	0.0	0.0	0.0	0.0	68.0	5.892635485705207	0.0	0.0
chr1	120290618	120311555	-	HMGCS2	merged: NM_001166107, NM_005518	2466	0.004413977249276385	0.0	0.0	0.0	0.520124623559367	0.7473980285989807	0.0	0.0	0.0	0.0	0.0	0.0	0.0	0.0	0.0	0.0	0.0	0.0	0.0	0.0	2250.000011444092	0.0	0.0	0.0	0.0	27.0	83.33333375718858	0.0	0.0
chr1	120336640	120354203	-	REG4	merged: NM_001159352, NM_032044, NM_001159353	2262	0.005255719397552523	0.0	0.0	0.3166118791343082	0.004508122414382379	0.03316982605309597	0.0	0.0	0.0	0.0	0.0	0.0	0.0	0.0	0.0	0.0	0.0	0.0	0.0	0.0	2153.4966201782227	0.0	0.0	0.0	0.0	24.0	89.72902584075928	0.0	0.0
chr1	120377387	120387503	-	NBPF7	NM_001047980	1611	0.006229480946916471	0.0	0.0	0.2700781447370468	0.18483301898967755	0.493670398140883	0.0	0.07	0.0	0.0	0.0	0.0	0.0	0.07	0.0	0.0	0.0	0.0	0.0	0.0	1140.0	0.0	300.0	0.0	3.0	12.0	95.0	0.0	100.0
chr1	120436155	120439147	-	ADAM30	NM_021794	2992	0.0	0.0	0.0	0.3786568583306568	0.175253258859115	0.6366883494347513	0.0	0.0	0.0	0.0	0.0	0.0	0.0	0.0	0.0	0.0	0.0	0.0	0.0	0.0	8087.499904632568	0.0	0.0	0.0	0.0	85.0	95.14705770155963	0.0	0.0
chr1	120454175	120612317	-	NOTCH2	merged: NM_024408, NM_001200001	11825	26.148529821932716	121.7	350.2	13.632559326068298	0.5409746897258855	0.4549004715853162	11.82	10.56	0.76	0.0	0.0	1.67	471.9	22.380000000000003	0.76	1.67	0.2578936215299852	0.5281501340482573	1.0	0.0	0.0	0.0	0.0	0.0	0.0	120.0	0.0	0.0	0.0
chr1	120839004	120855681	+	FAM72B	NM_001100910	2374	1.9914651028298727	0.0	0.0	0.9096888861582285	0.1746897435573172	0.438961724001361	0.0	0.0	0.0	0.0	0.0	0.0	0.0	0.0	0.0	0.0	0.0	0.0	0.0	0.0	0.0	0.0	0.0	0.0	0.0	114.0	0.0	0.0	0.0
chr1	120906033	120914842	+	HIST2H2BA	NR_027337	515	4.051902005317336	0.0	0.0	5.963617412166681	0.3516335483218256	0.382529942014925	0.0	0.0	0.0	0.0	0.0	0.0	0.0	0.0	0.0	0.0	0.0	0.0	0.0	0.0	20.000009536743164	0.0	0.0	0.0	0.0	65.0	0.3076924544114333	0.0	0.0
chr1	120926127	120935944	-	FCGR1B	merged: NM_001004340, NM_001017986, NR_045213, NM_001244910	2871	1.1895589688785544	0.0	0.0	0.13868877702713214	0.48800425135689257	0.032739049091367455	0.0	0.0	0.0	0.0	0.0	0.0	0.0	0.0	0.0	0.0	0.0	0.0	0.0	0.0	249.99989318847656	0.0	0.0	0.0	0.0	3.0	83.33329772949219	0.0	0.0
chr1	121107151	206580068	+	SRGAP2D	merged: NM_001271887, NM_001271887	2134	81.75983011132624	6.25	8.33	0.0	0.04846231595461058	0.0	0.0	0.0	0.0	0.0	0.0	0.0	14.58	0.0	0.0	0.0	0.4286694101508916	0.0	0.0	0.0	0.0	0.0	0.0	0.0	0.0	0.0	0.0	0.0	0.0
chr1	121260909	121313686	+	EMBP1	NR_003955	4231	0.03793285351998615	0.0	0.0	2.740928198615164	0.911767758308836	0.4501619250063025	0.0	0.0	0.0	0.0	0.0	0.0	0.0	0.0	0.0	0.0	0.0	0.0	0.0	0.0	3499.999523162842	0.0	0.0	0.0	0.0	62.0	56.4516052123039	0.0	0.0
chr1	142697420	142713605	-	ANKRD20A12P	NR_046228	1744	0.2607633742417829	0.0	3.04	0.0	0.023667642675507493	0.0	0.0	0.0	0.0	0.0	0.0	0.0	3.04	0.0	0.0	0.0	0.0	0.0	0.0	0.0	1244.8395023345947	350.00010681152344	1175.0001068115234	9.0	18.0	24.0	51.86831259727478	38.88890075683594	65.2777837117513
chr1	143687129	143714180	+	NR_033189	NR_033189	1731	3.125188993080865	0.0	0.0	0.0	0.0	0.0	0.0	0.0	0.0	0.0	0.0	0.0	0.0	0.0	0.0	0.0	0.0	0.0	0.0	0.0	0.0	0.0	0.0	0.0	0.0	29.0	0.0	0.0	0.0
chr1	143718512	143744587	-	LINC00875	NR_027469	1195	20.139670381176614	111.84	67.04	22.81521624712789	0.28006710499350534	1.3849479319571891	28.91	20.8	0.0	0.0	5.45	2.99	178.88	49.71	0.0	8.440000000000001	0.6252236135957067	0.5815731241198954	0.0	0.645734597156398	0.0	0.0	0.0	21.0	15.0	92.0	0.0	0.0	0.0
chr1	143718512	147931980	-	FLJ39739	merged: NR_027468, NR_027468	2130	18.134161646368113	83.34	49.98	0.4598627869847013	0.06874886681933128	0.0	0.0	0.0	0.0	0.0	0.0	0.0	133.32	0.0	0.0	0.0	0.6251125112511252	0.0	0.0	0.0	0.0	0.0	0.0	0.0	0.0	0.0	0.0	0.0	0.0
chr1	143767143	143767881	-	PPIAL4G	NM_001123068	738	2.2254470055413673	0.0	0.0	0.6806699188305301	0.4564473944562159	1.0816809509003116	0.0	0.0	0.0	0.0	0.31	0.0	0.0	0.0	0.0	0.31	0.0	0.0	0.0	1.0	3469.1740188598633	300.0	700.0	3.0	7.0	37.0	93.7614599691855	100.0	100.0
chr1	143896451	143913143	-	FAM72D	NM_207418	2393	2.492293536694064	0.0	0.0	1.52831382579241	0.5111083787306022	1.0386032547274597	0.0	0.0	0.0	0.0	0.0	0.0	0.0	0.0	0.0	0.0	0.0	0.0	0.0	0.0	0.0	0.0	0.0	0.0	0.0	53.0	0.0	0.0	0.0
chr1	144146810	146467744	+	NM_001278267	NM_001278267	17619	9.88411143902731	152.1	295.46	0.0	0.0	0.0	0.0	0.0	0.0	0.0	0.0	0.0	447.55999999999995	0.0	0.0	0.0	0.33984270265439276	0.0	0.0	0.0	1312.5	0.0	0.0	0.0	0.0	15.0	87.5	0.0	0.0
chr1	144300511	149616786	-	LINC00623	merged: NR_024511, NR_024510, NR_024510	2543	24.255512094172012	0.0	0.0	0.08941776413591414	0.0	0.0	0.0	0.0	0.0	0.0	0.0	0.0	0.0	0.0	0.0	0.0	0.0	0.0	0.0	0.0	840.0	0.0	0.0	0.0	0.0	9.0	93.33333333333333	0.0	0.0
chr1	144300516	144521969	-	LOC728875	merged: NR_024584, NR_024584	1540	26.5970448732221	0.0	0.17	0.4105917740934833	0.3685390073757595	0.03532371086173857	0.0	0.0	0.0	0.0	0.0	0.0	0.17	0.0	0.0	0.0	0.0	0.0	0.0	0.0	300.0	0.0	0.0	0.0	0.0	6.0	50.0	0.0	0.0
chr1	144363461	149553787	-	PPIAL4B	merged: NM_001143883, NM_001143883, NM_001143883	2355	3.0157235300237564	0.0	0.0	0.0	0.0	0.0	0.0	0.0	0.0	0.0	0.0	0.0	0.0	0.0	0.0	0.0	0.0	0.0	0.0	0.0	0.0	0.0	0.0	0.0	0.0	0.0	0.0	0.0	0.0
chr1	144363461	149553787	-	PPIAL4C	merged: NM_001135789, NM_001135789	1570	3.0839229778836494	0.0	0.0	0.0	0.0	0.0	0.0	0.0	0.0	0.0	0.0	0.0	0.0	0.0	0.0	0.0	0.0	0.0	0.0	0.0	0.0	0.0	0.0	0.0	0.0	0.0	0.0	0.0	0.0
chr1	144363586	149553662	-	PPIAL4A	merged: NM_178230, NM_178230, NM_178230	1980	3.556628050985698	0.0	0.0	0.0	0.0	0.0	0.0	0.0	0.0	0.0	0.0	0.0	0.0	0.0	0.0	0.0	0.0	0.0	0.0	0.0	0.0	0.0	0.0	0.0	0.0	0.0	0.0	0.0	0.0
chr1	144610814	144612727	-	PFN1P2	NR_003242	1913	2.566165928603617	18.84	34.78	0.27372784939565553	0.0	0.560871604170532	0.0	0.0	0.0	0.0	2.59	1.53	53.620000000000005	0.0	0.0	4.12	0.35136143230138006	0.0	0.0	0.6286407766990291	5685.270893096924	1200.0	1200.0	18.0	15.0	60.0	94.75451488494873	66.66666666666667	80.0
chr1	144614958	148346929	+	NBPF9	merged: NM_001037675, NM_001277444, NM_001277444	11934	31.289821264711733	152.81	260.4	0.3430722379092216	0.3110604465923842	0.5363173173520064	0.0	0.0	0.0	0.0	0.0	0.0	413.21	0.0	0.0	0.0	0.3698119600203287	0.0	0.0	0.0	2541.428695678711	0.0	0.0	0.0	0.0	30.0	84.71428985595703	0.0	0.0
chr1	144614958	148346929	+	NBPF8	merged: NM_001037501, NR_102404, NR_102405, NM_001037501, NR_102404, NR_102405	9247	31.801597683817008	21.2	4.28	0.3430722379092216	0.3110604465923842	0.5363173173520064	0.0	0.0	0.0	0.0	0.0	0.0	25.48	0.0	0.0	0.0	0.8320251177394035	0.0	0.0	0.0	2541.428695678711	0.0	0.0	0.0	0.0	30.0	84.71428985595703	0.0	0.0
chr1	144676436	144680025	-	LOC653513	NR_037182	870	91.87469156545669	4.25	11.21	0.0	0.30711583947979954	0.0	0.0	0.0	0.0	0.0	0.0	0.0	15.46	0.0	0.0	0.0	0.27490297542043984	0.0	0.0	0.0	1425.0	0.0	0.0	0.0	0.0	15.0	95.0	0.0	0.0
chr1	144851423	145076186	-	PDE4DIP	merged: NM_001198834, NM_001198832, NM_014644, NM_001002812, NM_001002811, NM_001195261, NM_001195260, NM_001002810, NM_022359	13141	54.14150860297222	10715.09	15305.44	25.845383539937796	2.7336127290211154	1.7636008813165573	48.79	14.46	1.36	1.49	4.77	2.32	26020.53	63.25	2.85	7.09	0.4117936875228906	0.7713833992094862	0.4771929824561404	0.6727785613540197	1500.9384841918945	401.66670989990234	0.0	17.0	0.0	47.0	31.93486136578499	23.627453523523666	0.0
chr1	145096406	145116997	+	SEC22B	NM_004892	1883	29.836664175788115	0.0	0.0	8.553995293614236	0.2834481968042921	0.5819796752952294	0.0	0.0	0.0	0.0	0.0	0.0	0.0	0.0	0.0	0.0	0.0	0.0	0.0	0.0	270.0	0.0	0.0	0.0	0.0	98.0	2.7551020408163267	0.0	0.0
chr1	145209110	145285912	+	NOTCH2NL	NM_203458	4962	13.0841450922177	0.0	0.0	33.23512304745584	1.6843472370736166	2.3085337379031343	0.66	0.0	0.0	0.0	0.0	0.0	0.0	0.66	0.0	0.0	0.0	1.0	0.0	0.0	30.0	0.0	0.0	0.0	0.0	185.0	0.16216216216216217	0.0	0.0
chr1	145293370	146466121	+	NBPF10	NM_001039703	10916	14.71096024811909	79.67	65.18	4.539320169144621	2.6817693212557177	2.81598899881933	0.0	0.0	0.0	0.0	0.0	0.0	144.85000000000002	0.0	0.0	0.0	0.5500172592336899	0.0	0.0	0.0	1459.4640097618103	0.0	0.0	0.0	0.0	30.0	48.64880032539368	0.0	0.0
chr1	145413190	145417545	+	HFE2	merged: NM_145277, NM_213653, NM_213652, NM_202004	2215	0.17091523674973383	0.0	2.35	0.22901896732769847	0.5685869395139775	0.8055529184323309	0.0	0.0	0.0	0.0	0.0	0.0	2.35	0.0	0.0	0.0	0.0	0.0	0.0	0.0	1200.0	0.0	0.0	0.0	0.0	12.0	100.0	0.0	0.0
chr1	145438461	145442628	+	TXNIP	NM_006472	2927	175.70445029861898	0.0	0.0	12.984736749165247	0.6108505871488124	0.8753387862323508	0.0	0.0	0.0	0.0	0.0	0.0	0.0	0.0	0.0	0.0	0.0	0.0	0.0	0.0	18.75	0.0	0.0	0.0	0.0	79.0	0.23734177215189872	0.0	0.0
chr1	145456235	145470387	-	POLR3GL	NM_032305	1165	91.41758333162456	0.0	0.0	11.637995730138622	0.3482524565110388	0.8697386857298801	0.0	0.0	0.0	0.0	0.0	0.0	0.0	0.0	0.0	0.0	0.0	0.0	0.0	0.0	0.0	0.0	0.0	0.0	0.0	103.0	0.0	0.0	0.0
chr1	145470507	145475647	+	ANKRD34A	NM_001039888	3612	4.830772986991605	2.72	1.17	12.715571030592852	0.5911275515858895	1.0140489679089342	0.0	0.0	0.0	0.0	0.0	0.0	3.89	0.0	0.0	0.0	0.699228791773779	0.0	0.0	0.0	0.0	0.0	0.0	0.0	0.0	95.0	0.0	0.0	0.0
chr1	145477084	145499091	+	LIX1L	NM_153713	1401	59.19516494377811	0.0	0.0	14.649002073490832	0.31275099249777755	0.9826022497027522	0.0	0.0	0.0	0.0	0.0	0.0	0.0	0.0	0.0	0.0	0.0	0.0	0.0	0.0	0.0	0.0	0.0	0.0	0.0	77.0	0.0	0.0	0.0
chr1	145507556	145513535	+	RBM8A	NM_005105	4959	101.19885784026792	0.0	0.0	20.558786341943037	0.4942029196766683	1.1040813529101947	0.0	0.0	0.0	0.0	0.0	0.0	0.0	0.0	0.0	0.0	0.0	0.0	0.0	0.0	140.35709953308105	0.0	0.0	0.0	0.0	99.0	1.4177484801321318	0.0	0.0
chr1	145509819	145516076	-	GNRHR2	NR_002328	6257	66.966211578862	0.0	0.0	18.327904369368444	0.48067855243352114	1.0209413992965903	0.0	0.0	0.0	0.0	0.0	0.0	0.0	0.0	0.0	0.0	0.0	0.0	0.0	0.0	0.0	0.0	0.0	0.0	0.0	97.0	0.0	0.0	0.0
chr1	145516164	145523732	+	PEX11B	merged: NR_073492, NR_073491, NM_003846, NM_001184795, NR_073493	2404	25.259172090880707	0.0	0.0	18.1645800858957	0.39953234897463835	1.1187277696089644	0.0	0.0	0.0	0.0	0.0	0.0	0.0	0.0	0.0	0.0	0.0	0.0	0.0	0.0	0.0	0.0	0.0	0.0	0.0	114.0	0.0	0.0	0.0
chr1	145524989	145543868	+	ITGA10	NM_003637	5170	0.6354695089625375	0.0	0.0	1.3029445631233203	1.173802373644812	0.025415840741982634	0.0	0.0	0.0	0.0	0.0	0.0	0.0	0.0	0.0	0.0	0.0	0.0	0.0	0.0	835.7142162322998	0.0	0.0	0.0	0.0	12.0	69.64285135269165	0.0	0.0
chr1	145549208	145568526	+	ANKRD35	NM_144698	3363	2.8869348142603863	0.0	0.0	2.034710347174373	1.1580239451944736	0.8650001391508664	0.0	0.0	0.0	0.0	0.0	0.0	0.0	0.0	0.0	0.0	0.0	0.0	0.0	0.0	1719.9999160766602	0.0	0.0	0.0	0.0	95.0	18.10526227449116	0.0	0.0
chr1	145575987	145586546	+	PIAS3	NM_006099	2902	21.736723292735043	0.0	0.0	16.665463897372163	0.9720638956012004	0.7529981291014516	0.0	0.0	0.0	0.0	0.0	0.0	0.0	0.0	0.0	0.0	0.0	0.0	0.0	0.0	99.99990463256836	0.0	0.0	0.0	0.0	108.0	0.9259250428941515	0.0	0.0
chr1	145586492	145589435	-	NUDT17	NM_001012758	1091	5.623752889178121	0.0	0.0	9.418975297704508	1.360325938539883	1.1062352377188371	0.0	0.0	0.0	0.0	0.0	0.0	0.0	0.0	0.0	0.0	0.0	0.0	0.0	0.0	7202.565353393555	0.0	0.0	0.0	0.0	120.0	60.02137794494629	0.0	0.0
chr1	145592604	145610884	-	POLR3C	NM_006468	1851	22.381978593848707	0.0	0.0	20.32246796529812	0.8616148964488323	1.0765116273595694	0.0	0.0	0.0	0.0	0.0	0.0	0.0	0.0	0.0	0.0	0.0	0.0	0.0	0.0	0.0	0.0	0.0	0.0	0.0	165.0	0.0	0.0	0.0
chr1	145611035	145688776	+	RNF115	NM_014455	1675	31.42478760056922	0.0	0.0	29.152015960637314	0.812025549890626	1.008879644368192	0.0	0.0	0.0	0.0	0.0	0.0	0.0	0.0	0.0	0.0	0.0	0.0	0.0	0.0	0.0	0.0	0.0	0.0	0.0	200.0	0.0	0.0	0.0
chr1	145695797	145715565	-	CD160	NM_007053	1559	2.9858504010301736	0.0	0.0	0.20073375622348072	0.10650439203978371	0.5001320525668107	0.0	0.0	0.0	0.0	0.0	0.0	0.0	0.0	0.0	0.0	0.0	0.0	0.0	0.0	1923.8463134765625	0.0	0.0	0.0	0.0	21.0	91.61172921316964	0.0	0.0
chr1	145727665	145764206	+	PDZK1	merged: NM_002614, NM_001201325, NM_001201326	2300	1.508777618541961	0.0	0.0	0.25091719527935086	0.36515791556497273	1.042049470421288	0.0	0.0	0.0	1.51	2.74	2.56	0.0	0.0	1.51	5.300000000000001	0.0	0.0	0.0	0.5169811320754717	2433.928825378418	900.0	1200.0	9.0	12.0	27.0	90.14551205105252	100.0	100.0
chr1	145764594	145827103	-	GPR89A	merged: NM_001097612, NM_001097613, NR_036541	2032	39.85442378346966	0.0	0.0	14.214687219116392	0.3848809511278956	0.7439518129051526	12.89	12.3	0.76	0.0	0.7	0.34	0.0	25.19	0.76	1.04	0.0	0.5117109964271537	1.0	0.673076923076923	443.7498092651367	0.0	0.0	0.0	0.0	74.0	5.996619044123469	0.0	0.0
chr1	145883867	147465755	+	GPR89C	merged: NM_001097616, NM_001097616	3138	44.42242272274638	0.0	0.0	0.0	0.0	0.0	0.0	0.0	0.0	0.0	0.0	0.0	0.0	0.0	0.0	0.0	0.0	0.0	0.0	0.0	0.0	0.0	0.0	0.0	0.0	0.0	0.0	0.0	0.0
chr1	145924387	147484331	-	PDZK1P1	merged: NR_003377, NR_003377	6996	1.2093525245189103	0.0	0.0	0.0	0.16003834571057446	0.0	0.0	0.0	0.0	0.0	0.0	0.0	0.0	0.0	0.0	0.0	0.0	0.0	0.0	0.0	2940.0	0.0	0.0	0.0	0.0	30.0	98.0	0.0	0.0
chr1	146032541	147624601	-	NBPF24	merged: NM_001101663, NR_046188, NM_001101663, NR_046188	11494	35.60090882025311	0.0	0.0	1.5410877920975405	0.20962769226878064	0.16326446849510876	0.0	0.0	0.0	0.0	0.0	0.0	0.0	0.0	0.0	0.0	0.0	0.0	0.0	0.0	399.99990463256836	0.0	0.0	0.0	0.0	68.0	5.88235153871424	0.0	0.0
chr1	146032541	147624469	-	NBPF11	merged: NM_183372, NM_183372	10934	36.727665517206944	0.0	0.0	1.6551410626790637	0.2524548552054132	0.19169574796919103	0.0	0.0	0.0	0.0	0.0	0.0	0.0	0.0	0.0	0.0	0.0	0.0	0.0	0.0	399.99990463256836	0.0	0.0	0.0	0.0	68.0	5.88235153871424	0.0	0.0
chr1	146310551	146334210	+	HYDIN2	NR_049745	23659	0.25620847272310954	0.0	0.0	0.3494592210617869	0.17243568235012602	0.0719397526086627	0.0	0.0	0.0	0.0	0.0	0.0	0.0	0.0	0.0	0.0	0.0	0.0	0.0	0.0	600.0	0.0	0.0	0.0	0.0	6.0	100.0	0.0	0.0
chr1	146373856	146467639	+	NBPF12	NM_001278141	7109	30.381318203362756	152.1	295.88	13.310472889946077	0.14764100907102293	0.8615539234570383	0.0	0.0	0.0	0.0	0.0	0.0	447.98	0.0	0.0	0.0	0.3395240858966918	0.0	0.0	0.0	174.99990463256836	0.0	0.0	0.0	56.0	133.0	1.3157887566358524	0.0	0.0
chr1	146490894	146514599	-	LOC728989	NR_024442	1076	1.384678942277745	10.27	0.0	0.13868877702713214	0.0	0.0	0.0	0.0	0.0	0.0	0.0	0.0	10.27	0.0	0.0	0.0	1.0	0.0	0.0	0.0	1133.3334045410156	0.0	0.0	0.0	0.0	12.0	94.44445037841797	0.0	0.0
chr1	146571065	146585928	-	NBPF13P	NR_103466	1149	0.005845252467543494	0.0	0.0	0.0	0.20793714636338725	0.06547809818273491	0.0	0.0	0.0	0.0	0.0	0.0	0.0	0.0	0.0	0.0	0.0	0.0	0.0	0.0	619.7802028656006	0.0	0.0	0.0	0.0	9.0	68.86446698506673	0.0	0.0
chr1	146626684	146644129	-	PRKAB2	NM_005399	5423	17.28225080236363	0.0	0.0	27.214935213080725	0.22484260541732118	1.776524190168413	0.0	0.0	0.0	0.0	0.0	0.0	0.0	0.0	0.0	0.0	0.0	0.0	0.0	0.0	0.0	0.0	0.0	0.0	0.0	130.0	0.0	0.0	0.0
chr1	146649429	146651528	+	PDIA3P	NR_002305	2099	60.04262885734298	29.39	30.6	0.07116924084287043	0.1081949379451771	0.4785932044803848	0.78	0.0	0.0	0.64	0.0	0.93	59.99	0.78	0.64	0.93	0.4899149858309718	1.0	0.0	0.0	4980.000106811523	700.0	1000.0	7.0	13.0	58.0	85.86207080709524	100.0	76.92307692307692
chr1	146655883	146697230	-	FMO5	merged: NM_001144829, NM_001144830, NM_001461	3178	1.7315543436515572	0.0	0.0	3.791130714129829	1.0199626962540131	0.16024902976300912	0.0	0.0	0.0	0.0	0.0	0.0	0.0	0.0	0.0	0.0	0.0	0.0	0.0	0.0	0.0	0.0	0.0	0.0	0.0	65.0	0.0	0.0	0.0
chr1	146714290	146767447	+	CHD1L	merged: NR_046070, NM_001256338, NM_024568, NM_001256337, NM_001256336, NM_004284	3014	28.468821380751656	0.0	0.0	25.712169319898575	1.0379951859115428	0.9994025512101645	0.0	0.0	0.0	0.0	0.0	0.0	0.0	0.0	0.0	0.0	0.0	0.0	0.0	0.0	420.0	0.0	0.0	0.0	0.0	113.0	3.7168141592920354	0.0	0.0
chr1	146853913	146989699	-	LINC00624	NR_038423	3373	0.06612036626613778	1.53	0.0	0.6888817543123997	0.28626577331328107	0.8443228449878976	0.0	1.52	0.0	2.0	2.3	2.56	1.53	1.52	2.0	4.859999999999999	1.0	0.0	0.0	0.4732510288065844	4290.0	3300.0	1800.0	33.0	18.0	44.0	97.5	100.0	100.0
chr1	147013181	147098015	+	BCL9	NM_004326	6276	22.995623566194265	557.0	595.28	9.558576500896292	0.5471733580456613	0.4583466872791444	6.99	15.16	0.0	2.37	3.1	0.0	1152.28	22.15	2.37	3.1	0.4833894539521644	0.3155756207674944	0.0	1.0	0.0	0.0	0.0	0.0	0.0	21.0	0.0	0.0	0.0
chr1	147119167	147142634	-	ACP6	NM_016361	1808	5.097350229263547	103.64	40.64	7.419849570951569	1.0864575018661533	1.1032197989867376	2.91	1.64	0.0	1.95	0.19	1.54	144.28	4.55	1.95	1.73	0.7183254782367618	0.6395604395604396	0.0	0.10982658959537572	120.0	0.0	0.0	0.0	0.0	114.0	1.0526315789473684	0.0	0.0
chr1	147228331	147245484	-	GJA5	merged: NM_005266, NM_181703	3285	1.0392894474826382	0.0	0.0	0.23540595048026375	0.6153587095631947	0.291205226128479	0.0	0.0	0.0	0.61	0.0	0.0	0.0	0.0	0.61	0.0	0.0	0.0	0.0	0.0	1944.166820526123	0.0	0.0	0.0	0.0	24.0	81.00695085525513	0.0	0.0
chr1	147374945	147381395	+	GJA8	NM_005267	1366	0.0	0.0	0.0	0.3786568583306568	0.4598284862670026	0.4764393196717422	0.0	0.0	0.0	0.0	0.0	0.0	0.0	0.0	0.0	0.0	0.0	0.0	0.0	0.0	1271.4288024902344	0.0	0.0	0.0	0.0	15.0	84.76192016601563	0.0	0.0
chr1	147400505	147465753	+	GPR89B	NM_016334	2116	40.889432592232936	0.0	0.0	16.71564733642803	0.2625981306377736	0.9705404947743536	0.0	0.0	0.0	0.0	0.0	0.0	0.0	0.0	0.0	0.0	0.0	0.0	0.0	0.0	333.8096923828125	0.0	0.0	0.0	0.0	122.0	2.73614501953125	0.0	0.0
chr1	147806602	147806678	-	MIR5087	NR_049810	76	1.3286120948958526	0.0	0.0	6.086794944394726	1.1495712156675066	0.47557776574828514	0.0	0.0	0.76	0.0	0.0	0.0	0.0	0.0	0.76	0.0	0.0	0.0	1.0	0.0	427.8570041656494	0.0	0.0	0.0	0.0	68.0	6.292014767141903	0.0	0.0
chr1	148201751	148806799	-	PPIAL4D	merged: NM_001164261, NM_001164261	1570	0.6821419900218413	0.0	0.0	0.0	0.0	0.0	0.0	0.0	0.0	0.0	0.0	0.0	0.0	0.0	0.0	0.0	0.0	0.0	0.0	0.0	790.9091949462891	0.0	0.0	0.0	0.0	9.0	87.87879943847656	0.0	0.0
chr1	148201751	148806799	-	PPIAL4F	merged: NM_001164262, NM_001164262	1570	0.6821419900218413	0.0	0.0	0.0	0.0	0.0	0.0	0.0	0.0	0.0	0.0	0.0	0.0	0.0	0.0	0.0	0.0	0.0	0.0	0.0	790.9091949462891	0.0	0.0	0.0	0.0	9.0	87.87879943847656	0.0	0.0
chr1	148250248	148346756	-	NBPF14	NM_015383	10086	10.749737575832242	0.0	0.0	0.13868877702713214	0.261471100034178	0.6733043911816754	0.0	0.0	0.0	0.0	0.0	0.0	0.0	0.0	0.0	0.0	0.0	0.0	0.0	0.0	2299.285800933838	0.0	0.0	0.0	0.0	27.0	85.15873336791992	0.0	0.0
chr1	148558187	148596267	+	NBPF15	merged: NM_001170755, NM_173638	4802	64.2312536803302	0.0	0.0	2.0675576891018514	1.6387024976279947	1.44870292229301	0.0	0.0	0.0	0.0	0.0	0.0	0.0	0.0	0.0	0.0	0.0	0.0	0.0	0.0	1101.5585861206055	0.0	0.0	0.0	0.0	12.0	91.79654884338379	0.0	0.0
chr1	148577356	148758311	+	NBPF16	merged: NM_001102663, NM_001102663	7662	70.7280649140729	0.0	0.0	0.0	0.0856543258732652	0.18997264012227696	0.0	0.0	0.0	0.0	0.0	0.0	0.0	0.0	0.0	0.0	0.0	0.0	0.0	0.0	1200.0	0.0	0.0	0.0	0.0	12.0	100.0	0.0	0.0
chr1	148644010	148644795	+	PPIAL4E	NM_001144032	785	0.37733421981025084	0.0	0.0	0.0	0.0428271629366326	0.3579756551963994	0.0	0.0	0.0	0.0	0.0	0.0	0.0	0.0	0.0	0.0	0.0	0.0	0.0	0.0	0.0	0.0	0.0	0.0	0.0	0.0	0.0	0.0	0.0
chr1	148928285	148953054	+	LOC645166	merged: NR_027356, NR_027355, NR_027354	1555	2.371879015308109	0.0	0.0	11.526679738051055	3.5687424062854505	4.845379265522383	1.52	0.0	0.0	0.0	0.0	0.0	0.0	1.52	0.0	0.0	0.0	1.0	0.0	0.0	3915.8811049461365	0.0	0.0	0.0	0.0	116.0	33.75759573229428	0.0	0.0
chr1	149125597	149154987	-	NBPF23	NR_103751	836	0.0	0.0	0.0	0.06934438851356607	0.300353655858226	0.6147187243865969	0.0	0.0	0.0	0.0	0.14	0.53	0.0	0.0	0.0	0.67	0.0	0.0	0.0	0.20895522388059704	2151.3633041381836	0.0	0.0	0.0	0.0	36.0	59.76009178161621	0.0	0.0
chr1	149279475	149291742	+	LOC388692	NR_027002	12267	1.6770963322984445	6.25	1.52	0.2938012250180036	0.3871350123350868	0.269666378042053	0.0	0.0	0.0	0.0	0.0	0.0	7.77	0.0	0.0	0.0	0.8043758043758045	0.0	0.0	0.0	1211.5385971069336	600.0	0.0	6.0	0.0	15.0	80.76923980712891	100.0	0.0
chr1	149369293	149378297	+	FCGR1C	NR_027484	1338	2.222115161689953	0.0	0.0	0.0	0.1262274276027066	0.0	0.0	0.0	0.0	0.0	0.0	0.0	0.0	0.0	0.0	0.0	0.0	0.0	0.0	0.0	900.0	0.0	0.0	0.0	0.0	15.0	60.0	0.0	0.0
chr1	149576261	149672733	+	LINC00869	merged: NR_046137, NR_046139, NR_046138, NR_046136, NR_046135	1267	9.119862868743885	0.0	3.25	0.182485232930437	0.026485219184496478	0.03101594124445338	0.0	0.0	0.0	0.0	0.0	0.0	3.25	0.0	0.0	0.0	0.0	0.0	0.0	0.0	0.0	0.0	0.0	0.0	0.0	11.0	0.0	0.0	0.0
chr1	149754244	149783928	-	HIST2H2BF	merged: NM_001161334, NM_001024599	1067	2.6635719663242434	0.0	0.0	19.38358144187102	0.26936031425934714	0.46006979512605845	0.0	0.0	0.0	0.0	0.0	0.0	0.0	0.0	0.0	0.0	0.0	0.0	0.0	0.0	58.63635063171387	0.0	0.0	0.0	0.0	109.0	0.5379481709331547	0.0	0.0
chr1	149754249	149764074	+	FCGR1A	NM_000566	2176	3.1873119445423956	6.28	1.52	0.13868877702713214	0.4767339453209366	0.0	0.0	0.0	0.0	0.0	0.0	0.0	7.800000000000001	0.0	0.0	0.0	0.805128205128205	0.0	0.0	0.0	1128.9128952026367	0.0	0.0	0.0	0.0	12.0	94.07607460021973	0.0	0.0
chr1	149784779	149785236	-	HIST2H3D	NM_001123375	457	0.9001887273088014	0.0	0.0	24.120898088745165	0.9044420593854647	0.5574253884767039	0.0	0.0	0.0	0.0	0.0	0.0	0.0	0.0	0.0	0.0	0.0	0.0	0.0	0.0	42.91188097000122	600.0	0.0	6.0	0.0	108.0	0.397332231203715	100.0	0.0
chr1	149804220	149832725	+	HIST2H4B	merged: NM_001034077, NM_001034077	792	12.44675559620129	0.0	0.0	0.0	0.0	0.0	0.0	0.0	0.0	0.0	0.0	0.0	0.0	0.0	0.0	0.0	0.0	0.0	0.0	0.0	50.00010108947754	0.0	0.0	0.0	0.0	130.0	0.3846161622267503	0.0	0.0
chr1	149804220	149832725	+	HIST2H4A	merged: NM_003548, NM_003548	792	12.44675559620129	0.0	0.0	0.0	0.0	0.0	0.0	0.0	0.0	0.0	0.0	0.0	0.0	0.0	0.0	0.0	0.0	0.0	0.0	0.0	50.00010108947754	0.0	0.0	0.0	0.0	130.0	0.3846161622267503	0.0	0.0
chr1	149812258	149824687	-	HIST2H3C	merged: NM_021059, NM_021059	1014	8.36109874444927	0.0	0.0	0.0	0.0	0.0	0.0	0.0	0.0	0.0	0.0	0.0	0.0	0.0	0.0	0.0	0.0	0.0	0.0	0.0	9264.99997329712	0.0	0.0	0.0	0.0	173.0	53.55491314044578	0.0	0.0
chr1	149812258	149824687	-	HIST2H3A	merged: NM_001005464, NM_001005464	1014	8.36109874444927	0.0	0.0	0.0	0.0	0.0	0.0	0.0	0.0	0.0	0.0	0.0	0.0	0.0	0.0	0.0	0.0	0.0	0.0	0.0	9264.99997329712	0.0	0.0	0.0	0.0	173.0	53.55491314044578	0.0	0.0
chr1	149813784	149823161	-	HIST2H2AA3	merged: NM_003516, NM_003516	1068	30.374020463001944	0.0	0.0	0.0	0.0	0.0	0.0	0.0	0.0	0.0	0.0	0.0	0.0	0.0	0.0	0.0	0.0	0.0	0.0	0.0	0.0	0.0	0.0	0.0	0.0	64.0	0.0	0.0	0.0
chr1	149813784	149823161	-	HIST2H2AA4	merged: NM_001040874, NM_001040874	1068	30.374020463001944	0.0	0.0	0.0	0.0	0.0	0.0	0.0	0.0	0.0	0.0	0.0	0.0	0.0	0.0	0.0	0.0	0.0	0.0	0.0	0.0	0.0	0.0	0.0	0.0	64.0	0.0	0.0	0.0
chr1	149821758	149822340	-	HIST2H2BC	NR_036461	582	10.891897922775444	0.0	0.0	2.009162414564112	0.014651397846742732	0.06633965210619194	0.0	0.0	0.0	0.0	0.0	0.0	0.0	0.0	0.0	0.0	0.0	0.0	0.0	0.0	99.99990463256836	0.0	0.0	0.0	0.0	158.0	0.6329107888137238	0.0	0.0
chr1	149856009	149858232	-	HIST2H2BE	NM_003528	2223	24.83416627258609	0.0	0.0	41.686014184464376	0.40178641018182953	0.9046316196298904	0.0	0.0	0.0	0.0	0.0	0.0	0.0	0.0	0.0	0.0	0.0	0.0	0.0	0.0	33.33330059051514	0.0	0.0	0.0	0.0	104.0	0.32051250567803014	0.0	0.0
chr1	149858524	149858961	+	HIST2H2AC	NM_003517	437	0.4260886016339312	0.0	0.0	53.56032829124791	0.3645944002631749	1.021372176258319	0.0	0.0	0.0	0.0	0.0	0.0	0.0	0.0	0.0	0.0	0.0	0.0	0.0	0.0	33.33330059051514	0.0	0.0	0.0	0.0	123.0	0.2710024438253263	0.0	0.0
chr1	149859018	149859466	-	HIST2H2AB	NM_175065	448	0.08822587960863679	0.0	0.0	50.59129355146971	0.5725315466265621	0.7719523154175063	0.0	0.0	0.0	0.0	0.0	0.0	0.0	0.0	0.0	0.0	0.0	0.0	0.0	0.0	60.0	0.0	0.0	0.0	0.0	121.0	0.49586776859504134	0.0	0.0
chr1	149871154	149872348	+	BOLA1	NM_016074	857	20.314780885019385	0.0	0.0	16.2430105831382	1.2059227458472863	1.4357796134411545	0.0	0.0	0.0	0.0	0.0	0.0	0.0	0.0	0.0	0.0	0.0	0.0	0.0	0.0	60.0	0.0	0.0	0.0	0.0	95.0	0.631578947368421	0.0	0.0
chr1	149874871	149889434	-	SV2A	NM_014849	4414	118.98841644913735	0.0	0.0	13.017584091092726	0.6970684283238754	1.03558781599536	0.0	0.0	0.0	0.0	0.0	0.0	0.0	0.0	0.0	0.0	0.0	0.0	0.0	0.0	50.00010108947754	0.0	0.0	0.0	0.0	62.0	0.80645324337867	0.0	0.0
chr1	149895208	149900144	-	SF3B4	NM_005850	1993	87.42426028467389	0.0	0.0	28.141047770202693	1.3986449790621331	0.8365688596767842	0.0	0.0	0.0	0.0	0.0	0.0	0.0	0.0	0.0	0.0	0.0	0.0	0.0	0.0	0.0	0.0	0.0	0.0	0.0	47.0	0.0	0.0	0.0
chr1	149900542	149908791	-	MTMR11	merged: NM_001145862, NM_181873	3003	1.7525896177734326	11.25	7.89	2.2619044621727666	1.4871168814443874	1.0790962891299405	0.0	0.0	0.0	0.0	0.0	0.0	19.14	0.0	0.0	0.0	0.5877742946708464	0.0	0.0	0.0	782.1430034637451	0.0	0.0	0.0	0.0	45.0	17.38095563252767	0.0	0.0
chr1	149912231	149982686	-	OTUD7B	NM_020205	6412	6.242161575678156	0.0	0.0	24.599921825187565	0.3578322166416013	1.1174354387237786	0.0	0.0	0.0	0.0	0.0	0.0	0.0	0.0	0.0	0.0	0.0	0.0	0.0	0.0	75.0	0.0	0.0	0.0	0.0	158.0	0.47468354430379744	0.0	0.0
chr1	150039341	150117505	+	VPS45	NM_007259	2817	48.37913635060332	0.0	0.0	38.92136290556826	0.6525507194818494	1.1238970931497065	0.0	0.0	0.0	0.0	0.0	0.0	0.0	0.0	0.0	0.0	0.0	0.0	0.0	0.0	60.0	0.0	0.0	0.0	0.0	100.0	0.6	0.0	0.0
chr1	150122169	150131825	+	PLEKHO1	NM_016274	1615	42.511906405931285	0.0	0.0	21.293289404488043	0.39840531837104276	0.3976071356754232	0.0	0.0	0.0	0.0	0.0	0.0	0.0	0.0	0.0	0.0	0.0	0.0	0.0	0.0	0.0	0.0	0.0	0.0	0.0	241.0	0.0	0.0	0.0
chr1	150190716	150208504	-	ANP32E	merged: NM_030920, NM_001136478, NM_001136479	3553	35.690537406080026	0.0	0.0	9.342331499873723	0.6159222248649925	0.8809388867348217	0.0	0.0	0.0	0.0	0.0	0.0	0.0	0.0	0.0	0.0	0.0	0.0	0.0	0.0	27.272729873657227	0.0	0.0	0.0	0.0	69.0	0.39525695469068445	0.0	0.0
chr1	150230217	150237480	+	CA14	NM_012113	1741	6.2601924558804685	0.3	0.0	6.856882627361171	1.8866492304190254	1.1661132353991013	0.0	0.0	0.0	0.0	0.0	0.0	0.3	0.0	0.0	0.0	1.0	0.0	0.0	0.0	0.0	0.0	0.0	3.0	0.0	26.0	0.0	0.0	0.0
chr1	150237798	150241609	-	APH1A	merged: NR_045034, NM_001077628, NR_045033, NM_016022, NM_001243772, NM_001243771, NR_045035	2266	86.1840500890534	0.13	0.0	11.551315244496664	0.6655115714231987	1.0136181909472057	0.0	0.0	0.0	0.0	0.0	0.0	0.13	0.0	0.0	0.0	1.0	0.0	0.0	0.0	253.38329887390137	0.0	0.0	0.0	0.0	93.0	2.7245516007946384	0.0	0.0
chr1	150245182	150253335	+	C1orf54	NM_024579	527	14.239230069416514	0.0	0.0	0.9507480635675769	0.49251237377127494	0.8365688596767842	0.0	0.0	0.0	0.0	0.0	0.0	0.0	0.0	0.0	0.0	0.0	0.0	0.0	0.0	2029.6429061889648	0.0	0.0	0.0	0.0	23.0	88.2453437473463	0.0	0.0
chr1	150255228	150259501	+	C1orf51	NM_144697	1742	10.085726033277142	0.0	0.0	18.170967069048267	1.0323600328935647	1.5305505450214287	0.0	0.0	0.0	0.0	0.0	0.0	0.0	0.0	0.0	0.0	0.0	0.0	0.0	0.0	0.0	0.0	0.0	0.0	0.0	74.0	0.0	0.0	0.0
chr1	150266268	150280819	+	MRPS21	merged: NM_031901, NM_018997	939	95.45607970197418	0.0	0.0	11.142548322732486	0.503219164505433	0.8727541244619799	0.0	0.0	0.0	0.0	0.0	0.0	0.0	0.0	0.0	0.0	0.0	0.0	0.0	0.0	0.0	0.0	0.0	0.0	0.0	91.0	0.0	0.0	0.0
chr1	150293927	150325704	+	PRPF3	NM_004698	2463	54.159429011533284	0.0	0.0	14.031289560021301	0.5122354093341978	1.3056849709991416	0.0	0.0	0.0	0.0	0.0	0.0	0.0	0.0	0.0	0.0	0.0	0.0	0.0	0.0	0.0	0.0	0.0	0.0	0.0	135.0	0.0	0.0	0.0
chr1	150336989	150449041	+	RPRD2	NM_015203	7818	47.07156499752826	147.7	194.79	36.309086796169055	0.5381571132168965	0.8874005411607495	0.0	0.0	0.0	0.0	0.0	0.0	342.49	0.0	0.0	0.0	0.43125346725451835	0.0	0.0	0.0	0.0	0.0	0.0	0.0	0.0	110.0	0.0	0.0	0.0
chr1	150459839	150480085	+	TARS2	merged: NR_073513, NR_073514, NM_001271896, NM_025150, NM_001271895	2789	20.498922504970114	0.0	0.0	6.511985537122645	0.8030093050618613	0.864569362189138	0.0	0.0	0.0	0.0	0.0	0.0	0.0	0.0	0.0	0.0	0.0	0.0	0.0	0.0	0.0	0.0	0.0	0.0	0.0	75.0	0.0	0.0	0.0
chr1	150480486	150486265	+	ECM1	merged: NM_004425, NM_001202858, NM_022664	2231	8.008658744216474	0.35	1.01	2.2555174790202015	0.36121330845238814	1.441379713943625	0.0	0.0	0.0	0.0	0.0	0.0	1.3599999999999999	0.0	0.0	0.0	0.2573529411764706	0.0	0.0	0.0	1162.5	0.0	0.0	0.0	0.0	12.0	96.875	0.0	0.0
chr1	150488232	150490508	+	LINC00568	NR_051960	566	1.500989539675648	0.0	0.0	19.25857905731367	0.8661230188632146	0.9533094163052129	0.0	0.0	0.0	0.0	0.0	0.0	0.0	0.0	0.0	0.0	0.0	0.0	0.0	0.0	0.0	0.0	0.0	3.0	0.0	114.0	0.0	0.0	0.0
chr1	150521897	150533412	+	ADAMTSL4	merged: NM_019032, NM_025008	4299	0.8484917207988449	0.9	0.22	1.7783185949071088	0.9112042430070384	0.5251171163470648	0.98	1.21	0.1	1.54	0.37	0.89	1.12	2.19	1.6400000000000001	1.26	0.8035714285714285	0.4474885844748858	0.06097560975609756	0.29365079365079366	9755.000106811523	0.0	3550.0	0.0	43.0	136.0	71.72794196184944	0.0	82.55813953488372
chr1	150524404	150524490	+	MIR4257	NR_036211	86	0.4972964551196126	0.0	0.0	1.6916381092651511	0.5161800164467824	1.7343080479190183	0.0	0.0	0.0	0.0	0.0	0.0	0.0	0.0	0.0	0.0	0.0	0.0	0.0	0.0	1162.5	0.0	0.0	0.0	0.0	12.0	96.875	0.0	0.0
chr1	150547026	150552214	-	MCL1	merged: NM_021960, NM_001197320, NM_182763	4085	81.53390344527658	14.9	7.58	28.392877391646696	0.4491216955328445	0.628934364123638	19.55	15.65	0.0	0.0	0.0	0.76	22.48	35.2	0.0	0.76	0.6628113879003559	0.5553977272727273	0.0	0.0	0.0	0.0	0.0	0.0	0.0	47.0	0.0	0.0	0.0
chr1	150594598	150602098	-	ENSA	merged: NM_207046, NM_207045, NM_207042, NM_004436, NM_207047, NM_207044, NM_207043, NM_207168	4145	77.93095709682056	0.0	0.0	23.505922853769594	0.4908218278658815	0.6332421337409232	0.0	0.0	0.0	0.0	0.0	0.0	0.0	0.0	0.0	0.0	0.0	0.0	0.0	0.0	0.0	0.0	0.0	0.0	0.0	107.0	0.0	0.0	0.0
chr1	150618700	150669672	-	GOLPH3L	NM_018178	3171	7.845578854778189	76.14	58.31	3.486380375135999	0.9061326052908582	0.5457944105100337	0.0	0.0	0.0	0.0	0.0	0.0	134.45	0.0	0.0	0.0	0.5663071773893641	0.0	0.0	0.0	0.0	0.0	0.0	0.0	0.0	45.0	0.0	0.0	0.0
chr1	150670534	150693364	-	HORMAD1	merged: NM_001199829, NM_032132	1898	0.022654946298345288	0.0	0.0	0.4169787572460486	0.052970438368992956	1.5792283416967512	0.0	0.0	0.0	0.0	0.0	0.0	0.0	0.0	0.0	0.0	0.0	0.0	0.0	0.0	8357.142906188965	0.0	0.0	0.0	0.0	88.0	94.9675330248746	0.0	0.0
chr1	150702671	150738433	-	CTSS	merged: NM_001199739, NM_004079	4107	2.2734866122768094	0.0	0.0	0.8193586958576623	0.7821592388953428	0.32480582914330347	0.0	0.0	0.0	0.0	0.0	0.0	0.0	0.0	0.0	0.0	0.0	0.0	0.0	0.0	275.29409980773926	0.0	0.0	0.0	0.0	6.0	45.88234996795654	0.0	0.0
chr1	150768683	150780917	-	CTSK	NM_000396	1810	12.677857832494041	0.0	0.0	1.6058700497878458	0.6362087757297132	0.2451120912235274	0.0	0.0	0.0	0.0	0.0	0.0	0.0	0.0	0.0	0.0	0.0	0.0	0.0	0.0	102.85709953308105	0.0	0.0	0.0	0.0	24.0	4.285712480545044	0.0	0.0
chr1	150782180	150849244	-	ARNT	merged: NM_178427, NM_001197325, NM_001668	4887	21.694117801825698	0.0	0.0	17.62533622258626	0.8058268815708503	0.7611828913742933	0.0	0.0	0.0	0.0	0.0	0.0	0.0	0.0	0.0	0.0	0.0	0.0	0.0	0.0	175.00020217895508	0.0	0.0	0.0	0.0	57.0	3.070178985595703	0.0	0.0
chr1	150898814	150937220	+	SETDB1	merged: NM_012432, NM_001145415, NM_001243491	4659	32.1516342753409	0.0	0.0	4.5064728272171415	0.31782263021395774	1.3746092848757048	0.0	0.0	0.0	0.0	0.0	0.0	0.0	0.0	0.0	0.0	0.0	0.0	0.0	0.0	145.7141990661621	0.0	0.0	0.0	0.0	107.0	1.3618149445435712	0.0	0.0
chr1	150937648	150947479	-	CERS2	merged: NM_181746, NM_022075	2544	42.282218122455056	0.0	0.0	15.189158362964926	0.4361608435914952	0.6147187243865969	0.0	0.0	0.0	0.0	0.0	0.0	0.0	0.0	0.0	0.0	0.0	0.0	0.0	0.0	300.0	0.0	0.0	0.0	0.0	95.0	3.1578947368421053	0.0	0.0
chr1	150954498	150968114	+	ANXA9	NM_003568	1824	4.326284669350601	0.0	0.0	0.8394320714800103	1.2188835977886359	1.5602741553806965	0.0	0.0	0.0	0.0	0.0	0.0	0.0	0.0	0.0	0.0	0.0	0.0	0.0	0.0	1500.0	0.0	0.0	0.0	0.0	15.0	100.0	0.0	0.0
chr1	150969300	150980854	-	FAM63A	merged: NM_018379, NM_001040217, NM_001163260, NM_001163259, NM_001163258	3099	25.63699153480161	0.0	2.21	13.126162804686336	1.2047957152436908	1.4474105914078244	0.0	0.0	0.0	0.0	0.0	0.0	2.21	0.0	0.0	0.0	0.0	0.0	0.0	0.0	210.0	0.0	0.0	0.0	0.0	111.0	1.8918918918918919	0.0	0.0
chr1	150980972	151008189	+	PRUNE	NM_021222	2977	14.351397401407166	0.49	0.0	15.099740598829012	1.0971642926003116	1.7045844375597503	0.0	0.0	0.0	0.0	0.0	0.0	0.49	0.0	0.0	0.0	1.0	0.0	0.0	0.0	150.0	0.0	0.0	0.0	0.0	126.0	1.1904761904761905	0.0	0.0
chr1	151009028	151020076	+	BNIPL	merged: NM_001159642, NM_138278	2412	0.2653589020961056	3.09	3.58	0.3111373221463951	0.06762183621573568	0.6418576729754936	0.0	0.0	0.0	0.0	0.0	0.0	6.67	0.0	0.0	0.0	0.46326836581709147	0.0	0.0	0.0	2040.0	0.0	0.0	0.0	0.0	24.0	85.0	0.0	0.0
chr1	151020258	151023871	+	C1orf56	NM_017860	2028	19.203180569865477	0.0	0.0	38.90311438227522	0.7308793464317432	0.8451843989113547	0.0	0.0	0.0	0.0	0.0	0.0	0.0	0.0	0.0	0.0	0.0	0.0	0.0	0.0	510.0	0.0	0.0	0.0	0.0	126.0	4.0476190476190474	0.0	0.0
chr1	151023446	151032125	-	CDC42SE1	merged: NM_001038707, NM_020239	3183	53.10438830140914	0.0	0.0	46.48172610587626	0.7737065093683758	1.2234065713089946	0.0	0.0	0.0	0.0	0.0	0.0	0.0	0.0	0.0	0.0	0.0	0.0	0.0	0.0	0.0	0.0	0.0	0.0	0.0	116.0	0.0	0.0	0.0
chr1	151032150	151040973	+	MLLT11	NM_006818	2158	174.97271857636923	0.0	0.0	45.06655312450073	0.812025549890626	1.1954060687966408	0.0	0.0	0.0	0.0	0.0	0.0	0.0	0.0	0.0	0.0	0.0	0.0	0.0	0.0	0.0	0.0	0.0	0.0	0.0	116.0	0.0	0.0	0.0
chr1	151043079	151091007	+	GABPB2	NM_144618	1953	6.9618994165906685	0.21	0.0	17.25671605206678	0.2727414060701339	0.5281325550791645	0.0	0.0	0.0	0.0	0.0	0.0	0.21	0.0	0.0	0.0	1.0	0.0	0.0	0.0	5414.999994277954	0.0	0.0	0.0	0.0	97.0	55.824742209051074	0.0	0.0
chr1	151104162	151119140	-	SEMA6C	merged: NM_001178062, NM_001178061, NM_030913	4022	22.096357454081957	847.36	663.32	19.574278510283328	0.6125411330542058	1.1096814534126656	0.09	1.34	0.0	0.0	0.0	0.0	1510.68	1.4300000000000002	0.0	0.0	0.5609129663462812	0.06293706293706293	0.0	0.0	0.0	0.0	0.0	0.0	0.0	164.0	0.0	0.0	0.0
chr1	151129104	151142773	+	TNFAIP8L2-SCNM1	NM_001204848	1948	18.032862538488104	0.73	1.37	0.867717282584228	0.3876985276368846	0.6168726091952395	0.96	1.62	0.0	0.76	1.52	3.81	2.1	2.58	0.76	5.33	0.3476190476190476	0.37209302325581395	0.0	0.2851782363977486	1757.1429061889648	1200.0	0.0	12.0	0.0	18.0	97.61905034383138	100.0	0.0
chr1	151129104	151132225	+	TNFAIP8L2	NM_024575	1178	1.9814499014141755	2.46	2.74	0.867717282584228	0.3876985276368846	0.6168726091952395	0.96	1.62	0.0	0.76	1.52	3.81	5.2	2.58	0.76	5.33	0.47307692307692306	0.37209302325581395	0.0	0.2851782363977486	1757.1429061889648	1200.0	0.0	12.0	0.0	18.0	97.61905034383138	100.0	0.0
chr1	151132223	151138424	-	LYSMD1	merged: NM_001136543, NM_212551	2508	8.578603652851077	0.0	0.26	14.747544099273266	0.6193033166757793	1.337562466167052	0.0	0.0	0.0	0.0	0.0	0.0	0.26	0.0	0.0	0.0	0.0	0.0	0.0	0.0	435.0	0.0	0.0	0.0	0.0	102.0	4.264705882352941	0.0	0.0
chr1	151138497	151142773	+	SCNM1	merged: NM_001204856, NR_037937, NM_024041	2085	18.97010859768219	0.0	0.0	14.28403160762996	0.5736585772301578	1.403902118273244	0.0	0.0	0.0	0.0	0.0	0.0	0.0	0.0	0.0	0.0	0.0	0.0	0.0	0.0	150.0	0.0	0.0	0.0	0.0	94.0	1.5957446808510638	0.0	0.0
chr1	151142462	151148547	-	TMOD4	NM_013353	1322	1.2669289701137374	0.98	1.54	3.665215903407827	2.436076649671878	0.562594712017446	0.0	0.0	0.0	0.0	0.0	0.0	2.52	0.0	0.0	0.0	0.3888888888888889	0.0	0.0	0.0	1140.0	0.0	0.0	0.0	0.0	15.0	76.0	0.0	0.0
chr1	151148775	151162689	-	VPS72	merged: NM_005997, NM_001271087, NM_001271088	1564	82.91135626258884	0.76	0.16	11.52485488572175	0.6936873365130887	0.9942332276694223	0.0	0.0	0.0	0.0	0.0	0.0	0.92	0.0	0.0	0.0	0.8260869565217391	0.0	0.0	0.0	39.99989891052246	0.0	0.0	0.0	0.0	95.0	0.4210515674791838	0.0	0.0
chr1	151171020	151222007	+	PIP5K1A	merged: NM_003557, NM_001135638, NM_001135637, NM_001135636	3807	32.89098218864239	1151.48	1167.46	11.961907018590146	0.7460942595802837	1.4439643757139962	0.0	0.0	0.0	0.0	0.0	0.0	2318.94	0.0	0.0	0.0	0.49655446022751776	0.0	0.0	0.0	50.00010108947754	0.0	0.0	0.0	0.0	108.0	0.46296389897664386	0.0	0.0
chr1	151227196	151239954	+	PSMD4	NM_002810	1331	175.77080092316803	2519.49	2739.48	14.194613843494045	0.4395419354022819	1.2880231155682722	18.14	30.37	1.24	0.76	2.3	0.0	5258.969999999999	48.510000000000005	2.0	2.3	0.479084307383385	0.3739435168006596	0.62	1.0	1406.4287185668945	0.0	0.0	0.0	53.0	108.0	13.022488134878653	0.0	0.0
chr1	151254790	151264381	+	ZNF687	NM_020832	4508	30.73200902214567	248.81	277.48	26.090826178229232	0.5319584448971207	0.639703788166851	0.0	0.0	0.0	0.0	0.0	0.0	526.29	0.0	0.0	0.0	0.472762165346102	0.0	0.0	0.0	150.0	0.0	0.0	0.0	0.0	118.0	1.271186440677966	0.0	0.0
chr1	151264272	151300191	-	PI4KB	merged: NM_001198775, NM_002651, NM_001198773, NM_001198774	4354	53.01139563874424	544.04	503.51	16.96565210554273	0.7263712240173609	0.945986207955828	0.0	0.0	0.0	0.0	0.0	0.0	1047.55	0.0	0.0	0.0	0.519345138656866	0.0	0.0	0.0	0.0	0.0	0.0	0.0	0.0	83.0	0.0	0.0	0.0
chr1	151313115	151319769	-	RFX5	merged: NM_001025603, NM_000449	3618	42.59914538452434	531.94	545.54	12.804076368564113	0.4361608435914952	1.2483916350892486	0.0	0.0	0.0	0.0	0.0	0.0	1077.48	0.0	0.0	0.0	0.4936889779856703	0.0	0.0	0.0	174.99990463256836	0.0	0.0	0.0	0.0	89.0	1.966291063287285	0.0	0.0
chr1	151336777	151345210	-	SELENBP1	merged: NM_003944, NM_001258289, NM_001258288	1962	11.398574547403161	0.0	0.05	3.52835197871	1.7091419103527195	1.1273433088435347	0.0	0.76	0.76	0.14	0.7	0.76	0.05	0.76	0.9	1.46	0.0	0.0	0.8444444444444444	0.4794520547945205	3201.905113220215	0.0	0.0	0.0	0.0	36.0	88.94180870056152	0.0	0.0
chr1	151372040	151374412	+	PSMB4	NM_002796	925	162.9053907483372	1532.41	1588.6	21.88910369000592	0.6356452604279155	1.2501147429361628	17.64	18.96	0.0	0.0	0.0	6.91	3121.01	36.6	0.0	6.91	0.49099810638222885	0.4819672131147541	0.0	0.0	0.0	0.0	0.0	0.0	49.0	133.0	0.0	0.0	0.0
chr1	151375199	151431941	-	POGZ	merged: NM_207171, NM_145796, NM_001194938, NM_001194937, NM_015100	6626	63.136756608927335	1815.96	1744.93	2.9927578200591674	0.2575264929215934	0.4299154078050621	0.69	3.42	1.31	0.0	0.0	0.78	3560.8900000000003	4.109999999999999	1.31	0.78	0.5099736301879586	0.16788321167883213	1.0	0.0	0.0	0.0	0.0	0.0	0.0	87.0	0.0	0.0	0.0
chr1	151483861	151511167	+	CGN	NM_020770	5101	2.1546027582623832	15.56	16.71	14.920905070557183	0.5680234242121798	1.147589826044775	0.0	0.0	0.0	0.0	0.0	0.0	32.27	0.0	0.0	0.0	0.48218159281066003	0.0	0.0	0.0	399.99990463256836	0.0	0.0	0.0	0.0	158.0	2.5316449660289138	0.0	0.0
chr1	151512780	151556059	+	TUFT1	merged: NM_001126337, NM_020127	3111	0.47735489883556015	0.0	0.0	3.327618222486519	0.9106407277052405	1.4861805179633911	0.0	0.0	0.0	0.0	0.0	0.0	0.0	0.0	0.0	0.0	0.0	0.0	0.0	0.0	8880.00032043457	0.0	0.0	0.0	0.0	91.0	97.5824211036766	0.0	0.0
chr1	151518271	151518367	+	MIR554	NR_030280	96	0.0	0.0	0.0	0.0	0.2597805541287846	0.06547809818273491	0.0	0.0	0.0	0.0	0.0	0.0	0.0	0.0	0.0	0.0	0.0	0.0	0.0	0.0	579.9998931884766	0.0	0.0	0.0	0.0	6.0	96.6666488647461	0.0	0.0
chr1	151584661	151671559	+	SNX27	NM_030918	7085	45.116635266310674	2339.07	2324.28	32.488758444770355	0.45193927204183354	0.6590887514446343	0.0	0.0	0.0	0.0	0.0	0.0	4663.35	0.0	0.0	0.0	0.501585769886455	0.0	0.0	0.0	0.0	0.0	0.0	0.0	0.0	223.0	0.0	0.0	0.0
chr1	151672533	151689290	-	CELF3	merged: NM_007185, NM_001172649, NM_001172648	5850	45.01324720235718	224.41	240.86	8.329538457109798	0.5736585772301578	0.21452692694080255	0.0	0.0	0.0	0.0	0.0	0.0	465.27	0.0	0.0	0.0	0.48232209254841274	0.0	0.0	0.0	0.0	0.0	0.0	0.0	0.0	59.0	0.0	0.0	0.0
chr1	151694012	151702082	+	RIIAD1	NM_001144956	455	4.511905416216304	33.56	69.12	5.389701354600457	1.3400393876751622	0.7840140703459049	0.0	0.0	0.0	0.0	0.0	0.0	102.68	0.0	0.0	0.0	0.32684067004285156	0.0	0.0	0.0	99.99990463256836	0.0	0.0	0.0	0.0	108.0	0.9259250428941515	0.0	0.0
chr1	151732122	151736040	-	MRPL9	NM_031420	1292	40.5526636448019	441.63	420.03	16.442831913197026	0.5291408683881318	0.9184164824052029	7.41	9.62	0.0	0.0	0.0	0.0	861.66	17.03	0.0	0.0	0.5125339461040318	0.4351145038167939	0.0	0.0	159.99990463256836	0.0	75.0	39.0	15.0	97.0	1.6494835529130758	0.0	5.0
chr1	151735444	151743806	+	OAZ3	merged: NM_001134939, NM_016178	1086	6.498321437992547	19.27	32.7	7.4326235372567	0.778778147084556	0.9528786393434844	0.0	0.0	0.0	0.0	0.0	0.0	51.97	0.0	0.0	0.0	0.3707908408697325	0.0	0.0	0.0	161.5385971069336	0.0	0.0	0.0	0.0	82.0	1.9699828915479707	0.0	0.0
chr1	151744040	151763010	-	TDRKH	merged: NM_006862, NM_001083965, NM_001083964, NM_001083963	3263	18.821580692691878	581.89	439.63	10.38158490141256	0.2603440694305824	2.051790668712937	0.0	0.0	0.0	0.0	0.0	0.0	1021.52	0.0	0.0	0.0	0.5696315294854726	0.0	0.0	0.0	99.99990463256836	0.0	0.0	0.0	0.0	101.0	0.9900980656689936	0.0	0.0
chr1	151772764	151777882	-	LINGO4	NM_001004432	2606	0.381130044575645	3.05	11.34	6.3130766332284685	2.296888370127822	1.1794673212126856	5.93	3.66	0.76	0.76	3.05	3.09	14.39	9.59	1.52	6.14	0.211952744961779	0.6183524504692388	0.5	0.496742671009772	800.0001068115234	600.0	750.0	6.0	15.0	30.0	26.66667022705078	100.0	50.0
chr1	151778546	151804348	-	RORC	merged: NM_005060, NM_001001523	3214	0.07441141977259245	4.7	3.06	1.656053488843716	1.5023317945929278	0.6328113567791948	0.0	0.0	0.0	0.0	0.0	0.0	7.76	0.0	0.0	0.0	0.6056701030927836	0.0	0.0	0.0	1500.0	0.0	0.0	0.0	0.0	15.0	100.0	0.0	0.0
chr1	151810338	151813033	-	C2CD4D	NM_001136003	1713	0.7419626512796389	0.0	0.0	5.6789404487952	1.2532580311983015	1.1238970931497065	0.0	0.0	0.0	0.0	0.0	0.0	0.0	0.0	0.0	0.0	0.0	0.0	0.0	0.0	500.00010681152344	0.0	0.0	0.0	0.0	6.0	83.3333511352539	0.0	0.0
chr1	151810944	151816641	+	NR_024237	NR_024237	761	1.36196527880731	0.0	0.0	2.4380027119506384	0.5685869395139775	0.5686255894816453	0.0	0.0	0.0	0.0	0.0	0.0	0.0	0.0	0.0	0.0	0.0	0.0	0.0	0.0	18500.000438690186	0.0	0.0	0.0	0.0	252.0	73.41270015353248	0.0	0.0
chr1	151819576	151826173	-	THEM5	NM_182578	1146	1.2605580492817343	11.95	2.09	0.8531184639497931	1.4138598922106738	1.1316510784608198	0.76	0.6	0.76	2.89	4.57	4.22	14.04	1.3599999999999999	3.6500000000000004	8.79	0.8511396011396012	0.5588235294117647	0.20821917808219176	0.5199089874857794	725.0	0.0	549.9999046325684	3.0	9.0	17.0	42.64705882352941	0.0	61.11110051472982
chr1	151843342	151882361	-	THEM4	NM_053055	5171	7.717181755926719	456.72	764.65	10.699109206711523	0.3172591149121599	0.6711505063730329	0.76	1.32	0.29	0.61	0.0	0.0	1221.37	2.08	0.8999999999999999	0.0	0.3739407386786969	0.36538461538461536	0.32222222222222224	0.0	1195.714485168457	600.0	0.0	6.0	10.0	112.0	10.676022189004081	100.0	0.0
chr1	151955385	151966714	-	S100A10	NM_002966	1055	8.738480682743882	3.07	1.53	0.6761077880072691	1.6725134157358628	1.5968901971276204	0.76	0.81	0.0	0.0	0.76	0.0	4.6	1.57	0.0	0.76	0.6673913043478261	0.4840764331210191	0.0	1.0	6319.999465942383	0.0	0.0	0.0	0.0	80.0	78.99999332427979	0.0	0.0
chr1	151990753	151994985	+	NBPF18P	NR_103561	1004	0.0	0.0	0.0	0.4498260991735272	0.051843407765397365	0.7400748202495959	1.52	0.0	0.0	0.92	7.06	1.52	0.0	1.52	0.92	8.58	0.0	1.0	0.0	0.8228438228438227	2790.454490661621	2150.0001068115234	1650.0	24.0	18.0	30.0	93.0151496887207	89.58333778381348	91.66666666666667
chr1	152004981	152009511	-	S100A11	NM_005620	594	29.138731836744512	0.0	0.0	3.062102208572733	1.232407965031783	1.1023582450632805	1.52	6.89	0.0	0.0	0.0	3.06	0.0	8.41	0.0	3.06	0.0	0.1807372175980975	0.0	0.0	2657.1432495117188	900.0	2050.0	32.0	69.0	85.0	31.260508817784928	28.125	29.71014492753623
chr1	152056619	152061540	-	TCHHL1	NM_001008536	3603	0.0	0.0	0.0	0.13868877702713214	0.09410705540023216	0.6573656435977203	0.0	0.0	0.0	0.0	0.0	0.0	0.0	0.0	0.0	0.0	0.0	0.0	0.0	0.0	1072.7274169921875	0.0	0.0	0.0	0.0	12.0	89.39395141601562	0.0	0.0
chr1	152078792	152087930	-	TCHH	NM_007113	6995	0.40107459644673954	12.41	9.32	0.2445302121267856	0.05916910668876872	0.8184762272841863	0.0	0.0	0.0	0.0	0.0	0.0	21.73	0.0	0.0	0.0	0.5710998619420157	0.0	0.0	0.0	1001.6667022705078	0.0	0.0	0.0	0.0	12.0	83.47222518920898	0.0	0.0
chr1	152126070	152131704	-	RPTN	NM_001122965	3569	0.0	0.0	0.0	0.315699452969656	0.3082428700833951	0.5186554619211371	0.0	0.0	0.0	0.0	0.0	0.0	0.0	0.0	0.0	0.0	0.0	0.0	0.0	0.0	300.0	0.0	0.0	0.0	0.0	3.0	100.0	0.0	0.0
chr1	152184551	152196672	-	HRNR	NM_001009931	9632	0.1448978631399477	4.61	0.0	0.0	0.07156644332832027	0.0	0.0	0.0	0.0	0.0	0.0	0.0	4.61	0.0	0.0	0.0	1.0	0.0	0.0	0.0	868.4211044311523	0.0	0.0	0.0	0.0	9.0	96.4912338256836	0.0	0.0
chr1	152274650	152297679	-	FLG	NM_002016	12747	0.15491006140234215	0.0	0.0	0.27920240638356864	0.2428750950748507	0.0	0.0	0.0	0.0	0.0	0.0	0.0	0.0	0.0	0.0	0.0	0.0	0.0	0.0	0.0	245.45459747314453	0.0	0.0	0.0	0.0	3.0	81.81819915771484	0.0	0.0
chr1	152285934	152339168	+	FLG-AS1	merged: NR_103778, NR_103779	4139	0.41174563987925406	0.0	0.0	0.43249000204513577	0.09072596358944539	1.090296490134882	0.0	0.0	0.0	0.0	0.0	0.0	0.0	0.0	0.0	0.0	0.0	0.0	0.0	0.0	5285.000106811523	0.0	0.0	0.0	0.0	63.0	83.88889058430989	0.0	0.0
chr1	152321212	152332482	-	FLG2	NM_001014342	9122	0.0025811534335184105	0.0	0.0	0.03558462042143522	0.10481384613439032	0.032739049091367455	0.0	0.0	0.0	0.0	0.0	0.0	0.0	0.0	0.0	0.0	0.0	0.0	0.0	0.0	553.8462066650391	0.0	0.0	0.0	0.0	6.0	92.30770111083984	0.0	0.0
chr1	152381718	152386750	-	CRNN	NM_016190	1913	0.006133843171954361	0.0	0.0	0.35219649955574345	0.22258854421012997	0.7878910630014616	0.0	0.0	0.0	0.0	0.0	0.0	0.0	0.0	0.0	0.0	0.0	0.0	0.0	0.0	900.0	0.0	0.0	0.0	0.0	9.0	100.0	0.0	0.0
chr1	152483319	152484653	+	LCE5A	NM_178438	819	0.0	0.0	0.0	0.005474556987913111	0.2558359470162	0.9593402937694122	0.0	0.06	0.8	0.0	0.19	0.48	0.0	0.06	0.8	0.6699999999999999	0.0	0.0	1.0	0.28358208955223885	900.0	0.0	0.0	0.0	0.0	9.0	100.0	0.0	0.0
chr1	152486977	152488481	+	CRCT1	NM_019060	695	0.0	0.0	0.0	0.38960597230648303	0.4694082463975652	0.6569348666359918	0.0	0.0	0.0	0.0	0.0	0.0	0.0	0.0	0.0	0.0	0.0	0.0	0.0	0.0	1666.3460998535156	0.0	0.0	0.0	0.0	18.0	92.57478332519531	0.0	0.0
chr1	152538174	152539229	-	LCE3E	NM_178435	547	0.0	0.0	0.0	0.13868877702713214	0.28964686512406784	0.9020469578595192	0.0	0.0	0.0	0.0	0.0	0.0	0.0	0.0	0.0	0.0	0.0	0.0	0.0	0.0	300.0	0.0	0.0	0.0	0.0	3.0	100.0	0.0	0.0
chr1	152551859	152552980	-	LCE3D	NM_032563	610	0.0	0.0	0.0	0.13868877702713214	0.24512915628204188	0.7611828913742933	0.0	0.0	0.0	0.0	0.0	0.0	0.0	0.0	0.0	0.0	0.0	0.0	0.0	0.0	1119.9999046325684	0.0	0.0	0.0	0.0	15.0	74.66666030883789	0.0	0.0
chr1	152573137	152573562	+	LCE3C	NM_178434	425	0.0	0.0	0.0	0.0	0.0	0.0	0.0	0.0	0.0	0.0	0.0	0.0	0.0	0.0	0.0	0.0	0.0	0.0	0.0	0.0	0.0	0.0	0.0	0.0	0.0	0.0	0.0	0.0	0.0
chr1	152586286	152586574	+	LCE3B	NM_178433	288	0.0	0.0	0.0	0.0	0.0	0.0	0.0	0.0	0.0	0.0	0.0	0.0	0.0	0.0	0.0	0.0	0.0	0.0	0.0	0.0	0.0	0.0	0.0	0.0	0.0	0.0	0.0	0.0	0.0
chr1	152595309	152595579	-	LCE3A	NM_178431	270	0.0	0.0	0.0	0.35219649955574345	0.790048453120512	0.9968178894397933	0.0	0.0	0.0	0.0	0.0	0.0	0.0	0.0	0.0	0.0	0.0	0.0	0.0	0.0	4329.99991607666	0.0	0.0	0.0	0.0	54.0	80.18518363104926	0.0	0.0
chr1	152635886	152637135	+	LCE2D	NM_178430	594	0.0	0.0	0.0	0.14325090785039304	0.1560937385979899	1.3802093853781754	0.0	0.0	0.0	0.0	0.0	0.0	0.0	0.0	0.0	0.0	0.0	0.0	0.0	0.0	1092.5001068115234	0.0	0.0	0.0	0.0	15.0	72.83334045410156	0.0	0.0
chr1	152647790	152649049	+	LCE2C	NM_178429	593	0.0	0.0	0.0	0.0	0.36403088496137714	0.8249378817101142	0.0	0.0	0.0	0.0	0.0	0.0	0.0	0.0	0.0	0.0	0.0	0.0	0.0	0.0	1174.999797821045	0.0	0.0	0.0	0.0	15.0	78.33331985473633	0.0	0.0
chr1	152658598	152659876	+	LCE2B	NM_014357	611	0.0	0.0	0.0	0.04470888206795707	0.41981889983935905	1.1979907305670119	0.0	0.0	3.08	0.0	3.08	3.06	0.0	0.0	3.08	6.140000000000001	0.0	0.0	1.0	0.501628664495114	1828.5717086791992	1500.0	1200.0	15.0	15.0	21.0	87.07484327043805	100.0	80.0
chr1	152670839	152671918	+	LCE2A	NM_178428	592	0.0	0.0	0.0	0.4927101289121799	0.339236211682274	1.1398358407336617	0.0	0.0	0.0	0.0	0.0	0.0	0.0	0.0	0.0	0.0	0.0	0.0	0.0	0.0	794.6430130004883	0.0	0.0	0.0	0.0	12.0	66.22025108337402	0.0	0.0
chr1	152681522	152681910	+	LCE4A	NM_178356	388	0.0	0.0	0.0	0.6596841170435298	0.22935072783170354	0.5910259914915282	0.0	0.0	0.0	0.0	0.0	0.0	0.0	0.0	0.0	0.0	0.0	0.0	0.0	0.0	279.99989318847656	0.0	0.0	0.0	0.0	3.0	93.33329772949219	0.0	0.0
chr1	152691997	152692905	+	C1orf68	NM_001024679	908	0.0	0.0	0.0	0.06934438851356607	0.49025831256408375	1.1394050637719333	0.0	0.0	0.0	0.0	0.0	0.0	0.0	0.0	0.0	0.0	0.0	0.0	0.0	0.0	450.0	0.0	0.0	0.0	0.0	6.0	75.0	0.0	0.0
chr1	152730505	152734529	+	KPRP	NM_001025231	2523	0.004650829166844507	0.0	0.0	0.06934438851356607	0.575912638437349	0.8572461538397531	0.0	0.0	0.0	0.0	0.0	0.0	0.0	0.0	0.0	0.0	0.0	0.0	0.0	0.0	2010.0	0.0	0.0	0.0	0.0	24.0	83.75	0.0	0.0
chr1	152748847	152749445	+	LCE1F	NM_178354	598	0.0	0.0	0.0	0.2636911615844815	0.31444153840317096	1.1480206030065037	0.0	0.0	0.0	0.0	0.0	0.0	0.0	0.0	0.0	0.0	0.0	0.0	0.0	0.0	2465.0001068115234	0.0	0.0	0.0	0.0	27.0	91.29630025227864	0.0	0.0
chr1	152758752	152760901	+	LCE1E	NM_178353	1179	0.3038143097634142	0.0	0.0	0.6341361844332687	1.8753789243830696	1.650306540381957	0.0	0.0	0.0	0.0	0.0	0.0	0.0	0.0	0.0	0.0	0.0	0.0	0.0	0.0	849.9999046325684	0.0	0.0	0.0	0.0	12.0	70.83332538604736	0.0	0.0
chr1	152769226	152770657	+	LCE1D	NM_178352	430	0.3122016373476557	2.91	6.23	1.601307918964585	2.0596484280709495	1.39054803245966	0.0	0.0	0.0	0.0	0.0	0.44	9.14	0.0	0.0	0.44	0.31838074398249455	0.0	0.0	0.0	1400.0001068115234	0.0	0.0	0.0	0.0	18.0	77.7777837117513	0.0	0.0
chr1	152777310	152779107	-	LCE1C	merged: NM_178351, NM_001276331	695	0.02365913426195638	0.0	1.47	0.4726367532898319	0.6356452604279155	0.8111530189348015	0.0	0.0	0.92	0.76	0.0	0.12	1.47	0.0	1.6800000000000002	0.12	0.0	0.0	0.5476190476190476	0.0	600.0	300.0	0.0	3.0	0.0	9.0	66.66666666666667	100.0	0.0
chr1	152784446	152785585	+	LCE1B	NM_178349	1139	0.0	0.0	0.0	0.0	0.0856543258732652	0.14043328952349726	0.0	0.0	0.0	0.0	0.0	0.0	0.0	0.0	0.0	0.0	0.0	0.0	0.0	0.0	900.0	0.0	0.0	0.0	0.0	9.0	100.0	0.0	0.0
chr1	152799948	152800573	+	LCE1A	NM_178348	625	0.0	0.0	0.0	0.0	0.18257895778248637	1.072203857742284	0.0	0.0	0.0	0.0	0.0	0.0	0.0	0.0	0.0	0.0	0.0	0.0	0.0	0.0	1725.0	0.0	0.0	0.0	0.0	21.0	82.14285714285714	0.0	0.0
chr1	152815329	152816459	+	LCE6A	NM_001128600	642	0.0	0.0	0.0	0.27464027556030773	0.2603440694305824	0.47557776574828514	0.0	0.0	1.52	0.0	0.0	0.0	0.0	0.0	1.52	0.0	0.0	0.0	1.0	0.0	1057.1430130004883	300.0	300.0	3.0	3.0	12.0	88.09525108337402	100.0	100.0
chr1	152850797	152857523	+	SMCP	NM_030663	770	0.27099380975243775	0.0	0.0	0.24635506445608996	0.1555302232961921	0.0426469192111234	0.0	1.52	1.52	0.0	0.0	0.0	0.0	1.52	1.52	0.0	0.0	0.0	1.0	0.0	300.0	300.0	300.0	3.0	3.0	6.0	50.0	100.0	100.0
chr1	152881038	152884362	+	IVL	NM_005547	2135	0.03876153399199124	1.42	0.0	0.0	0.2727414060701339	0.6095494008458546	0.0	0.0	0.0	2.97	2.02	0.0	1.42	0.0	2.97	2.02	1.0	0.0	0.0	1.0	1080.0	1020.0	1500.0	12.0	15.0	12.0	90.0	85.0	100.0
chr1	152943127	152945069	+	SPRR4	NM_173080	766	0.0	0.0	0.0	0.0	0.16060186101237225	0.8443228449878976	0.0	0.0	0.0	0.0	0.0	0.0	0.0	0.0	0.0	0.0	0.0	0.0	0.0	0.0	1716.6665954589844	0.0	0.0	0.0	0.0	18.0	95.37036641438802	0.0	0.0
chr1	152956563	152958290	+	SPRR1A	merged: NM_005987, NM_001199828	655	0.017914567920532355	0.0	0.0	0.21806985335187226	0.10650439203978371	0.9106624970940894	1.16	1.22	0.0	0.84	7.1	6.78	0.0	2.38	0.84	13.879999999999999	0.0	0.48739495798319327	0.0	0.5115273775216138	800.0001068115234	900.0	975.0	9.0	12.0	9.0	88.88890075683594	100.0	81.25
chr1	152974222	152976332	+	SPRR3	merged: NM_005416, NM_001097589	986	0.0	0.0	0.0	0.19252192074161106	0.30711583947979954	0.0	1.52	0.0	2.31	3.08	0.0	0.0	0.0	1.52	5.390000000000001	0.0	0.0	1.0	0.42857142857142855	0.0	1071.0524826049805	1107.6923904418945	1449.9998931884766	12.0	15.0	12.0	89.25437355041504	92.30769920349121	96.66665954589844
chr1	153003678	153005376	+	SPRR1B	NM_003125	619	0.0	0.0	0.0	0.3102248959817429	0.0856543258732652	0.21280381909388846	0.0	0.69	0.0	0.0	0.0	0.44	0.0	0.69	0.0	0.44	0.0	0.0	0.0	0.0	0.0	0.0	0.0	0.0	0.0	0.0	0.0	0.0	0.0
chr1	153012200	153013594	-	SPRR2D	NM_006945	682	0.04335292947777772	0.0	1.52	0.0	0.0428271629366326	0.0	0.0	0.0	0.0	0.0	0.0	0.0	1.52	0.0	0.0	0.0	0.0	0.0	0.0	0.0	1143.333309173584	1425.0	685.7141990661621	15.0	9.0	15.0	76.22222061157227	95.0	76.1904665629069
chr1	153028595	153029988	-	SPRR2A	NM_005988	677	0.008780234325896459	0.0	0.0	0.0	0.6311371380135331	0.0	0.0	0.0	0.0	0.0	0.0	0.0	0.0	0.0	0.0	0.0	0.0	0.0	0.0	0.0	545.4546203613281	0.0	0.0	0.0	0.0	6.0	90.90910339355469	0.0	0.0
chr1	153042717	153044084	-	SPRR2B	NM_001017418	661	0.02662793189398342	0.0	0.0	0.1414260555210887	0.4857501901497014	0.38425304986183906	0.0	0.0	4.64	0.0	1.52	1.47	0.0	0.0	4.64	2.99	0.0	0.0	1.0	0.5083612040133779	570.0	600.0	600.0	6.0	6.0	6.0	95.0	100.0	100.0
chr1	153065610	153067001	-	SPRR2E	NM_001024209	678	0.017306846589894828	0.0	0.0	0.0	0.2372399420568727	0.1456026130642395	0.0	0.0	0.0	0.0	0.76	0.0	0.0	0.0	0.0	0.76	0.0	0.0	0.0	1.0	0.0	0.0	0.0	0.0	0.0	0.0	0.0	0.0	0.0
chr1	153084612	153085989	-	SPRR2F	NM_001014450	656	0.035774518255941135	0.0	0.0	0.0	0.2823211662006965	0.1326793042123839	0.0	0.0	0.0	0.0	0.0	0.0	0.0	0.0	0.0	0.0	0.0	0.0	0.0	0.0	800.0001068115234	0.0	0.0	0.0	0.0	9.0	88.88890075683594	0.0	0.0
chr1	153112593	153113969	-	SPRR2C	NR_003062	678	0.0	0.0	0.0	0.394168103129744	0.21469932998496083	0.38339149593838207	0.0	0.0	1.51	1.52	4.68	0.0	0.0	0.0	3.0300000000000002	4.68	0.0	0.0	0.49834983498349833	1.0	1106.6667022705078	600.0	1200.0	9.0	12.0	12.0	92.22222518920898	66.66666666666667	100.0
chr1	153122057	153123427	-	SPRR2G	NM_001014291	650	0.2768426303027166	3.91	3.06	0.1113159920875666	0.25921703882698677	0.02110807112469744	0.0	0.0	0.76	1.5	0.0	0.0	6.970000000000001	0.0	2.26	0.0	0.5609756097560975	0.0	0.336283185840708	0.0	225.0	0.0	0.0	0.0	0.0	3.0	75.0	0.0	0.0
chr1	153175905	153177601	+	LELP1	NM_001010857	541	0.026683843901965237	0.0	0.0	0.5647917959197026	0.6773453927609524	1.0299877154928894	0.0	0.0	0.0	0.0	0.0	0.0	0.0	0.0	0.0	0.0	0.0	0.0	0.0	0.0	387.50010681152344	0.0	0.0	0.0	0.0	6.0	64.5833511352539	0.0	0.0
chr1	153190059	153191793	+	PRR9	NM_001195571	1229	0.0010678274688189359	0.0	0.0	0.06934438851356607	0.7060846731526401	0.5186554619211371	0.0	0.0	0.0	0.0	0.0	0.0	0.0	0.0	0.0	0.0	0.0	0.0	0.0	0.0	1607.1429061889648	0.0	0.0	0.0	0.0	18.0	89.28571701049805	0.0	0.0
chr1	153232178	153234600	+	LOR	NM_000427	1229	0.5381850442847437	0.0	0.0	0.7500143073440962	0.9861517781461454	1.4930729493510475	0.86	0.0	0.0	0.0	0.0	3.0	0.0	0.86	0.0	3.0	0.0	1.0	0.0	0.0	1449.9998931884766	0.0	0.0	0.0	0.0	15.0	96.66665954589844	0.0	0.0
chr1	153270337	153283194	-	PGLYRP3	NM_052891	1173	0.0	0.0	0.0	0.22354441033978537	0.16792755993574363	0.8447536219496261	1.1	1.33	1.44	0.0	2.63	3.08	0.0	2.43	1.44	5.71	0.0	0.45267489711934156	1.0	0.4605954465849387	1890.0	2400.0	2100.0	24.0	21.0	24.0	78.75	100.0	100.0
chr1	153302596	153321022	-	PGLYRP4	NM_020393	1833	0.0013898102966172323	0.0	0.0	0.3841314153185699	0.20511956985439825	1.1394050637719333	0.0	0.0	0.0	0.0	0.0	0.0	0.0	0.0	0.0	0.0	0.0	0.0	0.0	0.0	857.1429061889648	0.0	0.0	0.0	0.0	9.0	95.23810068766277	0.0	0.0
chr1	153330329	153333503	+	S100A9	NM_002965	577	1.736077360617785	0.0	0.0	0.40055508628230924	0.3488159718128366	1.3746092848757048	0.0	0.0	0.0	0.0	0.0	0.0	0.0	0.0	0.0	0.0	0.0	0.0	0.0	0.0	2091.6669158935547	0.0	0.0	0.0	0.0	24.0	87.15278816223145	0.0	0.0
chr1	153346183	153348075	-	S100A12	NM_005621	466	0.3863195436511231	0.0	0.0	0.3996426601176571	0.0850908105714674	1.30611574796087	0.0	0.0	0.0	0.0	0.0	0.0	0.0	0.0	0.0	0.0	0.0	0.0	0.0	0.0	1355.5556030273438	0.0	0.0	0.0	0.0	14.0	96.82540021623883	0.0	0.0
chr1	153362507	153363664	-	S100A8	NM_002964	523	1.6449150135063426	0.0	0.0	0.2490923429500465	0.968119288488616	1.1755903285571287	0.0	0.0	0.0	0.0	0.0	0.0	0.0	0.0	0.0	0.0	0.0	0.0	0.0	0.0	986.6667022705078	0.0	0.0	0.0	0.0	12.0	82.22222518920898	0.0	0.0
chr1	153388999	153395701	+	S100A7A	NM_176823	4279	0.002742239305433207	0.0	0.0	0.1167905490754797	0.33810918107867843	0.9201395902521169	0.0	0.0	0.0	0.0	0.0	0.0	0.0	0.0	0.0	0.0	0.0	0.0	0.0	0.0	782.8572063446045	0.0	0.0	0.0	0.0	12.0	65.23810052871704	0.0	0.0
chr1	153409470	153412503	-	S100A7L2	NM_001045479	480	0.0	0.0	0.0	0.4178911834107008	0.2828846815024943	0.9076470583619899	0.0	0.0	0.0	0.76	4.24	2.3	0.0	0.0	0.76	6.54	0.0	0.0	0.0	0.6483180428134557	1800.0	900.0	600.0	9.0	6.0	18.0	100.0	100.0	100.0
chr1	153430219	153433137	-	S100A7	NM_002963	439	0.10761949551349657	1.53	0.0	0.6761077880072691	0.44799466492924894	1.3065465249225985	0.0	0.0	0.0	0.06	1.92	0.57	1.53	0.0	0.06	2.4899999999999998	1.0	0.0	0.0	0.7710843373493976	1425.0	0.0	0.0	0.0	0.0	15.0	95.0	0.0	0.0
chr1	153507075	153508717	-	S100A6	NM_014624	683	104.95567973591078	0.0	0.0	11.945483347626407	0.8683770800704057	0.4454233784272888	0.0	0.0	0.0	0.0	0.0	0.0	0.0	0.0	0.0	0.0	0.0	0.0	0.0	0.0	342.85709953308105	0.0	0.0	0.0	0.0	74.0	4.633204047744338	0.0	0.0
chr1	153509622	153514241	-	S100A5	NM_002962	710	0.10296643590240373	0.0	0.0	0.5793906145541375	0.8559797434308543	1.1833443138682422	0.0	0.0	0.0	3.08	6.32	1.52	0.0	0.0	3.08	7.84	0.0	0.0	0.0	0.8061224489795918	3057.1427993774414	1700.0001068115234	2400.0	18.0	24.0	33.0	92.6406908902255	94.44445037841797	100.0
chr1	153516094	153518282	-	S100A4	merged: NM_019554, NM_002961	564	2.44691896018289	18.2	34.66	0.7308533578864003	0.7669443257468023	1.0648806493928995	0.76	0.0	0.76	1.52	0.0	0.0	52.86	0.76	2.2800000000000002	0.0	0.3443057132046916	1.0	0.3333333333333333	0.0	2949.226203918457	0.0	1275.0003204345703	0.0	21.0	33.0	89.37049102783203	0.0	60.71430097307478
chr1	153519808	153521734	-	S100A3	NM_002960	738	0.055858458329451945	2.28	0.0	0.4945349812414843	0.7962471214402878	1.4965191650448755	0.76	1.52	4.84	3.8	12.4	10.05	2.28	2.2800000000000002	8.64	22.450000000000003	1.0	0.3333333333333333	0.5601851851851851	0.5523385300668151	2735.0001068115234	1200.0	2100.0	12.0	21.0	33.0	82.8787911155007	100.0	100.0
chr1	153533584	153538306	-	S100A2	NM_005978	962	0.3121609539687084	9.72	3.16	1.3230179387456684	0.9286732173627701	1.3298084808559387	0.0	0.0	0.0	0.0	0.0	0.0	12.88	0.0	0.0	0.0	0.7546583850931677	0.0	0.0	0.0	1500.0	0.0	0.0	0.0	0.0	18.0	83.33333333333333	0.0	0.0
chr1	153579366	153585514	-	S100A16	NM_080388	1068	58.792005849151685	2.87	1.98	3.5821851224244785	0.5945086433966763	1.403902118273244	5.41	5.75	3.06	0.0	0.0	0.0	4.85	11.16	3.06	0.0	0.5917525773195877	0.48476702508960573	1.0	0.0	2589.9998931884766	600.0	0.0	9.0	0.0	27.0	95.92592196994357	66.66666666666667	0.0
chr1	153586731	153588808	-	S100A14	NM_020672	1060	0.10567337962086366	1.52	0.0	0.7646131259785311	0.7815957235935449	1.3651321917176773	0.0	0.76	0.0	0.0	2.01	2.7	1.52	0.76	0.0	4.71	1.0	0.0	0.0	0.42675159235668786	2129.1669158935547	300.0	1200.0	3.0	15.0	24.0	88.71528816223145	100.0	80.0
chr1	153591275	153606568	-	S100A13	merged: NM_001024213, NM_005979, NM_001024212, NM_001024211, NM_001024210	1402	34.43328808056971	0.0	0.76	25.214897060163135	0.7444037136748903	1.206606269801582	4.76	2.73	0.0	0.75	0.76	0.5	0.76	7.49	0.75	1.26	0.0	0.6355140186915887	0.0	0.6031746031746031	135.0	0.0	0.0	0.0	0.0	144.0	0.9375	0.0	0.0
chr1	153600872	153604513	+	S100A1	NM_006271	594	125.78914324908817	0.0	0.0	2.840382650562252	0.6232479237883639	1.2048831619546683	1.52	2.06	0.0	1.52	3.9	1.52	0.0	3.58	1.52	5.42	0.0	0.4245810055865922	0.0	0.7195571955719557	2250.0	0.0	900.0	0.0	9.0	24.0	93.75	0.0	100.0
chr1	153606457	153618782	+	CHTOP	merged: NM_001244664, NM_001206612, NM_015607	2166	59.40212629740163	489.89	491.79	20.20111528539938	0.9331813397771525	1.2626072748262898	1.59	1.7	0.0	0.0	0.0	0.0	981.6800000000001	3.29	0.0	0.0	0.49903227120854043	0.4832826747720365	0.0	0.0	2229.285598754883	0.0	0.0	0.0	0.0	137.0	16.27215765514513	0.0	0.0
chr1	153631129	153634328	+	SNAPIN	merged: NR_052019, NR_052020, NM_012437	1052	47.50296890933752	732.47	727.82	19.37536960638915	1.117450843465032	0.7219821878569981	7.55	15.2	3.06	1.44	1.52	3.07	1460.29	22.75	4.5	4.59	0.5015921495045504	0.33186813186813185	0.68	0.3311546840958606	960.0	150.0	0.0	54.0	0.0	130.0	7.384615384615385	2.7777777777777777	0.0
chr1	153634263	153643504	-	ILF2	merged: NM_004515, NM_001267809	1906	161.17138750443962	2.21	0.81	7.646131259785311	0.520124623559367	0.8529383842224679	0.87	0.48	0.0	0.0	0.0	0.0	3.02	1.35	0.0	0.0	0.7317880794701986	0.6444444444444444	0.0	0.0	0.0	0.0	0.0	0.0	0.0	102.0	0.0	0.0	0.0
chr1	153651163	153666468	+	NPR1	NM_000906	4185	3.5999558264573963	44.23	23.02	6.765640010895953	1.9587791890491435	0.9158318206348317	0.0	0.0	0.0	0.0	0.0	0.0	67.25	0.0	0.0	0.0	0.6576951672862453	0.0	0.0	0.0	799.9995346069336	0.0	0.0	0.0	0.0	153.0	5.228755128149893	0.0	0.0
chr1	153700566	153746555	+	INTS3	NM_023015	4482	56.3725207396179	749.67	661.06	18.96660268462497	0.17919786597169957	1.0967581445608097	0.0	0.0	0.0	0.0	0.0	0.0	1410.73	0.0	0.0	0.0	0.5314057261134306	0.0	0.0	0.0	300.0	0.0	0.0	0.0	0.0	87.0	3.4482758620689653	0.0	0.0
chr1	153747767	153752633	+	SLC27A3	NM_024330	2413	6.647955310630364	14.6	35.75	8.396145567129407	0.8587973199398433	1.2160833629596095	12.22	10.82	1.17	3.24	1.37	2.04	50.35	23.04	4.41	3.41	0.28997020854021843	0.5303819444444445	0.26530612244897955	0.4017595307917889	10925.000106811523	1800.0	0.0	18.0	0.0	110.0	99.31818278919567	100.0	0.0
chr1	153777202	153895451	-	GATAD2B	NM_020699	7476	49.49584400127826	1.04	1.48	6.3678222031075995	0.1273544582063022	0.7909065017335611	0.0	0.0	0.0	0.0	0.0	0.0	2.52	0.0	0.0	0.0	0.41269841269841273	0.0	0.0	0.0	300.0	0.0	0.0	0.0	0.0	89.0	3.3707865168539324	0.0	0.0
chr1	153901976	153919154	-	DENND4B	NM_014856	5688	28.77132329633535	9.17	24.44	25.712169319898575	1.493879065065961	0.8171838963990009	0.0	0.0	0.0	0.0	0.0	0.0	33.61	0.0	0.0	0.0	0.2728354656352276	0.0	0.0	0.0	199.99980926513672	0.0	0.0	0.0	0.0	122.0	1.6393426988945632	0.0	0.0
chr1	153920147	153931132	-	CRTC2	NM_181715	2678	39.01853767837308	0.0	0.0	20.36352714270747	0.7269347393191586	1.179898098174414	0.0	0.0	0.0	0.0	0.0	0.0	0.0	0.0	0.0	0.0	0.0	0.0	0.0	0.0	30.0	0.0	0.0	0.0	0.0	128.0	0.234375	0.0	0.0
chr1	153931574	153940660	-	SLC39A1	merged: NM_014437, NM_001271961, NM_001271959, NM_001271960, NM_001271958, NM_001271957	3097	22.982214912395577	0.0	0.0	13.105177002899335	1.08476695596076	1.5215042288251297	0.0	0.0	0.0	0.0	0.0	0.0	0.0	0.0	0.0	0.0	0.0	0.0	0.0	0.0	75.0	0.0	0.0	0.0	0.0	37.0	2.027027027027027	0.0	0.0
chr1	153940314	153946840	+	CREB3L4	merged: NM_130898, NM_001255980, NM_001255978, NR_045658, NM_001255981, NM_001255979	1949	15.873958775843962	0.0	0.0	17.26675273987795	0.9174029113268142	1.4379334982497969	0.0	0.0	0.0	0.0	0.0	0.0	0.0	0.0	0.0	0.0	0.0	0.0	0.0	0.0	102.85709953308105	0.0	0.0	0.0	0.0	72.0	1.428570826848348	0.0	0.0
chr1	153946744	153950451	-	JTB	NM_006694	1574	85.15572129319288	0.0	0.0	17.170947992589472	0.37530119099733306	0.5638870429026316	0.0	0.0	0.0	0.0	0.0	0.0	0.0	0.0	0.0	0.0	0.0	0.0	0.0	0.0	33.33330059051514	0.0	0.0	0.0	0.0	88.0	0.3787875067103993	0.0	0.0
chr1	153954092	153958853	-	RAB13	merged: NM_002870, NR_073553, NM_001272038	1714	28.76778785662401	0.0	0.0	5.518353443816416	0.7190455250939894	0.3963148047902376	0.0	0.0	0.0	0.0	0.0	0.0	0.0	0.0	0.0	0.0	0.0	0.0	0.0	0.0	600.0003204345703	0.0	0.0	0.0	0.0	51.0	11.764712165383731	0.0	0.0
chr1	153963238	153964631	+	RPS27	NM_001030	351	222.07563004883545	0.0	0.0	21.193834952540957	0.7404591065623057	0.8029682566619598	0.0	0.0	0.0	0.0	0.0	0.0	0.0	0.0	0.0	0.0	0.0	0.0	0.0	0.0	0.0	0.0	0.0	0.0	0.0	102.0	0.0	0.0	0.0
chr1	153965167	154127592	-	NUP210L	merged: NM_207308, NM_001159484	5882	0.24244680206716318	6.49	7.44	2.051134018138112	0.8537256822236631	1.067896088124999	0.0	0.0	0.0	0.0	0.0	0.0	13.93	0.0	0.0	0.0	0.46590093323761667	0.0	0.0	0.0	5550.000640869141	0.0	0.0	0.0	0.0	66.0	84.09091880104758	0.0	0.0
chr1	154127779	154164611	-	TPM3	merged: NM_153649, NM_001043353, NM_001043352, NM_001043351, NM_001278191, NM_001278188, NM_001278189, NM_001278190, NR_103461, NM_152263, NR_103460	11580	20.733207418479864	2018.47	2145.69	0.281027258712873	0.44574060372205776	0.7797063007286197	0.0	0.0	0.0	0.0	0.0	0.0	4164.16	0.0	0.0	0.0	0.4847244102051795	0.0	0.0	0.0	514.2857894897461	0.0	0.0	0.0	0.0	6.0	85.71429824829102	0.0	0.0
chr1	154166140	154166219	-	MIR190B	NR_030600	79	0.0	0.0	0.0	0.14325090785039304	0.7021400660400555	0.6913970235742732	0.0	0.0	0.0	0.0	0.0	0.0	0.0	0.0	0.0	0.0	0.0	0.0	0.0	0.0	729.9998931884766	0.0	0.0	0.0	0.0	12.0	60.83332443237305	0.0	0.0
chr1	154171561	154178841	-	C1orf189	NM_001010979	705	0.17279132378670248	0.09	0.0	0.4571255084907447	0.6345182298243198	0.2955129957457641	0.0	0.0	0.0	0.76	0.0	0.0	0.09	0.0	0.76	0.0	1.0	0.0	0.0	0.0	562.5	300.0	300.0	3.0	3.0	6.0	93.75	100.0	100.0
chr1	154179182	154193273	-	C1orf43	merged: NM_015449, NM_138740, NM_001098616	1898	140.44146932145924	221.58	308.27	17.532268753791737	0.24681970218743524	0.5539791727828757	0.0	0.0	0.0	0.0	0.0	0.0	529.85	0.0	0.0	0.0	0.4181938284420119	0.0	0.0	0.0	249.99990463256836	0.0	0.0	0.0	0.0	175.0	1.4285708836146764	0.0	0.0
chr1	154192654	154243329	+	UBAP2L	merged: NM_001127320, NM_014847	4457	111.56866185289346	386.43	357.9	24.552475664625646	0.5111083787306022	1.0166336296793053	0.0	0.0	0.0	0.0	0.0	0.0	744.3299999999999	0.0	0.0	0.0	0.5191648865422596	0.0	0.0	0.0	82.85699844360352	0.0	0.0	0.0	0.0	71.0	1.1669999780789229	0.0	0.0
chr1	154245038	154248355	+	HAX1	merged: NM_006118, NM_001018837	1179	87.6999291465254	0.0	0.0	16.032240139103546	0.3426173034930608	0.9158318206348317	0.0	0.0	0.0	0.0	0.0	0.0	0.0	0.0	0.0	0.0	0.0	0.0	0.0	0.0	50.00010108947754	0.0	0.0	0.0	0.0	120.0	0.4166675090789795	0.0	0.0
chr1	154293591	154297801	+	AQP10	NM_080429	1791	0.0034482476675625766	0.0	0.0	0.330298271604091	0.1267909429045044	1.0515265635793152	0.76	1.54	0.0	0.0	3.06	1.52	0.0	2.3	0.0	4.58	0.0	0.3304347826086957	0.0	0.6681222707423581	2525.2263107299805	1400.0001068115234	0.0	15.0	0.0	30.0	84.17421035766601	93.33334045410156	0.0
chr1	154298035	154323780	+	ATP8B2	merged: NM_001005855, NM_020452	6303	8.683136691018209	133.18	112.48	15.62529806966867	0.0856543258732652	0.25157374564945517	0.0	0.0	0.0	0.0	0.0	0.0	245.66000000000003	0.0	0.0	0.0	0.542131401123504	0.0	0.0	0.0	33.33330059051514	0.0	0.0	0.0	0.0	161.0	0.2070391341025785	0.0	0.0
chr1	154377668	154441926	+	IL6R	merged: NM_181359, NM_001206866, NM_000565	6565	1.5170954033723378	3.73	10.71	10.108769478181559	2.0044239284947656	1.859233366820289	6.42	11.93	7.62	1.51	1.51	2.98	14.440000000000001	18.35	9.13	4.49	0.2583102493074792	0.3498637602179836	0.8346111719605694	0.33630289532293983	1584.9999046325684	0.0	600.0	41.0	81.0	128.0	12.38281175494194	0.0	7.407407407407407
chr1	154451953	154474526	-	SHE	NM_001010846	6183	1.5364116708685682	47.99	45.57	1.7053245017349339	1.0278519104791823	1.0588497719287002	3.7	2.25	2.25	3.95	1.52	1.2	93.56	5.95	6.2	2.7199999999999998	0.5129328772979906	0.6218487394957983	0.3629032258064516	0.5588235294117647	13200.0	1950.0	0.0	33.0	0.0	218.0	60.55045871559633	59.09090909090909	0.0
chr1	154474694	154520623	+	TDRD10	merged: NM_001098475, NM_182499	2529	0.3421543689072987	8.59	3.2	1.622293720751585	0.9168393960250163	0.7034587785026718	4.24	2.3	3.01	4.08	1.36	2.74	11.79	6.54	7.09	4.1000000000000005	0.7285835453774385	0.6483180428134557	0.42454160789844847	0.3317073170731707	9150.0	0.0	0.0	0.0	0.0	197.0	46.44670050761421	0.0	0.0
chr1	154521050	154531120	-	UBE2Q1	NM_017582	3223	44.05935209486482	206.42	110.22	5.826753487468854	0.4130567162177855	0.4113919984507358	0.0	0.0	0.0	0.0	0.0	0.0	316.64	0.0	0.0	0.0	0.6519075290550783	0.0	0.0	0.0	0.0	0.0	0.0	0.0	0.0	170.0	0.0	0.0	0.0
chr1	154540256	154552353	+	CHRNB2	NM_000748	5718	22.56905138488805	1764.22	1395.34	11.596936552729273	0.8379472537733247	0.8994622960891481	9.07	5.29	0.0	0.0	0.0	0.0	3159.56	14.36	0.0	0.0	0.5583752168023396	0.6316155988857939	0.0	0.0	0.0	0.0	0.0	43.0	62.0	136.0	0.0	0.0	0.0
chr1	154554533	154600456	-	ADAR	merged: NM_001193495, NM_001025107, NM_015840, NM_001111, NM_015841	7092	101.81760849178895	6083.2	5307.34	26.229514955256366	0.216953391192152	0.26837404715686747	0.0	0.0	0.76	0.0	0.0	0.0	11390.54	0.0	0.76	0.0	0.5340572088768398	0.0	1.0	0.0	691.0713043212891	0.0	0.0	0.0	0.0	101.0	6.842290141794941	0.0	0.0
chr1	154669941	154842754	-	KCNN3	merged: NM_002249, NM_170782, NM_001204087	13233	23.428665515612405	589.67	599.92	8.411656811928495	1.2622742760270662	1.6335062388745447	0.0	0.0	0.61	0.0	0.0	0.0	1189.59	0.0	0.61	0.0	0.4956917929706874	0.0	1.0	0.0	0.0	0.0	0.0	0.0	6.0	48.0	0.0	0.0	0.0
chr1	154897207	154909484	-	PMVK	NM_006556	1299	90.40949559831533	269.85	200.97	25.878230881865274	0.826113432435571	1.0149105218323913	33.03	36.89	3.08	1.52	0.0	5.34	470.82000000000005	69.92	4.6	5.34	0.5731489741302408	0.47239702517162474	0.6695652173913044	0.0	150.0	0.0	0.0	0.0	0.0	124.0	1.2096774193548387	0.0	0.0
chr1	154916558	154928567	-	PBXIP1	NM_020524	3196	68.7404687732312	1209.07	1146.44	6.356873089131773	1.2278998426174006	0.9136779358261892	0.0	0.0	0.0	0.0	0.0	0.0	2355.51	0.0	0.0	0.0	0.5132943608815076	0.0	0.0	0.0	350.0	0.0	0.0	0.0	0.0	44.0	7.954545454545454	0.0	0.0
chr1	154929501	154934258	-	PYGO2	NM_138300	3180	17.261077757574267	0.0	0.0	48.76370394367138	0.5263232918791428	1.1618054657818162	0.0	0.0	0.0	0.0	0.0	0.0	0.0	0.0	0.0	0.0	0.0	0.0	0.0	0.0	0.0	0.0	0.0	0.0	0.0	221.0	0.0	0.0	0.0
chr1	154934773	154946959	-	SHC1	merged: NM_183001, NM_001202859, NM_001130041, NM_001130040, NM_003029	3717	12.771630669532469	0.0	0.0	19.361683213919367	0.5821113067571246	0.95417097022867	0.0	0.0	0.0	0.0	0.0	0.0	0.0	0.0	0.0	0.0	0.0	0.0	0.0	0.0	33.33330059051514	0.0	0.0	0.0	0.0	119.0	0.2801117696681944	0.0	0.0
chr1	154947117	154951725	+	CKS1B	merged: NM_001826, NR_024163	924	17.16954151584481	0.0	0.0	14.200088400481958	0.6666386020267944	0.9856176884348518	0.0	0.0	0.0	0.0	0.0	0.0	0.0	0.0	0.0	0.0	0.0	0.0	0.0	0.0	0.0	0.0	0.0	0.0	0.0	129.0	0.0	0.0	0.0
chr1	154948168	154948259	+	MIR4258	NR_036212	91	0.24431782045468647	0.0	0.0	8.022963265786663	0.79568360613849	0.4975473907964396	0.0	0.0	0.0	0.0	0.0	0.0	0.0	0.0	0.0	0.0	0.0	0.0	0.0	0.0	256.77870082855225	0.0	0.0	0.0	0.0	69.0	3.7214304467906123	0.0	0.0
chr1	154955769	154965587	+	FLAD1	merged: NM_201398, NM_001184891, NM_025207, NM_001184892	3156	13.121520441025567	0.0	0.0	7.011995075352043	0.7269347393191586	0.9860484653965803	0.0	0.0	0.0	0.0	0.0	0.0	0.0	0.0	0.0	0.0	0.0	0.0	0.0	0.0	0.0	0.0	0.0	0.0	0.0	72.0	0.0	0.0	0.0
chr1	154966061	154966791	+	LENEP	NM_018655	649	0.30736319536999657	0.0	0.0	0.6104131041523118	1.0701155581140172	1.2841461229127156	0.0	0.0	0.0	0.0	0.0	0.0	0.0	0.0	0.0	0.0	0.0	0.0	0.0	0.0	2600.0001068115234	0.0	0.0	0.0	0.0	27.0	96.29630025227864	0.0	0.0
chr1	154975105	154991001	+	ZBTB7B	merged: NM_001252406, NM_001256455, NR_045515, NR_046206, NR_049765	4099	2.1653572077342367	0.0	0.0	5.107761669722932	0.886973085029733	0.4893626285235978	0.0	0.0	0.0	0.0	0.0	0.0	0.0	0.0	0.0	0.0	0.0	0.0	0.0	0.0	575.0001068115234	0.0	0.0	0.0	0.0	48.0	11.979168891906738	0.0	0.0
chr1	154991002	155006257	-	DCST2	NM_144622	2419	0.341788662373889	0.66	0.0	0.36862017051948276	0.570277485419371	1.6214444839461462	0.0	0.0	0.0	1.52	2.81	7.09	0.66	0.0	1.52	9.9	1.0	0.0	0.0	0.28383838383838383	3200.0	0.0	1500.0	0.0	15.0	32.0	100.0	0.0	100.0
chr1	155006281	155023406	+	DCST1	merged: NM_152494, NM_001143687	2297	0.12841628221006793	1.81	1.16	0.34215981174456944	0.6108505871488124	1.5943055353572495	0.0	0.0	0.0	1.52	2.81	7.09	2.9699999999999998	0.0	1.52	9.9	0.6094276094276095	0.0	0.0	0.28383838383838383	3000.0	0.0	1500.0	0.0	15.0	30.0	100.0	0.0	100.0
chr1	155017667	155036467	-	NR_040773	NR_040773	1186	0.6454400037304697	0.0	0.0	4.222708290010313	1.801558419847558	0.7051818863495859	0.0	0.0	0.0	0.0	0.0	0.0	0.0	0.0	0.0	0.0	0.0	0.0	0.0	0.0	450.0	0.0	0.0	0.0	0.0	152.0	2.960526315789474	0.0	0.0
chr1	155017667	155023641	-	NR_040772	NR_040772	1601	0.6317091459454445	0.0	0.0	13.723801942533516	0.6694561785357833	0.7465364746755238	0.0	0.0	0.0	0.0	0.0	0.0	0.0	0.0	0.0	0.0	0.0	0.0	0.0	0.0	199.99980926513672	0.0	0.0	0.0	0.0	46.0	4.34782194054645	0.0	0.0
chr1	155023747	155035252	+	ADAM15	merged: NM_207195, NM_207194, NM_207197, NR_048578, NM_001261465, NM_001261464, NM_001261466, NM_207191, NM_207196, NM_003815, NR_048577, NR_048579	3424	21.399078878077667	322.94	429.45	14.244797282549913	0.6587493878016252	0.6043800773051125	0.0	0.0	0.0	0.0	0.0	0.0	752.39	0.0	0.0	0.0	0.4292188891399407	0.0	0.0	0.0	0.0	0.0	0.0	0.0	0.0	32.0	0.0	0.0	0.0
chr1	155036212	155042029	+	EFNA4	merged: NM_182689, NM_182690, NM_005227	1257	0.37075750262344687	0.0	0.0	2.637824042009467	2.243917931758829	1.1854981986768849	0.0	0.0	0.0	0.0	0.0	0.0	0.0	0.0	0.0	0.0	0.0	0.0	0.0	0.0	1085.0001068115234	0.0	0.0	0.0	0.0	141.0	7.695036218521443	0.0	0.0
chr1	155051347	155060014	+	EFNA3	NM_004952	1782	21.013614755354244	0.0	0.0	6.412531085175558	1.7328095530282268	0.45446969462358777	0.0	0.0	0.0	0.0	0.0	0.0	0.0	0.0	0.0	0.0	0.0	0.0	0.0	0.0	589.9998092651367	0.0	0.0	0.0	0.0	119.0	4.9579815904633335	0.0	0.0
chr1	155100348	155107386	+	EFNA1	merged: NM_004428, NM_182685	1566	12.41664466072851	0.0	0.0	17.035908920220947	0.820478279417593	1.1165738848003217	0.0	0.0	0.0	0.0	0.0	0.0	0.0	0.0	0.0	0.0	0.0	0.0	0.0	0.0	0.0	0.0	0.0	0.0	0.0	80.0	0.0	0.0	0.0
chr1	155108287	155111334	+	SLC50A1	merged: NM_001122837, NM_001122839, NM_018845	1343	9.760012566630875	0.0	0.0	23.193873105458547	1.0780047723391866	1.3711630691818764	0.0	0.0	0.0	0.0	0.0	0.0	0.0	0.0	0.0	0.0	0.0	0.0	0.0	0.0	120.0	0.0	0.0	0.0	0.0	148.0	0.8108108108108109	0.0	0.0
chr1	155112366	155112996	-	DPM3	merged: NM_153741, NM_018973	547	43.855742010404455	0.0	0.0	14.118882471827913	1.2583296689144816	1.316023618080626	0.0	0.0	0.0	0.0	0.0	0.0	0.0	0.0	0.0	0.0	0.0	0.0	0.0	0.0	147.50010108947754	0.0	0.0	0.0	0.0	103.0	1.4320398164026946	0.0	0.0
chr1	155141883	155145804	-	KRTCAP2	NM_173852	547	103.80556994669283	0.0	0.0	16.612543179822335	1.1642226135142493	1.414671542316457	0.0	0.0	0.0	0.0	0.0	0.0	0.0	0.0	0.0	0.0	0.0	0.0	0.0	0.0	99.99990463256836	0.0	0.0	0.0	0.0	103.0	0.9708728605103725	0.0	0.0
chr1	155146262	155157447	+	TRIM46	merged: NR_046327, NM_001256600, NR_046328, NM_025058, NM_001256599, NM_001256601, NR_046329	3632	4.915844838668636	32.26	38.32	9.92902152374508	1.4555600245437106	1.0575574410435145	0.0	0.0	0.0	0.0	0.0	0.0	70.58	0.0	0.0	0.0	0.4570699914990082	0.0	0.0	0.0	192.85709953308105	0.0	0.0	0.0	0.0	78.0	2.4725269170907826	0.0	0.0
[truncated: 24,962 more rows]
