# Supplementary material for: Development and application of an integrated allele-specific pipeline for methylomic and epigenomic analysis (MEA)
Source: BMC Genomics. 2018 Jun 15;19:463. doi: 10.1186/s12864-018-4835-2 (PMC6003194; doi:10.1186/s12864-018-4835-2)
Supplement: Supplementary file 4 — Table S3. List of datasets used in this study and their source. (XLSX 11 kb) [file 12864_2018_4835_MOESM4_ESM.xlsx]

## Sheet: Sheet1
file	source experiment	source SRA	read length and type (paired-end or single-end)	used in figure	source reference
mouse
MII oocyte DNA methylation	GSM1386019	GSM1386020	101 PE	3A, 3B, 3C, 3D	Wang et al. 2014 Programming and inheritance of parental DNA methylomes in mammals
Spermatozoa DNA methylation	GSM1386020	GSM1386020	101 PE	S1	Wang et al. 2014 Programming and inheritance of parental DNA methylomes in mammals
ICM DNA methylation	GSM1386023	GSM1386020	101 PE	1B,1C,2B,2C,2D,2E,5,6B	Wang et al. 2014 Programming and inheritance of parental DNA methylomes in mammals
E7.5 DNA methylation	GSM1386025	GSM1386020	101 PE	5C,5D	Wang et al. 2014 Programming and inheritance of parental DNA methylomes in mammals
Fully grown oocyte DNA methylation	DRA000570	DRX001583	100 SE	5C,5D, 6B	Shirane et al. 2013 Mouse Oocyte Methylomes at Base Resolution Reveal Genome-Wide Accumulation of Non-CpG Methylation and Role of DNA Methyltransferases.
Spermatozoa DNA methylation	DRA000484	DRX001141-9	76 PE	5C,5D, 6B	Kobayashi et al. 2012 Contribution of intragenic DNA methylation in mouse gametic DNA methylomes to establish oocyte-specific heritable marks.
BD ICM RNAseq	GSE71434	GSM1845307-8	126 PE	6A	Zhang et al. 2016 Allelic reprogramming of the histone modification H3K4me3 in early mammalian development
BP ICM RNAseq	GSE66390	GSM1625868	126 PE	6B	Wu et al. 2016 The landscape of accessible chromatin in mammalian preimplantation embryos.
ICM H3K4me3	GSE71434	GSM1845274-5	101 PE	6B	Zhang et al. 2016 Allelic reprogramming of the histone modification H3K4me3 in early mammalian development.
ICM H3K27me3	GSE76687	GSM2041078-9	101 PE	6B	Zheng et al. 2016 Resetting epigenetic memory by reprogramming of histone modifications in mammals.
human
Oocyte DNA methylation	JGAS00000000006	JGAS00000000006	101 SE	7B, 8C	Okae et al. 2014 Genome-Wide Analysis of DNA Methylation Dynamics during Early Human Development.
Sperm DNA methylation	JGAS00000000006	JGAS00000000006	101 SE	7B, 8C	Okae et al. 2014 Genome-Wide Analysis of DNA Methylation Dynamics during Early Human Development.
Brain RNA-seq	CEEHRC	https://www.ebi.ac.uk/ega/datasets/EGAD00001001402	75 PE	7A, 7B, 8A, 8C	The results published here are in part based upon data generated by The Canadian Epigenetics, Epigenomics, Environment and Health Research Consortium (CEEHRC) initiative funded by the Canadian Institutes of Health Research (CIHR), Genome BC, and Genome Quebec. Information about CEEHRC and the participating investigators and institutions can be found at http://www.cihr-irsc.gc.ca/e/43734.html.
Brain DNA methylation	CEEHRC	https://www.ebi.ac.uk/ega/datasets/EGAD00001001312	125 PE	7B, 8C	The results published here are in part based upon data generated by The Canadian Epigenetics, Epigenomics, Environment and Health Research Consortium (CEEHRC) initiative funded by the Canadian Institutes of Health Research (CIHR), Genome BC, and Genome Quebec. Information about CEEHRC and the participating investigators and institutions can be found at http://www.cihr-irsc.gc.ca/e/43734.html.
Brain H3K27ac	CEEHRC	https://www.ebi.ac.uk/ega/datasets/EGAD00001001403	75 PE	7B, 8A, 8B, 8C	The results published here are in part based upon data generated by The Canadian Epigenetics, Epigenomics, Environment and Health Research Consortium (CEEHRC) initiative funded by the Canadian Institutes of Health Research (CIHR), Genome BC, and Genome Quebec. Information about CEEHRC and the participating investigators and institutions can be found at http://www.cihr-irsc.gc.ca/e/43734.html.
Brain ChIP input control	CEEHRC	https://www.ebi.ac.uk/ega/datasets/EGAD00001001409	75 PE	8B, 8C	The results published here are in part based upon data generated by The Canadian Epigenetics, Epigenomics, Environment and Health Research Consortium (CEEHRC) initiative funded by the Canadian Institutes of Health Research (CIHR), Genome BC, and Genome Quebec. Information about CEEHRC and the participating investigators and institutions can be found at http://www.cihr-irsc.gc.ca/e/43734.html.
